# Supplementary material for: TEAD transcription factors are required for normal primary myoblast differentiation in vitro and muscle regeneration in vivo
Source: PLoS Genet. 2017 Feb 8;13(2):e1006600. doi: 10.1371/journal.pgen.1006600 (PMC5323021; doi:10.1371/journal.pgen.1006600)
Supplement: S1 Dataset — MACS ouput files with peak coordinates of Tead1 and Tead4 Chip-seq. (XLSX) [file pgen.1006600.s016.xlsx]

## Sheet: C2C12_TEAD1_D0.xls
chr	start	end
chr1	14000810	14002446
chr1	16986314	16987411
chr1	16997447	16998398
chr1	17527341	17528453
chr1	23196758	23197794
chr1	23255434	23256201
chr1	23277330	23278828
chr1	24560007	24561063
chr1	33849793	33850585
chr1	36073639	36074382
chr1	38278519	38279583
chr1	38318813	38319864
chr1	39802898	39803905
chr1	40290069	40291187
chr1	43204036	43205155
chr1	43316294	43317501
chr1	43870697	43871539
chr1	45099733	45100835
chr1	45661516	45663067
chr1	45682322	45684150
chr1	48937788	48938659
chr1	50627632	50628419
chr1	52310899	52311980
chr1	56720693	56721868
chr1	58798841	58799887
chr1	60880921	60882113
chr1	62678213	62679046
chr1	62759209	62760386
chr1	63822707	63824214
chr1	67476396	67477204
chr1	67496897	67498213
chr1	69259206	69260156
chr1	71050567	71051343
chr1	71940133	71940766
chr1	71955979	71957031
chr1	72125602	72126766
chr1	78391536	78392197
chr1	78701133	78702292
chr1	80548016	80548928
chr1	80640018	80641143
chr1	81741885	81743122
chr1	81946430	81947500
chr1	84356434	84357364
chr1	85246817	85247843
chr1	87377749	87378490
chr1	87968961	87969893
chr1	90183963	90186342
chr1	90195732	90198219
chr1	90205332	90207265
chr1	90430364	90431506
chr1	91996829	91997659
chr1	92121974	92122751
chr1	92130963	92131869
chr1	92202675	92203605
chr1	92731077	92732098
chr1	93719791	93720550
chr1	93757236	93758404
chr1	93852546	93853631
chr1	94092002	94092888
chr1	94099016	94099829
chr1	94711327	94712429
chr1	121437856	121438952
chr1	123273624	123274820
chr1	131548916	131549992
chr1	132630670	132632116
chr1	137627949	137629168
chr1	137834678	137835883
chr1	138579236	138580965
chr1	138975484	138976762
chr1	140225521	140226488
chr1	140227826	140228910
chr1	140403254	140404435
chr1	140832349	140833498
chr1	145467550	145468204
chr1	146201752	146202836
chr1	147803898	147805650
chr1	148431584	148432998
chr1	152674050	152675056
chr1	153075644	153076485
chr1	153524429	153525700
chr1	154976746	154978051
chr1	155412644	155413458
chr1	155482078	155483412
chr1	158991626	158992567
chr1	159436751	159437847
chr1	161182946	161183860
chr1	162199440	162200190
chr1	162450521	162451472
chr1	164023599	164024862
chr1	164155528	164156593
chr1	165056039	165057275
chr1	165320348	165321800
chr1	166348751	166350287
chr1	171625125	171626080
chr1	171629022	171630025
chr1	171706406	171707205
chr1	172594710	172595615
chr1	173024143	173025256
chr1	173480689	173482319
chr1	173492226	173494918
chr1	175842959	175843906
chr1	175852383	175853449
chr1	175881333	175882757
chr1	181406953	181408059
chr1	182843664	182844685
chr1	185744677	185745966
chr1	186276556	186277355
chr1	191228923	191229793
chr1	191268450	191269494
chr1	191699384	191700429
chr1	193115894	193116682
chr1	195239383	195240573
chr10	3156852	3157642
chr10	3226852	3227928
chr10	6063393	6064529
chr10	13562565	13563294
chr10	14963918	14965426
chr10	15807529	15808682
chr10	16218026	16219227
chr10	16731924	16733211
chr10	16754551	16755446
chr10	16756676	16757663
chr10	17269282	17270278
chr10	18582947	18583949
chr10	18886934	18888129
chr10	21281387	21281915
chr10	21505343	21506225
chr10	21553185	21554349
chr10	23277110	23278315
chr10	23986133	23987125
chr10	24300448	24301336
chr10	24308866	24309867
chr10	24991214	24992339
chr10	25177432	25178547
chr10	27703479	27705375
chr10	27707456	27708668
chr10	34337981	34338778
chr10	37203153	37204094
chr10	40363777	40364791
chr10	43798516	43799442
chr10	43834097	43834801
chr10	51665960	51667487
chr10	51681160	51682159
chr10	51700336	51701915
chr10	51990255	51991180
chr10	56362643	56363852
chr10	59380714	59381516
chr10	60740403	60741676
chr10	60931441	60932051
chr10	62586552	62587397
chr10	62590681	62591714
chr10	65813397	65814601
chr10	65816511	65817374
chr10	66465056	66466798
chr10	66744994	66745851
chr10	66759543	66760831
chr10	67470552	67471735
chr10	67618913	67620118
chr10	68021052	68021820
chr10	68157594	68158837
chr10	69334785	69335931
chr10	69957017	69958517
chr10	74896932	74897884
chr10	75010962	75012014
chr10	75819934	75821068
chr10	76560145	76561295
chr10	76669219	76670333
chr10	76912182	76912869
chr10	77800367	77801306
chr10	82152226	82153260
chr10	83047455	83048209
chr10	83956929	83957876
chr10	84278472	84279627
chr10	85562571	85564109
chr10	85623995	85625195
chr10	85635818	85636920
chr10	85802044	85802987
chr10	87342591	87343600
chr10	87684141	87685316
chr10	88993803	88994808
chr10	92750143	92751279
chr10	92885923	92887038
chr10	93123766	93125212
chr10	93416138	93417189
chr10	94656972	94657975
chr10	94717458	94718539
chr10	94792613	94793692
chr10	95170323	95171553
chr10	95231322	95232508
chr10	95346458	95347568
chr10	95699560	95700422
chr10	95700607	95701630
chr10	95737313	95738353
chr10	95800573	95801502
chr10	96090500	96091637
chr10	96193720	96194549
chr10	99372163	99373455
chr10	101900585	101901377
chr10	106980501	106981331
chr10	109246279	109247312
chr10	109628425	109629576
chr10	110671257	110672289
chr10	110826518	110827726
chr10	111007670	111008549
chr10	116432436	116433424
chr10	116460222	116461140
chr10	116588012	116589043
chr10	118198281	118199207
chr10	118427951	118429136
chr10	120089376	120090305
chr10	122688798	122689878
chr10	126389743	126390793
chr11	3569420	3570559
chr11	4478320	4479126
chr11	8264825	8266228
chr11	8344505	8345586
chr11	8603557	8604612
chr11	8605080	8606009
chr11	8721026	8722088
chr11	10646500	10647249
chr11	16446274	16446994
chr11	16490836	16492284
chr11	16595269	16596284
chr11	17286358	17287510
chr11	18392728	18393849
chr11	18490262	18491030
chr11	18820240	18821579
chr11	18837385	18838479
chr11	18853623	18854662
chr11	19738612	19739608
chr11	19941853	19942906
chr11	20006542	20007704
chr11	22187092	22188250
chr11	22217574	22218801
chr11	31281688	31282670
chr11	32259305	32260176
chr11	35650955	35651767
chr11	37026595	37027242
chr11	40215431	40216307
chr11	41445617	41446812
chr11	43708380	43709557
chr11	43742498	43743738
chr11	44758717	44759708
chr11	44764762	44765878
chr11	45893590	45894436
chr11	48090915	48091858
chr11	48712292	48713312
chr11	48731987	48733231
chr11	51637425	51638400
chr11	51893070	51894215
chr11	51902348	51903160
chr11	53769912	53770823
chr11	54284765	54285708
chr11	56230582	56231355
chr11	56376769	56377626
chr11	57571797	57572618
chr11	59413952	59414750
chr11	61900108	61901383
chr11	61958859	61959632
chr11	62762533	62763618
chr11	63595471	63596676
chr11	67896762	67897697
chr11	67905129	67906286
chr11	68259087	68260019
chr11	68478677	68479746
chr11	70685152	70686052
chr11	70703671	70704573
chr11	72146277	72147095
chr11	72565175	72566326
chr11	76418631	76419492
chr11	79332786	79333856
chr11	79551163	79553279
chr11	79565431	79566882
chr11	80631248	80632255
chr11	83393927	83395133
chr11	85192236	85193303
chr11	86922145	86923296
chr11	89438302	89439117
chr11	94404787	94405659
chr11	95878977	95880150
chr11	97669085	97670060
chr11	98636518	98637639
chr11	99442123	99443679
chr11	100159829	100160477
chr11	100260273	100261328
chr11	100650819	100651803
chr11	100840822	100841823
chr11	100863982	100865053
chr11	101503377	101504045
chr11	101668061	101669239
chr11	101692885	101693621
chr11	102927937	102929646
chr11	104222844	104223784
chr11	104472485	104473489
chr11	108020901	108021943
chr11	108128503	108129656
chr11	109677851	109679510
chr11	110741914	110743191
chr11	116115673	116116483
chr11	117850883	117851854
chr11	117864710	117865950
chr11	118188495	118189653
chr11	118222129	118223150
chr11	120415683	120416864
chr11	121829477	121830676
chr12	3349416	3350817
chr12	9039532	9040320
chr12	10336016	10337224
chr12	16876919	16878199
chr12	32699492	32700602
chr12	33866269	33867537
chr12	35685242	35686351
chr12	35930412	35931798
chr12	36559792	36560741
chr12	51068947	51069820
chr12	53593902	53594987
chr12	53954992	53956158
chr12	54247360	54248105
chr12	54989311	54990434
chr12	55017212	55018278
chr12	55596387	55597451
chr12	55634409	55635364
chr12	70489045	70490164
chr12	70519665	70520693
chr12	71098811	71099909
chr12	71796051	71797222
chr12	71895841	71896840
chr12	74891242	74892389
chr12	80607600	80608762
chr12	80699062	80700548
chr12	85527757	85528638
chr12	86168149	86169015
chr12	86915469	86916221
chr12	87355737	87356785
chr12	88111056	88111865
chr12	88237718	88238831
chr12	89453985	89455470
chr12	89494759	89496463
chr12	91067756	91069485
chr12	92308578	92309795
chr12	99521078	99522229
chr12	100231957	100233247
chr12	102648660	102649624
chr12	104921751	104922559
chr12	105240378	105241591
chr12	106238826	106239804
chr12	111925717	111926693
chr12	113089881	113090931
chr12	114114126	114115199
chr12	117347578	117348705
chr12	117531942	117532962
chr12	117545859	117547025
chr12	120054289	120055358
chr13	3745392	3746476
chr13	3749585	3750539
chr13	5247538	5248710
chr13	5344701	5345806
chr13	5759065	5759827
chr13	5836296	5837276
chr13	6029127	6030116
chr13	11192702	11193863
chr13	11383809	11384829
chr13	12962507	12963650
chr13	15999282	16000391
chr13	16761533	16762843
chr13	20382288	20383119
chr13	23493187	23494447
chr13	24112811	24113865
chr13	27133434	27134790
chr13	27239909	27240769
chr13	29922658	29923405
chr13	31855888	31857275
chr13	31918373	31919089
chr13	32358640	32359996
chr13	34204229	34205814
chr13	34817681	34818630
chr13	34880647	34881586
chr13	35487204	35488286
chr13	37532397	37533388
chr13	41416319	41417496
chr13	41738691	41739826
chr13	41765589	41766833
chr13	42423783	42424655
chr13	45497545	45498193
chr13	45514045	45515052
chr13	47312295	47313080
chr13	48257566	48258332
chr13	51409511	51410525
chr13	52070823	52072020
chr13	52641319	52642324
chr13	52682976	52683757
chr13	52987091	52988064
chr13	53128486	53129767
chr13	54196289	54197165
chr13	60211365	60212323
chr13	60528759	60529873
chr13	63287917	63289214
chr13	63346420	63347718
chr13	63850932	63852068
chr13	64256116	64257261
chr13	64353063	64354100
chr13	71574977	71576157
chr13	74959361	74960211
chr13	76334499	76335558
chr13	78948605	78949826
chr13	81102181	81103222
chr13	83060987	83061750
chr13	90167564	90168630
chr13	90653174	90654287
chr13	91499686	91500801
chr13	91511326	91512246
chr13	94834146	94835212
chr13	96410811	96412003
chr13	99894726	99895653
chr13	100122422	100123493
chr13	102197564	102198669
chr13	102361987	102362739
chr13	103002081	103003219
chr13	104485810	104486792
chr13	105249971	105251139
chr13	109093599	109094573
chr13	109388738	109390041
chr13	110441760	110442854
chr13	110612201	110613400
chr13	111714073	111715131
chr13	113563931	113564998
chr13	114324716	114325855
chr14	12445489	12446393
chr14	21650098	21651187
chr14	23406623	23407507
chr14	23633175	23634314
chr14	23641567	23642801
chr14	23739696	23740808
chr14	26493315	26494455
chr14	32581349	32582503
chr14	33336646	33338032
chr14	37923465	37924463
chr14	47136689	47137711
chr14	47148569	47149718
chr14	47585394	47586579
chr14	48253546	48254699
chr14	48375731	48376875
chr14	58378907	58380046
chr14	58989113	58989830
chr14	61780271	61781294
chr14	63498103	63499736
chr14	64067192	64068087
chr14	71527724	71528913
chr14	73413549	73414935
chr14	74569071	74570047
chr14	75400792	75401933
chr14	76854841	76855419
chr14	76920276	76921145
chr14	77729216	77730327
chr14	78730366	78731477
chr14	79335229	79336259
chr14	79464980	79466250
chr14	92248290	92249307
chr14	97755779	97756627
chr14	99898563	99899678
chr14	100023651	100024708
chr14	102203852	102204748
chr14	105776576	105777423
chr14	106061821	106062748
chr14	113281810	113282748
chr14	118329422	118330547
chr14	118965025	118966057
chr14	121267320	121268389
chr14	123930209	123931315
chr14	124062199	124063033
chr15	5444863	5446083
chr15	7503223	7504151
chr15	7812214	7813768
chr15	8633796	8634997
chr15	8755693	8757376
chr15	10676941	10678497
chr15	10869487	10870726
chr15	11120236	11121067
chr15	11392979	11393942
chr15	11453776	11454867
chr15	20358950	20359630
chr15	23251220	23252706
chr15	24164895	24165923
chr15	24975371	24976037
chr15	25298839	25299801
chr15	25325723	25326929
chr15	25389226	25390495
chr15	25506595	25508584
chr15	25844432	25845594
chr15	27335108	27336196
chr15	27435662	27436551
chr15	30367163	30368169
chr15	31115809	31117734
chr15	31174165	31176428
chr15	31241332	31242306
chr15	33072188	33073079
chr15	33836472	33837706
chr15	33946164	33947171
chr15	34302234	34303751
chr15	34395926	34396559
chr15	36112148	36113271
chr15	36401392	36402020
chr15	38367321	38368615
chr15	38763785	38765333
chr15	38878569	38879879
chr15	40195321	40196564
chr15	40652489	40653467
chr15	41556231	41557401
chr15	42227278	42228433
chr15	42459468	42460800
chr15	42507951	42509676
chr15	44280993	44282054
chr15	48084596	48085496
chr15	50611469	50612531
chr15	51273167	51274173
chr15	51593175	51594353
chr15	52759275	52760560
chr15	52969839	52971116
chr15	54071912	54073102
chr15	54963463	54964624
chr15	55693056	55694011
chr15	56545821	56546928
chr15	56672622	56673970
chr15	56935860	56936967
chr15	58311408	58312679
chr15	58374121	58375041
chr15	59087494	59088136
chr15	59310966	59311750
chr15	59608499	59609699
chr15	61297590	61298347
chr15	61859525	61860675
chr15	61861445	61862291
chr15	61881372	61882448
chr15	61959861	61960799
chr15	62372550	62374339
chr15	62489756	62491418
chr15	62529829	62531041
chr15	63228685	63229857
chr15	63348433	63349541
chr15	64028365	64029742
chr15	64054446	64055654
chr15	64302082	64303931
chr15	64331987	64333186
chr15	64351593	64353014
chr15	66564124	66564989
chr15	66698566	66699734
chr15	66848357	66849380
chr15	66859689	66860745
chr15	67704611	67705613
chr15	67976115	67977815
chr15	71217825	71218574
chr15	71693009	71694146
chr15	71946658	71947746
chr15	73180998	73182187
chr15	73436759	73437609
chr15	74532133	74533310
chr15	76315141	76316370
chr15	77066052	77066897
chr15	77628918	77629996
chr15	77712901	77714028
chr15	77718149	77719275
chr15	78454666	78455617
chr15	79781950	79783155
chr15	79913322	79914164
chr15	80745822	80747091
chr15	80967208	80968469
chr15	85920146	85921325
chr15	89698081	89698923
chr15	90528941	90529798
chr15	90922639	90923591
chr15	93540509	93542218
chr15	93574487	93575609
chr15	94846474	94847760
chr15	95108851	95109662
chr15	97603202	97604333
chr15	97662223	97663244
chr15	97744124	97745498
chr15	99164466	99165654
chr15	101285465	101286506
chr15	103050552	103052044
chr15	103122739	103123658
chr16	3259139	3261012
chr16	3261164	3263940
chr16	8845709	8846687
chr16	8849554	8850671
chr16	15251336	15252536
chr16	20799872	20800968
chr16	21352966	21353724
chr16	22839199	22840308
chr16	24182743	24183954
chr16	24497930	24499065
chr16	25439764	25440945
chr16	25532980	25533967
chr16	26211110	26212159
chr16	29939714	29940778
chr16	31290972	31291971
chr16	32639924	32640944
chr16	32859068	32860016
chr16	34088943	34090168
chr16	37789597	37791498
chr16	38393574	38394897
chr16	42585961	42587026
chr16	43370506	43371403
chr16	44890657	44891720
chr16	45837795	45838542
chr16	45937374	45938355
chr16	45968477	45969581
chr16	52438378	52439268
chr16	57531958	57533018
chr16	58351879	58353058
chr16	58377662	58378623
chr16	58389036	58390248
chr16	71520392	71521046
chr16	78835038	78835710
chr16	87382917	87384074
chr16	87689256	87690072
chr16	90885834	90886710
chr16	92778153	92779025
chr16	92930235	92930847
chr16	93186586	93187450
chr16	93239042	93240094
chr16	93535193	93536124
chr16	95963716	95964448
chr17	3335657	3336802
chr17	7878938	7879819
chr17	9440303	9440981
chr17	13806050	13806873
chr17	14747485	14748898
chr17	14983354	14984521
chr17	15251594	15252589
chr17	17927887	17928996
chr17	24116153	24117149
chr17	25678337	25679400
chr17	26742198	26743155
chr17	26747697	26748520
chr17	30589920	30590913
chr17	30631637	30632863
chr17	30720915	30721869
chr17	31824931	31825699
chr17	33167595	33168644
chr17	45883335	45884468
chr17	46173042	46174224
chr17	48727594	48728318
chr17	52822714	52823466
chr17	54294804	54295831
chr17	54297701	54298817
chr17	54492565	54493396
chr17	60624353	60626941
chr17	62563503	62564455
chr17	64147800	64149267
chr17	65867478	65868501
chr17	65978152	65978835
chr17	65984356	65985741
chr17	66701176	66702380
chr17	71227357	71228389
chr17	71408284	71409281
chr17	73296387	73297267
chr17	73543575	73545440
chr17	75454919	75455970
chr17	75509489	75510503
chr17	75654925	75655957
chr17	78800591	78801736
chr17	79564067	79564837
chr17	79569551	79570592
chr17	79938928	79940692
chr17	80331672	80332700
chr17	83304036	83304602
chr17	84315744	84316721
chr18	4987209	4988314
chr18	5077988	5078866
chr18	5396994	5398144
chr18	6237381	6238245
chr18	8125939	8126860
chr18	8217916	8218656
chr18	10773734	10774662
chr18	12382059	12383037
chr18	16938920	16939934
chr18	21432898	21433928
chr18	23207040	23207799
chr18	24035911	24037279
chr18	35351527	35352488
chr18	42926116	42927392
chr18	42952453	42953461
chr18	43628294	43629585
chr18	44631008	44633496
chr18	47022810	47024402
chr18	50222130	50223082
chr18	52822411	52823258
chr18	55065948	55066954
chr18	55145174	55146116
chr18	56883202	56884276
chr18	57058751	57059978
chr18	57256405	57257203
chr18	57593828	57594906
chr18	61372176	61373314
chr18	62176809	62177619
chr18	63320880	63321977
chr18	66683204	66683936
chr18	68319541	68320391
chr18	70078837	70079925
chr18	70857094	70858143
chr18	75534731	75535914
chr18	76324193	76325272
chr18	77902190	77903235
chr18	84538485	84539534
chr19	5749072	5750031
chr19	6951063	6952185
chr19	9147815	9148997
chr19	15453343	15454398
chr19	16460622	16461645
chr19	18672711	18674206
chr19	21868687	21869879
chr19	23462148	23463333
chr19	24804800	24805928
chr19	25728685	25729697
chr19	27443842	27444941
chr19	28720351	28721427
chr19	29259905	29260865
chr19	29915018	29915872
chr19	29974497	29975553
chr19	31885662	31886430
chr19	32394082	32394884
chr19	34193956	34194970
chr19	40312496	40313340
chr19	42154128	42155032
chr19	46289449	46290653
chr19	46974422	46975170
chr19	54244575	54245492
chr19	55794309	55795309
chr19	55949799	55950903
chr19	57089104	57090186
chr19	57315697	57316908
chr19	58091096	58092288
chr19	58362435	58363437
chr19	58497118	58498003
chr19	58914172	58914808
chr19	59954953	59955972
chr2	3629378	3630423
chr2	3665543	3666629
chr2	4488968	4490625
chr2	5207046	5208209
chr2	9654512	9655514
chr2	11451571	11452691
chr2	13326557	13327563
chr2	13328467	13329775
chr2	13338099	13339185
chr2	23103853	23104528
chr2	24308396	24309545
chr2	27665088	27666266
chr2	28446611	28447507
chr2	29672701	29673793
chr2	30400419	30401197
chr2	30775523	30776569
chr2	33075918	33077353
chr2	42614547	42615309
chr2	44824198	44825314
chr2	44831863	44833355
chr2	46298327	46299243
chr2	50319069	50320092
chr2	50545598	50546719
chr2	51093655	51094681
chr2	52177300	52178051
chr2	55674884	55675886
chr2	60207130	60208253
chr2	60586495	60587577
chr2	61417398	61418516
chr2	65065158	65065965
chr2	69186776	69187849
chr2	72439844	72440989
chr2	75480888	75481940
chr2	84937999	84938843
chr2	87865792	87867039
chr2	102442259	102443060
chr2	102783640	102784893
chr2	104017220	104018178
chr2	106800255	106801044
chr2	108433399	108434581
chr2	109663350	109664392
chr2	110017726	110018602
chr2	110032243	110033471
chr2	110677863	110678702
chr2	112283590	112284351
chr2	112285347	112286248
chr2	113461434	113462816
chr2	113478964	113480302
chr2	113604804	113605761
chr2	114997481	114998589
chr2	115118450	115119522
chr2	115589883	115591042
chr2	115601075	115602147
chr2	115605871	115607017
chr2	115904251	115905233
chr2	117301009	117301874
chr2	117504069	117505096
chr2	117555837	117557810
chr2	117571041	117572281
chr2	117630106	117631181
chr2	117784717	117785844
chr2	119972048	119973094
chr2	122544699	122545683
chr2	124070541	124071399
chr2	124730572	124731292
chr2	125297103	125298077
chr2	125766713	125767691
chr2	125856827	125858066
chr2	126128363	126129823
chr2	126135334	126136278
chr2	128518083	128519114
chr2	128563910	128564836
chr2	131547568	131548324
chr2	131728237	131729382
chr2	134625717	134626616
chr2	135466998	135468080
chr2	135689026	135689939
chr2	140302049	140303590
chr2	142848898	142849929
chr2	145039461	145040607
chr2	145507091	145508129
chr2	148023073	148024138
chr2	148345202	148346487
chr2	148682773	148683968
chr2	151787820	151788983
chr2	164338570	164339425
chr2	164601400	164602305
chr2	167538926	167539649
chr2	168343270	168344551
chr2	172236556	172237169
chr2	181567241	181568237
chr3	10125556	10126605
chr3	10446139	10447401
chr3	20155929	20156563
chr3	21524967	21525753
chr3	21718578	21719814
chr3	21848070	21848899
chr3	27551197	27552382
chr3	28633276	28634366
chr3	29990762	29991848
chr3	30687285	30688287
chr3	37836774	37837810
chr3	37864046	37864898
chr3	38153362	38154306
chr3	39864131	39864998
chr3	41684884	41686049
chr3	51024328	51025488
chr3	51747255	51748490
chr3	52380544	52381623
chr3	54283760	54284899
chr3	54918309	54919491
chr3	55016109	55016924
chr3	55251759	55252669
chr3	57080969	57081908
chr3	57108182	57109137
chr3	57214986	57216115
chr3	57973872	57974913
chr3	58006397	58008233
chr3	58114931	58116081
chr3	60192510	60193815
chr3	60406363	60407601
chr3	60516596	60517621
chr3	61112294	61113476
chr3	61908454	61909317
chr3	63907777	63908273
chr3	65437230	65438483
chr3	69289491	69290531
chr3	75989199	75989953
chr3	76499667	76500469
chr3	79038137	79039066
chr3	79785679	79786545
chr3	80115336	80116312
chr3	81721805	81722936
chr3	82510848	82511721
chr3	83149341	83150538
chr3	83249428	83250938
chr3	83808273	83809295
chr3	84499885	84500689
chr3	84792777	84793703
chr3	86676796	86677880
chr3	92829030	92830089
chr3	93326438	93327442
chr3	95454238	95455317
chr3	95499998	95501037
chr3	99477716	99478904
chr3	100031171	100032205
chr3	100310906	100311813
chr3	102169853	102170641
chr3	102177877	102178922
chr3	102474494	102475571
chr3	103002447	103003197
chr3	103520711	103521628
chr3	104857627	104858463
chr3	107069406	107070290
chr3	107508630	107509620
chr3	107540311	107541515
chr3	107598981	107600102
chr3	108683676	108684577
chr3	108813561	108814593
chr3	109075648	109076812
chr3	109318013	109319136
chr3	121177221	121178254
chr3	121319755	121320989
chr3	122184941	122186138
chr3	122212089	122213223
chr3	122840858	122842116
chr3	123260993	123262081
chr3	126087253	126089605
chr3	126089949	126091130
chr3	126204486	126205281
chr3	126273096	126274243
chr3	126778034	126779024
chr3	130588749	130589601
chr3	135818082	135819228
chr3	136318743	136320366
chr3	142026380	142027325
chr3	142287049	142288019
chr3	143575302	143576013
chr3	144427751	144428570
chr3	144595754	144596430
chr3	144860864	144861722
chr3	145314367	145315373
chr3	145547895	145549879
chr3	151709526	151710690
chr3	153914769	153915775
chr3	155466399	155467519
chr3	155538381	155539424
chr3	155628711	155629425
chr3	159093333	159094654
chr4	4106073	4107262
chr4	8139844	8141488
chr4	9571517	9572565
chr4	11916553	11917724
chr4	15126617	15127542
chr4	15921249	15922132
chr4	16125564	16127457
chr4	17090211	17091495
chr4	29089010	29089984
chr4	31729398	31730543
chr4	32266518	32267511
chr4	34469786	34470889
chr4	43407005	43408133
chr4	43991376	43992289
chr4	45448366	45449263
chr4	47517668	47518770
chr4	50992913	50993770
chr4	55748333	55749156
chr4	57817487	57818549
chr4	59230749	59231748
chr4	62972288	62973365
chr4	63202902	63203791
chr4	63364374	63365408
chr4	63744457	63745260
chr4	64296192	64297506
chr4	66555242	66556194
chr4	71801555	71802499
chr4	72504021	72504850
chr4	76070523	76071518
chr4	80567135	80568454
chr4	83024555	83026784
chr4	83810966	83811885
chr4	88045880	88046938
chr4	88082434	88083306
chr4	88176444	88177597
chr4	88622453	88623679
chr4	88688302	88688950
chr4	88701730	88703760
chr4	88707072	88708374
chr4	93240190	93241315
chr4	93760735	93761908
chr4	93804211	93805263
chr4	95062228	95063246
chr4	95167445	95168578
chr4	95989294	95990002
chr4	98757541	98758436
chr4	98824807	98826274
chr4	98835082	98836221
chr4	99158552	99159460
chr4	99647043	99647706
chr4	102183067	102184268
chr4	104599726	104600694
chr4	105570327	105571702
chr4	106531981	106532878
chr4	106857944	106859001
chr4	107036460	107037221
chr4	108808891	108809870
chr4	109116887	109117842
chr4	114008917	114010160
chr4	114631797	114632706
chr4	116083685	116084705
chr4	119627413	119628242
chr4	123249551	123250547
chr4	125894651	125895821
chr4	126048461	126049585
chr4	127026533	127027597
chr4	128688463	128689563
chr4	135157042	135158206
chr4	137056585	137057538
chr4	137197458	137198241
chr4	140186463	140187048
chr4	144589597	144590637
chr4	144600652	144601847
chr4	144862326	144863445
chr4	144998188	145000137
chr4	145181729	145182934
chr4	146032713	146034147
chr4	146810883	146812250
chr4	146870673	146873901
chr4	146924929	146925966
chr4	146937091	146939361
chr4	147188658	147190066
chr4	147222005	147223103
chr4	148816110	148817306
chr4	149353516	149354524
chr4	149443889	149444985
chr4	149918452	149919651
chr4	150785354	150786497
chr4	154547361	154548285
chr5	3151805	3152783
chr5	3243971	3244750
chr5	3497159	3498140
chr5	4245699	4246835
chr5	4992894	4994232
chr5	5055883	5057030
chr5	5180281	5181387
chr5	5326277	5327202
chr5	5423775	5424428
chr5	5510093	5511240
chr5	5687023	5687842
chr5	7889557	7890323
chr5	8456288	8457410
chr5	9068611	9069633
chr5	12639110	12640373
chr5	14111005	14112091
chr5	14953657	14955622
chr5	15123654	15124334
chr5	15148865	15150111
chr5	15207314	15208477
chr5	15569336	15570508
chr5	17225418	17226637
chr5	20435320	20436556
chr5	22893646	22894721
chr5	22913431	22914441
chr5	25046725	25047457
chr5	30190394	30191614
chr5	31302040	31303346
chr5	31870175	31871131
chr5	32057240	32058193
chr5	32137808	32138821
chr5	33008229	33009386
chr5	36212849	36213961
chr5	36316062	36316854
chr5	36722295	36723352
chr5	37069739	37070590
chr5	37105652	37106868
chr5	38692813	38694029
chr5	38770891	38771930
chr5	38935522	38936846
chr5	41645033	41645953
chr5	41810000	41811131
chr5	44340243	44341031
chr5	44381560	44382247
chr5	65585611	65586440
chr5	65828917	65830034
chr5	66934652	66935731
chr5	73295775	73296940
chr5	81504537	81505448
chr5	81792854	81793834
chr5	89411654	89412869
chr5	91233008	91234195
chr5	93532425	93533213
chr5	96650343	96651545
chr5	97233011	97234229
chr5	101051473	101052320
chr5	104630251	104631075
chr5	108207394	108208327
chr5	120963712	120964817
chr5	123525046	123526143
chr5	124938616	124939533
chr5	135833340	135834033
chr5	137555419	137556501
chr5	137754840	137755962
chr5	139200064	139201112
chr5	140990697	140991845
chr5	143810050	143811040
chr5	143819194	143820302
chr5	147486866	147487496
chr5	147561781	147562608
chr5	149254915	149255807
chr5	149347458	149348260
chr5	152053922	152054973
chr5	152117939	152119799
chr6	4453141	4454151
chr6	4457010	4458133
chr6	5394141	5395144
chr6	17058754	17059989
chr6	22229809	22231229
chr6	28654253	28655377
chr6	29266863	29268116
chr6	31031591	31032870
chr6	31038388	31039500
chr6	31468032	31469216
chr6	34583454	34584570
chr6	36762959	36763774
chr6	41497857	41498992
chr6	42372492	42373620
chr6	42439697	42440801
chr6	42515604	42516859
chr6	44466244	44467155
chr6	51444861	51445598
chr6	52318613	52319709
chr6	54228406	54229765
chr6	59252697	59254278
chr6	61156312	61157492
chr6	65556697	65557683
chr6	67430722	67431625
chr6	71957634	71958769
chr6	72312067	72313095
chr6	73144396	73144966
chr6	82706036	82707010
chr6	82973654	82974512
chr6	84842578	84843725
chr6	86024736	86025522
chr6	86332088	86333276
chr6	86429942	86430663
chr6	87168818	87170181
chr6	87824418	87825757
chr6	88874412	88875459
chr6	89816941	89818078
chr6	89830642	89831534
chr6	93155320	93156008
chr6	94692602	94693419
chr6	96218390	96219526
chr6	97819437	97820497
chr6	99277352	99278420
chr6	100143460	100144399
chr6	112557791	112558611
chr6	112746388	112747343
chr6	114871339	114872117
chr6	115477296	115478263
chr6	117272992	117274128
chr6	117451764	117452910
chr6	117494095	117495450
chr6	122495129	122495885
chr6	122708401	122709451
chr6	124434443	124435733
chr6	125363226	125364246
chr6	125526713	125527877
chr6	131289696	131290841
chr6	131296781	131297475
chr6	134893356	134894780
chr6	135212555	135213464
chr6	135301399	135302349
chr6	137100755	137101312
chr6	137462985	137464103
chr6	137467945	137469116
chr6	140435588	140436787
chr6	142315507	142316821
chr6	143538331	143539316
chr6	143700499	143701232
chr6	143969856	143971030
chr6	145854275	145855319
chr6	146082199	146083230
chr6	146857012	146857950
chr6	147923979	147925132
chr7	3447407	3448414
chr7	5357561	5358754
chr7	16613492	16614335
chr7	16793810	16794948
chr7	26565677	26567158
chr7	30242503	30243490
chr7	54025860	54026791
chr7	59168784	59169928
chr7	72575183	72576005
chr7	72614125	72615504
chr7	73957280	73958430
chr7	74535343	74536458
chr7	74761590	74762549
chr7	77411497	77412482
chr7	79243077	79244232
chr7	79975424	79976563
chr7	82413270	82413840
chr7	89553736	89554851
chr7	89564918	89566219
chr7	91477502	91478392
chr7	91486142	91486797
chr7	96759555	96760201
chr7	101302443	101303554
chr7	102404095	102404969
chr7	104923620	104924635
chr7	106172194	106173184
chr7	116812905	116813954
chr7	116815646	116816387
chr7	117391074	117391958
chr7	117845410	117846407
chr7	118510363	118511529
chr7	119519019	119520166
chr7	119596975	119597909
chr7	119863473	119864341
chr7	120734462	120735552
chr7	121246755	121247774
chr7	121324491	121325703
chr7	138330271	138331277
chr7	141479300	141479906
chr7	146781451	146782181
chr7	147399445	147400231
chr7	152291917	152292967
chr8	6334066	6335321
chr8	8273908	8275489
chr8	8299784	8300731
chr8	8453744	8454892
chr8	10664374	10665648
chr8	11258258	11259388
chr8	11277887	11278785
chr8	13643800	13645017
chr8	18448546	18449650
chr8	19725476	19726945
chr8	19727723	19728262
chr8	19772143	19772917
chr8	19883080	19884763
chr8	19953110	19953747
chr8	19957464	19958118
chr8	23874556	23875780
chr8	26085438	26086542
chr8	26414939	26415860
chr8	32631314	32632130
chr8	32952166	32953383
chr8	32956040	32957182
chr8	34321742	34322757
chr8	37674785	37675883
chr8	37754133	37755040
chr8	37790390	37791183
chr8	37804571	37805585
chr8	42337749	42338590
chr8	42348629	42349676
chr8	45178439	45179608
chr8	46691970	46693189
chr8	46881634	46882361
chr8	47310508	47311512
chr8	47423974	47425018
chr8	47954558	47955750
chr8	49907275	49908436
chr8	55417474	55418421
chr8	55632958	55634506
chr8	71220278	71221175
chr8	75833483	75834677
chr8	77613242	77614157
chr8	81240008	81241162
chr8	81248403	81249516
chr8	81306237	81307728
chr8	81748676	81752592
chr8	81837401	81838781
chr8	82053307	82054662
chr8	82057536	82058813
chr8	82379122	82379978
chr8	82556353	82557639
chr8	83088968	83089804
chr8	83518740	83519688
chr8	83519867	83521415
chr8	83634740	83635543
chr8	84164995	84165526
chr8	84199242	84200845
chr8	84203272	84204442
chr8	84358310	84359384
chr8	84431943	84433834
chr8	84630009	84631032
chr8	84652104	84654493
chr8	84710106	84711187
chr8	84784109	84786520
chr8	84786921	84788993
chr8	84819691	84820935
chr8	84852968	84854991
chr8	84903587	84904649
chr8	84928197	84929763
chr8	84984175	84985865
chr8	84990994	84991755
chr8	85434954	85436665
chr8	85440306	85442012
chr8	85443753	85444653
chr8	85483054	85484665
chr8	85530358	85532009
chr8	85749727	85750504
chr8	85974167	85975181
chr8	86228224	86229017
chr8	86648847	86650245
chr8	86687745	86689287
chr8	86752286	86753080
chr8	86905178	86906455
chr8	87053895	87056075
chr8	87717485	87718136
chr8	87851172	87852904
chr8	87853064	87854246
chr8	87896899	87898273
chr8	87903743	87905643
chr8	87978496	87980782
chr8	88147569	88148613
chr8	88160659	88162549
chr8	88338944	88340751
chr8	88424245	88425461
chr8	88500837	88501549
chr8	88612573	88613872
chr8	88642042	88643132
chr8	88678152	88679274
chr8	88910967	88911892
chr8	89224868	89226744
chr8	89262432	89264868
chr8	89349172	89351774
chr8	89378318	89379452
chr8	89447075	89447842
chr8	89468653	89469964
chr8	89570154	89571681
chr8	89594498	89596690
chr8	89722565	89723445
chr8	89730348	89731410
chr8	90018040	90019285
chr8	90804409	90805568
chr8	90863782	90865096
chr8	91241475	91242818
chr8	91278700	91279418
chr8	93239352	93240408
chr8	93273829	93274515
chr8	93824030	93825251
chr8	93919002	93920072
chr8	93947935	93949163
chr8	94522624	94524207
chr8	94776321	94777591
chr8	94788552	94790288
chr8	94823663	94825094
chr8	95390916	95391831
chr8	95452656	95454298
chr8	95562320	95563572
chr8	95787214	95788113
chr8	95877846	95878684
chr8	96139350	96140572
chr8	96208034	96209119
chr8	96258237	96259723
chr8	96287433	96288828
chr8	96377577	96379822
chr8	96770448	96771871
chr8	96798231	96799460
chr8	97134017	97135279
chr8	97327149	97327931
chr8	98936589	98937649
chr8	98956856	98957783
chr8	100489692	100490760
chr8	100932585	100934355
chr8	101012622	101014402
chr8	109053589	109054411
chr8	111288253	111289132
chr8	112274221	112274976
chr8	122574563	122575584
chr8	122740430	122741381
chr8	122841002	122842059
chr8	122842161	122843035
chr8	125808208	125809101
chr8	127867283	127868986
chr8	129126708	129127897
chr8	129372823	129373905
chr8	130743034	130744032
chr8	131190301	131191247
chr9	14392735	14393807
chr9	19426272	19426992
chr9	21533355	21534276
chr9	21596019	21596970
chr9	22995073	22996217
chr9	32521660	32522824
chr9	34086972	34088120
chr9	35281395	35282387
chr9	37541595	37542414
chr9	41287696	41289090
chr9	41394165	41395027
chr9	41543683	41544838
chr9	41616691	41617790
chr9	43682192	43682954
chr9	45919925	45921125
chr9	49341364	49342044
chr9	49600272	49601500
chr9	50707784	50708940
chr9	52952148	52953175
chr9	56310931	56311885
chr9	56353287	56354230
chr9	58122833	58123870
chr9	58123972	58125089
chr9	58146951	58147976
chr9	61137299	61138289
chr9	61402238	61403291
chr9	63504643	63505618
chr9	63789232	63790314
chr9	65968903	65969937
chr9	66478354	66479503
chr9	66836556	66837496
chr9	69279288	69280426
chr9	69896627	69897585
chr9	70479163	70479976
chr9	71722390	71723093
chr9	71948772	71949902
chr9	72044049	72045739
chr9	72549571	72550659
chr9	72676073	72677151
chr9	78237769	78238627
chr9	78471052	78472009
chr9	79326471	79327850
chr9	79357633	79358346
chr9	82725207	82726013
chr9	83236330	83236990
chr9	84174400	84175436
chr9	87358471	87359637
chr9	87986264	87987302
chr9	92120458	92121148
chr9	94592075	94592991
chr9	96602021	96603147
chr9	96689985	96691151
chr9	96798911	96800175
chr9	98214327	98215381
chr9	102536140	102537256
chr9	102545724	102546693
chr9	102664706	102666622
chr9	107735962	107736861
chr9	108141919	108143222
chr9	116061597	116062696
chr9	116127437	116128401
chr9	116277749	116278893
chr9	116292089	116293281
chrX	4658267	4659482
chrX	6837180	6838218
chrX	13233508	13234458
chrX	13948673	13949443
chrX	14293175	14295653
chrX	16583272	16583824
chrX	18734251	18735405
chrX	32096770	32097746
chrX	32113363	32114301
chrX	65747862	65748954
chrX	91414546	91415494
chrX	93313358	93314762
chrX	106337320	106338271
chrX	123313942	123315133
chrX	138780171	138781151
chrX	139375275	139375948
chrX	140213076	140213803
chrX	153463064	153464249
chrX	162937557	162938368
chrX	162941190	162942348
chrX	163493834	163494733
chrX	166232491	166233549
chrX	166238497	166239283

## Sheet: C2C12_TEAD1_D6
chr	start	end
chr1	21525307	21526050
chr1	36073690	36074579
chr1	45032290	45033213
chr1	48937934	48939017
chr1	60759350	60760508
chr1	81762980	81763663
chr1	90134305	90135503
chr1	90135522	90138870
chr1	90156359	90160666
chr1	94239777	94240948
chr1	130153909	130154583
chr1	148861663	148862194
chr1	170695868	170696562
chr1	175773361	175774172
chr1	175882996	175884222
chr1	190246680	190247607
chr10	24096199	24096732
chr10	24925794	24926413
chr10	26399609	26400303
chr10	34718008	34718643
chr10	37289903	37290599
chr10	41284663	41285543
chr10	44981764	44982529
chr10	47937718	47938357
chr10	57154720	57155436
chr10	66567026	66567884
chr10	67602434	67603043
chr10	76693901	76694500
chr10	82152290	82153324
chr10	107971877	107972570
chr10	108067948	108068604
chr10	110296420	110297026
chr10	110306788	110307756
chr10	115141918	115142672
chr10	115810057	115810707
chr11	6068277	6068972
chr11	16753826	16754795
chr11	19941987	19942724
chr11	21348147	21348792
chr11	40379862	40380520
chr11	50132201	50132843
chr11	50255085	50255795
chr11	50263166	50263826
chr11	53122155	53122781
chr11	74409565	74410161
chr11	75873090	75874093
chr11	100666563	100667165
chr11	102038225	102039039
chr11	102288707	102289278
chr11	106814884	106816094
chr11	111980933	111981547
chr11	116942669	116943559
chr11	117972072	117972587
chr12	35940585	35941389
chr12	48415168	48415689
chr12	51174653	51175548
chr12	66138560	66139235
chr12	70838141	70838762
chr12	91364362	91365051
chr12	96415323	96415962
chr12	117531959	117532744
chr13	4102927	4103620
chr13	13022590	13024063
chr13	15791081	15791594
chr13	15834250	15834886
chr13	33023902	33024594
chr13	35703190	35704032
chr13	55583764	55584464
chr13	67669362	67670184
chr13	68915858	68916412
chr13	82196939	82197691
chr13	93673980	93674719
chr13	98331801	98332653
chr13	111668604	111669322
chr13	113465116	113466053
chr13	116690860	116691675
chr14	19543443	19544306
chr14	21917531	21918112
chr14	43956914	43957865
chr14	44069911	44071118
chr14	58379039	58379973
chr14	71527901	71529013
chr14	79740206	79740974
chr14	98233059	98233641
chr14	98307349	98307973
chr15	5338945	5339603
chr15	7325687	7326398
chr15	7875481	7876282
chr15	11765563	11766096
chr15	18920225	18920794
chr15	22710639	22711539
chr15	24404146	24404835
chr15	24956897	24957463
chr15	25608005	25608934
chr15	31253537	31254600
chr15	32417572	32418234
chr15	34193725	34194692
chr15	34719712	34720472
chr15	34795559	34796283
chr15	34936780	34937480
chr15	35977282	35977859
chr15	39038351	39039108
chr15	40929900	40930782
chr15	41519573	41520439
chr15	42246351	42247112
chr15	42470104	42470634
chr15	48281820	48282585
chr15	50695766	50696535
chr15	51835884	51836875
chr15	52920278	52920980
chr15	55025143	55026007
chr15	55710753	55711398
chr15	58164178	58164983
chr15	63390002	63390696
chr15	64538580	64539213
chr15	65590344	65591188
chr15	66715130	66715911
chr15	75481071	75481792
chr15	76457487	76458133
chr15	89365462	89366313
chr15	93671978	93672915
chr15	97744327	97745465
chr15	99589787	99590520
chr15	101875888	101876823
chr16	16187382	16187963
chr16	86061525	86062231
chr17	3081353	3083344
chr17	31031387	31032480
chr17	38672391	38673182
chr17	45486007	45486705
chr17	69382157	69382657
chr17	81251040	81251805
chr17	84402873	84403671
chr18	32807005	32807830
chr18	55355587	55356312
chr18	57058814	57059602
chr19	35936122	35936856
chr19	42658686	42659156
chr19	57263485	57264293
chr19	61339985	61340534
chr2	13307083	13308101
chr2	15075774	15076488
chr2	48023495	48024304
chr2	58105656	58106188
chr2	113700963	113701827
chr2	116522984	116523460
chr2	128954565	128955387
chr2	132748479	132749164
chr2	140669037	140669912
chr2	158286579	158287566
chr2	178122070	178122772
chr2	181653160	181654085
chr3	20086400	20087045
chr3	21994919	21995609
chr3	29536865	29537484
chr3	55862536	55863416
chr3	56960361	56961113
chr3	58856161	58856730
chr3	79863945	79864638
chr3	89757060	89758004
chr3	98885494	98886116
chr3	105080624	105081220
chr3	107069392	107070252
chr3	124711668	124712154
chr3	126090010	126090799
chr3	126879028	126879614
chr3	131434933	131435664
chr3	140819590	140820345
chr3	144444069	144444918
chr4	3152625	3153966
chr4	71437735	71438429
chr4	75433318	75434443
chr4	78220050	78220728
chr4	99089483	99090176
chr4	105651664	105652607
chr4	110819311	110819860
chr4	146803186	146804566
chr4	146807299	146808640
chr4	146958443	146961647
chr5	14903219	14904620
chr5	14994168	14995182
chr5	15112539	15112971
chr5	15123450	15124340
chr5	15157387	15158018
chr5	33071392	33072254
chr5	47871561	47872180
chr5	48312645	48313665
chr5	48631427	48632231
chr5	59826497	59827177
chr5	77373563	77374122
chr5	77736644	77737504
chr5	88392274	88392965
chr5	109154632	109155254
chr5	132520803	132521444
chr5	149210022	149210706
chr6	3133693	3134393
chr6	55261902	55262644
chr6	59336850	59337970
chr6	71588931	71589553
chr6	79298666	79299399
chr6	97801328	97801797
chr6	102141964	102142579
chr6	111246658	111247299
chr6	112683789	112684420
chr6	122745134	122745890
chr7	140128616	140129265
chr8	7273036	7274245
chr8	12851861	12852616
chr8	19719898	19720389
chr8	19876545	19877485
chr8	19962125	19963721
chr8	20011627	20012162
chr8	20012656	20013522
chr8	20032310	20033428
chr8	25201044	25201626
chr8	30188552	30189108
chr8	34040732	34041443
chr8	39924449	39925214
chr8	42157825	42158501
chr8	46838672	46839212
chr8	50015763	50016486
chr8	53672274	53673122
chr8	64233470	64234384
chr8	66596890	66597489
chr8	75833605	75834693
chr8	81486943	81487771
chr8	81531368	81532638
chr8	81730312	81731580
chr8	82878698	82879561
chr8	83649320	83650130
chr8	84026247	84027560
chr8	84722818	84723357
chr8	84748940	84752355
chr8	84764764	84765423
chr8	85209303	85210098
chr8	85712997	85713950
chr8	85801828	85802852
chr8	86407002	86407932
chr8	86754475	86755156
chr8	86884596	86885194
chr8	86925161	86926113
chr8	87061602	87063010
chr8	87795514	87797729
chr8	88617345	88618447
chr8	88732261	88733791
chr8	89053593	89054425
chr8	89077859	89078634
chr8	89447077	89447890
chr8	89451905	89453884
chr8	89791926	89792541
chr8	89968550	89969237
chr8	94031885	94033150
chr8	94361267	94362483
chr8	94768495	94769072
chr8	94985801	94987177
chr8	95420529	95421263
chr8	98854590	98855420
chr8	99673815	99674647
chr8	107464738	107465440
chr9	61119256	61119777
chr9	78043276	78043821
chr9	102536482	102537179
chr9	118371509	118372236
chrX	12349095	12349833
chrX	16708832	16709375
chrX	54507466	54508180
chrX	103243292	103244212
chrX	130875049	130875795
chrX	133189555	133190232
chrX	135493474	135494141
chrX	143819640	143820413
chrX	156955421	156956093
chrX	160987620	160988314

## Sheet: C2C12-TEAD4-D0
chr	start	end
chr1	6269547	6270947
chr1	6277613	6278518
chr1	6279629	6280332
chr1	6296786	6297450
chr1	14000829	14002143
chr1	14762914	14763405
chr1	14765233	14765835
chr1	15709324	15710190
chr1	15926566	15927193
chr1	16986728	16987185
chr1	16997704	16998302
chr1	17527840	17528330
chr1	20986626	20987167
chr1	23209461	23210220
chr1	23277484	23278634
chr1	24560129	24560930
chr1	24740668	24741328
chr1	33746177	33746762
chr1	33768787	33769309
chr1	33857614	33858291
chr1	34179667	34180245
chr1	34184611	34185022
chr1	36073880	36074475
chr1	38318998	38319656
chr1	39744036	39744692
chr1	39803164	39803796
chr1	39815942	39816657
chr1	40281512	40282103
chr1	40339019	40339740
chr1	43184446	43185217
chr1	43294234	43294798
chr1	43316453	43317248
chr1	43875697	43876449
chr1	44632693	44633316
chr1	45100083	45100554
chr1	45561570	45562054
chr1	45656799	45657414
chr1	45662413	45662937
chr1	45682605	45684052
chr1	45729610	45730273
chr1	45801893	45802422
chr1	45921523	45922131
chr1	48938075	48938598
chr1	51846330	51846980
chr1	52311090	52311594
chr1	54786020	54786555
chr1	55258424	55259290
chr1	56720945	56721630
chr1	58799036	58799879
chr1	59219738	59220155
chr1	59623703	59624258
chr1	59637126	59637508
chr1	59741414	59741974
chr1	60881147	60881972
chr1	62463053	62463770
chr1	62469189	62469758
chr1	62490849	62491485
chr1	62512975	62513677
chr1	62596859	62597682
chr1	62678316	62678862
chr1	62759499	62760189
chr1	63822733	63823925
chr1	64670139	64670958
chr1	64872616	64873418
chr1	67497081	67497988
chr1	69259150	69260087
chr1	69378262	69378661
chr1	69421701	69422640
chr1	70181937	70182375
chr1	71050513	71051196
chr1	71912011	71912685
chr1	71940167	71940658
chr1	71956199	71956800
chr1	72122671	72123446
chr1	72639922	72640409
chr1	72802241	72802847
chr1	72827056	72827902
chr1	74044479	74045087
chr1	74112465	74113099
chr1	75632192	75632728
chr1	78533808	78534266
chr1	78701247	78701833
chr1	78856699	78857148
chr1	80636036	80636524
chr1	81723007	81723504
chr1	81734719	81735380
chr1	81756303	81757059
chr1	81759931	81760404
chr1	81946653	81947229
chr1	82828343	82828878
chr1	84299346	84299948
chr1	84356621	84357266
chr1	84988746	84989280
chr1	85246969	85247757
chr1	85276802	85277785
chr1	87391486	87391787
chr1	87501724	87502338
chr1	87511969	87512408
chr1	87520431	87521184
chr1	89151689	89152231
chr1	89447591	89448053
chr1	89856466	89856953
chr1	90030465	90030928
chr1	90186814	90187606
chr1	90430472	90431240
chr1	91017889	91018524
chr1	91996957	91997437
chr1	92122158	92122829
chr1	92130947	92131692
chr1	92402832	92403506
chr1	92565697	92566318
chr1	93719846	93720466
chr1	93757458	93758166
chr1	93852629	93853372
chr1	94092125	94092635
chr1	94098951	94099842
chr1	94417865	94418360
chr1	94696001	94696714
chr1	94711572	94712257
chr1	94875112	94875555
chr1	95061807	95062599
chr1	107763375	107763971
chr1	108526328	108527350
chr1	121025527	121026112
chr1	123273816	123274656
chr1	127456222	127456762
chr1	127847516	127848079
chr1	128727123	128727628
chr1	129757054	129757611
chr1	130368614	130369143
chr1	130753483	130753929
chr1	131549108	131549808
chr1	132631286	132631945
chr1	134231815	134232457
chr1	135173474	135173972
chr1	135592486	135593131
chr1	135837412	135838091
chr1	135838242	135839098
chr1	135849592	135850087
chr1	135855748	135856466
chr1	135887766	135888374
chr1	136798543	136799152
chr1	136913462	136914164
chr1	136917508	136918111
chr1	137628024	137628956
chr1	137834991	137835498
chr1	138579469	138580841
chr1	138975855	138976609
chr1	140225794	140226552
chr1	140228042	140228687
chr1	140467891	140468304
chr1	140832571	140833234
chr1	144962208	144962756
chr1	145933224	145933902
chr1	146201981	146202655
chr1	151759629	151760168
chr1	151962424	151963081
chr1	152107241	152107917
chr1	152344821	152345273
chr1	153075622	153076172
chr1	153524720	153525679
chr1	153533779	153534282
chr1	154977008	154978052
chr1	155412754	155413340
chr1	155482353	155482991
chr1	156940499	156941327
chr1	158437656	158438377
chr1	158545437	158545995
chr1	158569550	158570050
chr1	158941370	158941894
chr1	159437074	159437734
chr1	160783263	160783851
chr1	161183181	161183838
chr1	162450733	162451518
chr1	163551297	163552000
chr1	164114018	164114709
chr1	164155614	164156460
chr1	165042481	165043246
chr1	165056246	165057141
chr1	165249621	165250207
chr1	165309829	165310273
chr1	166349203	166350103
chr1	169946202	169947048
chr1	170158703	170159686
chr1	170164327	170165014
chr1	170432303	170433013
chr1	171508429	171508979
chr1	171625363	171626085
chr1	171629205	171629904
chr1	171936596	171937242
chr1	172595170	172595649
chr1	172783489	172784073
chr1	173024423	173025039
chr1	173494070	173494798
chr1	174172381	174173322
chr1	175777679	175778331
chr1	175901423	175902736
chr1	177266193	177266733
chr1	178757777	178758354
chr1	180929868	180930517
chr1	181407167	181407899
chr1	181875139	181875625
chr1	182843794	182844592
chr1	184450261	184450892
chr1	185409286	185409873
chr1	185744901	185745800
chr1	185900331	185901237
chr1	186436734	186437441
chr1	186486899	186487976
chr1	186531453	186531852
chr1	188268345	188269047
chr1	188410483	188411417
chr1	189058985	189059521
chr1	191229166	191229674
chr1	191551463	191552087
chr1	191699700	191700301
chr1	193116140	193116794
chr1	193353358	193353918
chr1	193484980	193485517
chr1	194625357	194625847
chr1	194632773	194633532
chr1	194675715	194676427
chr1	195239566	195240431
chr1	195348204	195348641
chr10	3226901	3227684
chr10	5235136	5235733
chr10	5570091	5570673
chr10	5623405	5623962
chr10	6012558	6013322
chr10	6063656	6064350
chr10	6880035	6880605
chr10	10110443	10111012
chr10	10917779	10918490
chr10	12414469	12414921
chr10	12523559	12524217
chr10	12577638	12578426
chr10	12631909	12632422
chr10	13768129	13768540
chr10	14052217	14052674
chr10	14247496	14248057
chr10	15924877	15925298
chr10	16265071	16265999
chr10	16298414	16298995
chr10	16309117	16309684
chr10	16732168	16733032
chr10	16756770	16757389
chr10	17083811	17084703
chr10	17269450	17270084
chr10	18583123	18583768
chr10	18870475	18871069
chr10	21509865	21510644
chr10	21553431	21554081
chr10	21861985	21863142
chr10	22940090	22940695
chr10	22953191	22953732
chr10	23277410	23278142
chr10	24116751	24117508
chr10	24300676	24301430
chr10	24781404	24782088
chr10	24991428	24992215
chr10	24995153	24995702
chr10	25112534	25113106
chr10	25153229	25153897
chr10	25177667	25178312
chr10	25363230	25363727
chr10	26612821	26613576
chr10	26783534	26784133
chr10	27631968	27632448
chr10	27707736	27708679
chr10	27756050	27756488
chr10	28115468	28115932
chr10	37203165	37203743
chr10	38981383	38982078
chr10	40364062	40364768
chr10	41705311	41705717
chr10	43798737	43799473
chr10	43870327	43870994
chr10	45019240	45019864
chr10	51700478	51701249
chr10	56362984	56363616
chr10	57038954	57039422
chr10	57154580	57155359
chr10	57784860	57785659
chr10	58773268	58773924
chr10	58971835	58972697
chr10	59576856	59577591
chr10	60740550	60741267
chr10	61655315	61656067
chr10	61675319	61675728
chr10	62586741	62587168
chr10	62590716	62591648
chr10	65816675	65817365
chr10	66288914	66289576
chr10	66367525	66368227
chr10	66382552	66382999
chr10	66465651	66466559
chr10	66479225	66479713
chr10	66745081	66745778
chr10	66759905	66760736
chr10	66807493	66807968
chr10	67070127	67071033
chr10	67447082	67447508
chr10	67470674	67471610
chr10	67619133	67620023
chr10	67709226	67709744
chr10	68021041	68021632
chr10	69042151	69042900
chr10	69091467	69092099
chr10	69335087	69335619
chr10	69393175	69393672
chr10	74889367	74889959
chr10	75011051	75011747
chr10	75584099	75584698
chr10	75820158	75820861
chr10	76184052	76184428
chr10	76560366	76561042
chr10	76669566	76670088
chr10	76714358	76715196
chr10	77554401	77555065
chr10	77800530	77801401
chr10	79251004	79251689
chr10	79303476	79304175
chr10	79452470	79453073
chr10	79923887	79924513
chr10	82125448	82125945
chr10	82152438	82153220
chr10	82614885	82615550
chr10	83855141	83855678
chr10	83956972	83957633
chr10	84278722	84279483
chr10	85102067	85102931
chr10	85201989	85202837
chr10	85563076	85563917
chr10	85624294	85624847
chr10	85733094	85733715
chr10	85773070	85773740
chr10	85802315	85802898
chr10	85936434	85936921
chr10	86075073	86075652
chr10	87323151	87323841
chr10	87342669	87343361
chr10	87684270	87684966
chr10	88989570	88990309
chr10	90621096	90621568
chr10	92750362	92751516
chr10	92886178	92886870
chr10	93124023	93124884
chr10	93943478	93944023
chr10	94728931	94729606
chr10	94902342	94902839
chr10	95170516	95171267
chr10	95308867	95309475
chr10	95346645	95347267
chr10	95699478	95700142
chr10	95700682	95701443
chr10	96556419	96557080
chr10	97720933	97721420
chr10	97970831	97971897
chr10	98091607	98092480
chr10	98467360	98467984
chr10	98760307	98760735
chr10	98816512	98817036
chr10	99372429	99373247
chr10	102085095	102085929
chr10	106939039	106939923
chr10	107052306	107052938
chr10	107342368	107343074
chr10	107480497	107481037
chr10	109434918	109435395
chr10	109620630	109621448
chr10	110014861	110015251
chr10	110671364	110672196
chr10	110826784	110827380
chr10	111007615	111008286
chr10	111054077	111054724
chr10	111055986	111056453
chr10	112051134	112051740
chr10	114195458	114196164
chr10	114769396	114770145
chr10	115741785	115742448
chr10	116432527	116433177
chr10	116460377	116461107
chr10	116588271	116588811
chr10	117353422	117353842
chr10	117487084	117487805
chr10	118428048	118428890
chr10	120069011	120069669
chr10	120154324	120154808
chr10	120898566	120899059
chr10	121711891	121712298
chr10	121846104	121846473
chr10	121890561	121891019
chr10	121959594	121960142
chr10	122485923	122486298
chr10	127041433	127041959
chr10	127369613	127370152
chr10	127740299	127741086
chr11	3200978	3201819
chr11	3274021	3274776
chr11	3568669	3569294
chr11	3569523	3570295
chr11	3574362	3575089
chr11	4198978	4199831
chr11	5204504	5205177
chr11	5281057	5281827
chr11	6371931	6372578
chr11	6377154	6377736
chr11	7323565	7324149
chr11	8233796	8234397
chr11	8338867	8339517
chr11	8344647	8345468
chr11	8479861	8480472
chr11	8592664	8593494
chr11	8603729	8604466
chr11	8605109	8605781
chr11	8609524	8610250
chr11	8661595	8662177
chr11	12370835	12371334
chr11	16426386	16426913
chr11	16744041	16744610
chr11	16754048	16754622
chr11	16857135	16857533
chr11	17286583	17287419
chr11	18392950	18393737
chr11	18820383	18821337
chr11	18853688	18854444
chr11	19738877	19739510
chr11	19942185	19942694
chr11	19986113	19986843
chr11	20006772	20007423
chr11	20247563	20247993
chr11	22187055	22188066
chr11	22217794	22218353
chr11	28726918	28727511
chr11	29545358	29545782
chr11	29739828	29740289
chr11	30156982	30157627
chr11	30833597	30834151
chr11	31281928	31282568
chr11	32335671	32336188
chr11	33560323	33560913
chr11	35651092	35651810
chr11	39908152	39908594
chr11	40215623	40216257
chr11	41155219	41155847
chr11	41445805	41446416
chr11	42716957	42717544
chr11	42996098	42996985
chr11	42997055	42997542
chr11	43661504	43662022
chr11	43708661	43709399
chr11	43740384	43741163
chr11	43862646	43863346
chr11	43879628	43880159
chr11	43880485	43880958
chr11	44346928	44347434
chr11	44499210	44499821
chr11	44581257	44581888
chr11	44757151	44757653
chr11	44764824	44765694
chr11	45893739	45894322
chr11	46038747	46039294
chr11	47192783	47193164
chr11	47292441	47292909
chr11	48712391	48713348
chr11	48732255	48733111
chr11	51636774	51637296
chr11	51687761	51688268
chr11	51753895	51754742
chr11	51765436	51766116
chr11	51891328	51891964
chr11	51893349	51894016
chr11	53770030	53770535
chr11	54027924	54028731
chr11	54082875	54083542
chr11	55227696	55228297
chr11	56904452	56905357
chr11	57507877	57508810
chr11	57571997	57572629
chr11	57984710	57985371
chr11	58147978	58148657
chr11	59468738	59469413
chr11	60067024	60067636
chr11	61013009	61013626
chr11	61377511	61377951
chr11	61900388	61901186
chr11	61901892	61902737
chr11	61933242	61934002
chr11	61959174	61959805
chr11	63378985	63379554
chr11	63595639	63596408
chr11	64316234	64317084
chr11	64319290	64319990
chr11	65179177	65179832
chr11	67674843	67675386
chr11	67896982	67897570
chr11	67903285	67903865
chr11	67905460	67906275
chr11	68259261	68260369
chr11	68437062	68437617
chr11	68478795	68479468
chr11	68563999	68564573
chr11	68677198	68677645
chr11	69148124	69148813
chr11	69196082	69196722
chr11	70002507	70003225
chr11	70006718	70007932
chr11	70011564	70012506
chr11	70390622	70391106
chr11	70681115	70681838
chr11	72098085	72098743
chr11	72661795	72662318
chr11	75550306	75551068
chr11	76126102	76126737
chr11	76188068	76188926
chr11	76400134	76400533
chr11	76418714	76419340
chr11	78183654	78184314
chr11	78896452	78897250
chr11	79120080	79120591
chr11	79226601	79227338
chr11	79551416	79552096
chr11	79571303	79571904
chr11	80312639	80313342
chr11	80352609	80353019
chr11	80631362	80632099
chr11	81820191	81820850
chr11	81825012	81825729
chr11	81981655	81982414
chr11	83394241	83394886
chr11	83893443	83894301
chr11	85192563	85193168
chr11	86389230	86389991
chr11	86421161	86421888
chr11	86437635	86438373
chr11	86459912	86460677
chr11	86922401	86923145
chr11	87123719	87124298
chr11	87256962	87257454
chr11	87993957	87994481
chr11	88063970	88064612
chr11	89438368	89439015
chr11	92899101	92899736
chr11	93046716	93047313
chr11	93894147	93894803
chr11	94404968	94405645
chr11	95014539	95014969
chr11	95021091	95021717
chr11	95879194	95879787
chr11	95975298	95975753
chr11	97589131	97589600
chr11	97669276	97669870
chr11	99442267	99442890
chr11	100067144	100067650
chr11	100260498	100261129
chr11	100667605	100668279
chr11	100841027	100841664
chr11	100864256	100864883
chr11	101256243	101256905
chr11	101503269	101503880
chr11	102678395	102678987
chr11	102861518	102862116
chr11	102928623	102929454
chr11	103173292	103173969
chr11	103248599	103249622
chr11	104213218	104213712
chr11	104222827	104223744
chr11	104502035	104502454
chr11	105809557	105810024
chr11	106815393	106815987
chr11	107536029	107536639
chr11	107645443	107645976
chr11	108021145	108021742
chr11	109532311	109532927
chr11	109656692	109657465
chr11	109666787	109667503
chr11	109677956	109679228
chr11	110742118	110742939
chr11	111932581	111933290
chr11	112034840	112035384
chr11	113126822	113127332
chr11	116115917	116116523
chr11	117158002	117158566
chr11	117176498	117177052
chr11	117851054	117851665
chr11	117864909	117865703
chr11	118077062	118077647
chr11	118188823	118189420
chr11	119538016	119538471
chr11	119836962	119837568
chr11	120415895	120416767
chr12	4565343	4565928
chr12	7973950	7974594
chr12	8386404	8387024
chr12	9039592	9040217
chr12	9182862	9183328
chr12	9375512	9375964
chr12	9681819	9682390
chr12	9985671	9986649
chr12	10142632	10143270
chr12	10237809	10238314
chr12	10336193	10337038
chr12	14422368	14423050
chr12	15711191	15712261
chr12	16168592	16169224
chr12	16877180	16878007
chr12	16879644	16880254
chr12	17195546	17195954
chr12	17227282	17227992
chr12	20277768	20278250
chr12	25929480	25929926
chr12	31955732	31956936
chr12	32380232	32380601
chr12	32729304	32729903
chr12	32784545	32785093
chr12	33814340	33814745
chr12	33866491	33867355
chr12	34760865	34761552
chr12	35685331	35686313
chr12	35930655	35931614
chr12	36247456	36248114
chr12	36427301	36427871
chr12	40949742	40950512
chr12	41797483	41797873
chr12	51068981	51069669
chr12	53534844	53535481
chr12	53593988	53594839
chr12	53734061	53734670
chr12	53777820	53778312
chr12	53919505	53920169
chr12	53929545	53930097
chr12	53936222	53936928
chr12	53955185	53955877
chr12	53996416	53997012
chr12	54051430	54052086
chr12	54247335	54248162
chr12	55017445	55017968
chr12	55596549	55597147
chr12	55975641	55976217
chr12	70489203	70489992
chr12	70519927	70520507
chr12	70986056	70986670
chr12	71099182	71099839
chr12	71612872	71613567
chr12	71715220	71716424
chr12	71717259	71717872
chr12	71795879	71796855
chr12	71895899	71896492
chr12	72987790	72988439
chr12	73087850	73088579
chr12	73775297	73775814
chr12	74302275	74302962
chr12	74408555	74409354
chr12	74891350	74892165
chr12	75275159	75275734
chr12	76803274	76804247
chr12	78364811	78365298
chr12	80082982	80083382
chr12	80604997	80605498
chr12	80607781	80608541
chr12	80975140	80975829
chr12	81321261	81322094
chr12	81393036	81393503
chr12	81445710	81446387
chr12	83348406	83349182
chr12	83528364	83529004
chr12	83571577	83572141
chr12	85527725	85528395
chr12	86187511	86188183
chr12	86542479	86543143
chr12	86574216	86574794
chr12	86630074	86630653
chr12	86838306	86839177
chr12	86915608	86916133
chr12	86945414	86946136
chr12	87210034	87210798
chr12	87356001	87356529
chr12	88111229	88111772
chr12	88167651	88168507
chr12	88237969	88238562
chr12	89099709	89100190
chr12	89453969	89455806
chr12	89484125	89484627
chr12	89493691	89494143
chr12	89495502	89496332
chr12	91081314	91082006
chr12	91932698	91933101
chr12	92308816	92309549
chr12	99521253	99522142
chr12	99952858	99953331
chr12	100231831	100232440
chr12	100232533	100233058
chr12	102015202	102015708
chr12	104520270	104520690
chr12	104921880	104922653
chr12	105240516	105241398
chr12	105293965	105294423
chr12	106238947	106239644
chr12	109631973	109632672
chr12	111941085	111941816
chr12	112591565	112592153
chr12	113826533	113827163
chr12	114114385	114115072
chr12	114250056	114250745
chr12	114261136	114261777
chr12	117348016	117348599
chr12	117440783	117441547
chr12	117532217	117532850
chr12	118345707	118346177
chr12	120052863	120053480
chr13	3563138	3563861
chr13	3745606	3746172
chr13	3749759	3750284
chr13	5344835	5345593
chr13	5723385	5723980
chr13	5759006	5759626
chr13	5836331	5837094
chr13	5865310	5865865
chr13	6029027	6029846
chr13	6504006	6504640
chr13	6623256	6623884
chr13	7058099	7058787
chr13	11383982	11384582
chr13	11524787	11525464
chr13	11997411	11997824
chr13	12945295	12945788
chr13	13693610	13694157
chr13	13698265	13698742
chr13	13981539	13982289
chr13	14589001	14589864
chr13	15605772	15606334
chr13	15999430	16000008
chr13	16101430	16102032
chr13	16761717	16762679
chr13	16831146	16832019
chr13	16853113	16853854
chr13	17696515	17697054
chr13	19682623	19683571
chr13	20382242	20382841
chr13	21545372	21545860
chr13	24113138	24113749
chr13	24656654	24658256
chr13	24827575	24828079
chr13	25401990	25402551
chr13	25716655	25717160
chr13	26286307	26287035
chr13	26343870	26344312
chr13	27133801	27134461
chr13	28965700	28966371
chr13	29664175	29665060
chr13	29666545	29666941
chr13	29922759	29923295
chr13	31856072	31856880
chr13	31918537	31919053
chr13	32358844	32359788
chr13	32462527	32463123
chr13	32506400	32506984
chr13	32702811	32703368
chr13	33016793	33017183
chr13	33019063	33019656
chr13	33285503	33286074
chr13	34204815	34205568
chr13	34817766	34818541
chr13	34880864	34881496
chr13	35487485	35488075
chr13	37099263	37100009
chr13	37200659	37201238
chr13	37382517	37383003
chr13	37546002	37546772
chr13	37888485	37888916
chr13	38502242	38502811
chr13	39006239	39007184
chr13	41277273	41277721
chr13	41416708	41417260
chr13	41500287	41500882
chr13	41738956	41739604
chr13	41765807	41766451
chr13	42648910	42649516
chr13	42656809	42657210
chr13	45034531	45035244
chr13	45100264	45101002
chr13	46026578	46027165
chr13	47628335	47628824
chr13	49411596	49412213
chr13	49555433	49555981
chr13	49676814	49677494
chr13	50146252	50146806
chr13	50154316	50154813
chr13	52068278	52068866
chr13	52070966	52071873
chr13	52440037	52440713
chr13	52636677	52637346
chr13	52641494	52642080
chr13	52754368	52755351
chr13	52771176	52771719
chr13	52987250	52987834
chr13	53104169	53104727
chr13	53128874	53129507
chr13	54196332	54197047
chr13	56765765	56766372
chr13	60170330	60170927
chr13	60211677	60212246
chr13	60466198	60466893
chr13	60510836	60511825
chr13	60528863	60529626
chr13	63167917	63168365
chr13	63189239	63190811
chr13	63214254	63215013
chr13	63221666	63222340
chr13	63256239	63257017
chr13	63288163	63289106
chr13	63374044	63374593
chr13	63583544	63583956
chr13	63851108	63851769
chr13	63872189	63873180
chr13	64256333	64257158
chr13	64353379	64353971
chr13	66400892	66401265
chr13	70792919	70793603
chr13	70794329	70794849
chr13	71501276	71501815
chr13	71575155	71575869
chr13	74959510	74960112
chr13	75970798	75971450
chr13	76334728	76335361
chr13	78948823	78949640
chr13	85392036	85392494
chr13	90936608	90937393
chr13	91499682	91500493
chr13	91506060	91506698
chr13	91511539	91512215
chr13	92121768	92122146
chr13	94647679	94648302
chr13	94834369	94835145
chr13	94843290	94843941
chr13	94924387	94924830
chr13	94960015	94960733
chr13	96411078	96411852
chr13	97303575	97304200
chr13	98019605	98020078
chr13	98126783	98127452
chr13	98797393	98797954
chr13	98902898	98903364
chr13	99247804	99248268
chr13	99449345	99450187
chr13	100169319	100169829
chr13	100217079	100217989
chr13	101286475	101287052
chr13	102157267	102157827
chr13	102197628	102198411
chr13	102487753	102488198
chr13	102649357	102650217
chr13	103002276	103003168
chr13	103991015	103991652
chr13	104470121	104470741
chr13	104485899	104486632
chr13	104814775	104815333
chr13	105250113	105251031
chr13	105257975	105258788
chr13	105412163	105412831
chr13	108278942	108279447
chr13	109093808	109094339
chr13	110366849	110367504
chr13	110437891	110438580
chr13	110441968	110442728
chr13	110612415	110613028
chr13	111020085	111020629
chr13	111027722	111028244
chr13	111614946	111615505
chr13	111635910	111636744
chr13	111643246	111643971
chr13	111703883	111704553
chr13	113563815	113564676
chr13	113992276	113992923
chr13	114131214	114131864
chr13	114244592	114245417
chr13	115132044	115132523
chr13	115526241	115526923
chr13	116483375	116483815
chr13	116604296	116604921
chr13	119931985	119932577
chr14	8658874	8659659
chr14	8679929	8680744
chr14	12445458	12446295
chr14	12542571	12543161
chr14	15465451	15466616
chr14	19543487	19544018
chr14	19772579	19773067
chr14	20110567	20110965
chr14	20567301	20567715
chr14	20605441	20605866
chr14	20974246	20974778
chr14	21624144	21625195
chr14	21711036	21711673
chr14	22366984	22367708
chr14	23439409	23439802
chr14	23462536	23462995
chr14	23633316	23634138
chr14	23641748	23642662
chr14	23706228	23706815
chr14	23718481	23719070
chr14	23739915	23740559
chr14	23870533	23871231
chr14	23931479	23932154
chr14	25032453	25033211
chr14	26173740	26174356
chr14	26493515	26494141
chr14	26527779	26528442
chr14	26569965	26570634
chr14	28154682	28155348
chr14	32363294	32363717
chr14	32478335	32478929
chr14	32581619	32582290
chr14	33336804	33337846
chr14	35577380	35577832
chr14	37610060	37610504
chr14	37706116	37706711
chr14	37923460	37924253
chr14	46764260	46765097
chr14	47136856	47137523
chr14	47148612	47149704
chr14	47254177	47254842
chr14	47420477	47421118
chr14	47585639	47586402
chr14	47609363	47609945
chr14	47706443	47706856
chr14	47991064	47992020
chr14	47996316	47997160
chr14	48253837	48254813
chr14	48376051	48376699
chr14	48556671	48557409
chr14	54747106	54747541
chr14	54833472	54833932
chr14	57916287	57917117
chr14	58379101	58379913
chr14	59137748	59138453
chr14	61780500	61781159
chr14	63128086	63128712
chr14	63498227	63499480
chr14	64067333	64067994
chr14	64300397	64300879
chr14	64479485	64480085
chr14	66723790	66724214
chr14	66766326	66766825
chr14	68729578	68730108
chr14	70056528	70057177
chr14	70085854	70086473
chr14	71528045	71528871
chr14	71737942	71738495
chr14	73413840	73414601
chr14	74317280	74317686
chr14	74768322	74769051
chr14	75401011	75401662
chr14	76854871	76855385
chr14	77098534	77099128
chr14	77175158	77175986
chr14	77180797	77181318
chr14	77185883	77186544
chr14	77283015	77283576
chr14	77746195	77746695
chr14	77751601	77752212
chr14	77884563	77885350
chr14	78280344	78280921
chr14	78747312	78747877
chr14	79335441	79336004
chr14	79465194	79466000
chr14	88798941	88799679
chr14	90025920	90026346
chr14	99898592	99899439
chr14	99934827	99935484
chr14	99940908	99941522
chr14	99947654	99948232
chr14	105776603	105777241
chr14	105987480	105988396
chr14	106061897	106062639
chr14	106451916	106452878
chr14	117327576	117328134
chr14	118329624	118330244
chr14	120536932	120537510
chr14	121267571	121268408
chr14	121638382	121639151
chr14	121646600	121646976
chr14	123930421	123931106
chr15	3250263	3250851
chr15	3674999	3675797
chr15	4031878	4032295
chr15	5444982	5445924
chr15	6005006	6005541
chr15	6008576	6009622
chr15	6009804	6010300
chr15	6141827	6142309
chr15	6524058	6525305
chr15	6884454	6885218
chr15	6962850	6963689
chr15	6967144	6967889
chr15	7503332	7504005
chr15	7788233	7789042
chr15	7791652	7792048
chr15	7812600	7813554
chr15	7827597	7828253
chr15	8634090	8634832
chr15	8755923	8757252
chr15	9064694	9065351
chr15	10570524	10570961
chr15	10689760	10690258
chr15	10745700	10746668
chr15	10811457	10811818
chr15	10819912	10820439
chr15	11454170	11454797
chr15	11765587	11766292
chr15	12017367	12018041
chr15	12361473	12361832
chr15	12898139	12898596
chr15	18971465	18971905
chr15	21072378	21072723
chr15	23295858	23296622
chr15	23381515	23382562
chr15	23494695	23495182
chr15	25299069	25299678
chr15	25325799	25326685
chr15	25372778	25373493
chr15	25389532	25390205
chr15	25506939	25508028
chr15	25708463	25709356
chr15	25844592	25845506
chr15	25971128	25971740
chr15	26309460	26310548
chr15	27335348	27336072
chr15	27348078	27349171
chr15	27459429	27460199
chr15	27524451	27525276
chr15	27712048	27713072
chr15	27853358	27854237
chr15	27927233	27927734
chr15	31115996	31116714
chr15	31116890	31117490
chr15	31174520	31175250
chr15	31498210	31498867
chr15	32193255	32193960
chr15	32252230	32253106
chr15	32466635	32467074
chr15	32929984	32930815
chr15	33355988	33356375
chr15	33836622	33837487
chr15	34331278	34331731
chr15	34349417	34350236
chr15	36112394	36113128
chr15	37391728	37392152
chr15	38878748	38879745
chr15	40195620	40196288
chr15	40336728	40337274
chr15	40652732	40653304
chr15	40786726	40787187
chr15	40801155	40801848
chr15	41556438	41557167
chr15	42227483	42228209
chr15	42300273	42300891
chr15	42459984	42460651
chr15	42508742	42509524
chr15	42989734	42990413
chr15	44243886	44244721
chr15	44281429	44282014
chr15	44498113	44498796
chr15	51452954	51453619
chr15	51507124	51507800
chr15	51593376	51594038
chr15	52572157	52572811
chr15	52759635	52760552
chr15	52969958	52970943
chr15	53520582	53521286
chr15	53997619	53998283
chr15	54072170	54072950
chr15	54219813	54220272
chr15	54965084	54965683
chr15	54966172	54966728
chr15	54973432	54974898
chr15	55067657	55068335
chr15	55201490	55202290
chr15	55693343	55693972
chr15	55754732	55755249
chr15	56402377	56403190
chr15	56553115	56553930
chr15	56567912	56568464
chr15	56672912	56673761
chr15	56881685	56882100
chr15	56936093	56936834
chr15	57035950	57036479
chr15	58108468	58109022
chr15	58133109	58133745
chr15	58311611	58312383
chr15	58374503	58374967
chr15	58703821	58704414
chr15	58817735	58818451
chr15	58982967	58983684
chr15	59069182	59069731
chr15	59280121	59280881
chr15	59311829	59312762
chr15	59608713	59609498
chr15	59654484	59655363
chr15	61041698	61042341
chr15	61186973	61187445
chr15	61955311	61955893
chr15	61959964	61960484
chr15	62118003	62119280
chr15	62152382	62153038
chr15	62159681	62161076
chr15	62489618	62491128
chr15	62529898	62530716
chr15	63172019	63172742
chr15	63228801	63229630
chr15	63348486	63349293
chr15	63820376	63821005
chr15	63986988	63987801
chr15	64054877	64055554
chr15	64134550	64135152
chr15	64302964	64303749
chr15	64332279	64333492
chr15	64345013	64345729
chr15	64351884	64352906
chr15	65530232	65530816
chr15	66564042	66564769
chr15	66675324	66676068
chr15	66698774	66699407
chr15	66709099	66709862
chr15	66886517	66887054
chr15	67103807	67104671
chr15	67137184	67137622
chr15	67976914	67977703
chr15	71533215	71533912
chr15	71548229	71548679
chr15	71693351	71693984
chr15	71946826	71947607
chr15	72037887	72038748
chr15	72398896	72399454
chr15	72667085	72667798
chr15	73213623	73214079
chr15	73253769	73254592
chr15	74452424	74453297
chr15	74532318	74532972
chr15	74751888	74752491
chr15	75100414	75101227
chr15	76314826	76315442
chr15	76315455	76316254
chr15	76917076	76917502
chr15	77628753	77629817
chr15	77634058	77634730
chr15	77650782	77651712
chr15	77713048	77713735
chr15	77716359	77716785
chr15	77718413	77719215
chr15	77741396	77742098
chr15	78280573	78281087
chr15	78454772	78455409
chr15	78699204	78699761
chr15	79129934	79130777
chr15	79294663	79295348
chr15	79782317	79782866
chr15	79867961	79868604
chr15	80746022	80746783
chr15	80932679	80933353
chr15	80967566	80968281
chr15	81057002	81057937
chr15	81125060	81125870
chr15	82986996	82987962
chr15	85075627	85076212
chr15	85250884	85251614
chr15	85309679	85310341
chr15	85920232	85920959
chr15	86032839	86033539
chr15	87522272	87522990
chr15	88697902	88698597
chr15	89698232	89698707
chr15	90822756	90823337
chr15	90869147	90869798
chr15	91567172	91567544
chr15	93541409	93542389
chr15	93574635	93575380
chr15	94846703	94847530
chr15	95761469	95762272
chr15	95833443	95834262
chr15	96491117	96491656
chr15	96711912	96712604
chr15	96927856	96928442
chr15	97603389	97604029
chr15	97662385	97663164
chr15	97744376	97745275
chr15	97879638	97880212
chr15	98343111	98343889
chr15	98358569	98358952
chr15	98426027	98426513
chr15	98544636	98545286
chr15	99164711	99165383
chr15	99314392	99314767
chr15	99677753	99678668
chr15	99919938	99920702
chr15	101285591	101286283
chr15	101875895	101876742
chr15	102063110	102063758
chr15	102669932	102670716
chr15	103051124	103052258
chr15	103258708	103259390
chr16	3820072	3820718
chr16	8845955	8846461
chr16	8849758	8850795
chr16	8862211	8863021
chr16	10569722	10570301
chr16	13521401	13521961
chr16	14372868	14373559
chr16	14451289	14451866
chr16	14884860	14885363
chr16	15195090	15195940
chr16	15251520	15252316
chr16	15990709	15991193
chr16	15991972	15992577
chr16	18079347	18079816
chr16	20799994	20800809
chr16	21353055	21353738
chr16	22839329	22840098
chr16	22848322	22848819
chr16	23449818	23450569
chr16	23456395	23457196
chr16	24182943	24183693
chr16	24498015	24498971
chr16	24733215	24733954
chr16	25400792	25401210
chr16	25426193	25426726
chr16	25440042	25440795
chr16	25485079	25485599
chr16	25531970	25532389
chr16	25533237	25533760
chr16	25615522	25616283
chr16	26065001	26065525
chr16	26211192	26212065
chr16	29939963	29940594
chr16	30390515	30391188
chr16	30475779	30476642
chr16	31291335	31291754
chr16	31589675	31590135
chr16	31638245	31639057
chr16	32639943	32640764
chr16	32859066	32859856
chr16	33891625	33892155
chr16	34089143	34089922
chr16	37603307	37603928
chr16	37789852	37791344
chr16	38393700	38394354
chr16	42152394	42152881
chr16	42586319	42586781
chr16	42680646	42681006
chr16	43253067	43253749
chr16	43256860	43257310
chr16	43591991	43592525
chr16	43697769	43698439
chr16	44002058	44002638
chr16	44966024	44966506
chr16	45070503	45071309
chr16	45837953	45838571
chr16	45968749	45969437
chr16	49858856	49859512
chr16	50753601	50754199
chr16	51937325	51937927
chr16	52095642	52096169
chr16	52438447	52439019
chr16	55638688	55639253
chr16	57420790	57421401
chr16	57532062	57532931
chr16	57558173	57558716
chr16	57671542	57672275
chr16	57750531	57751032
chr16	58352129	58352839
chr16	58377766	58378433
chr16	58389252	58390110
chr16	58703937	58704417
chr16	65823899	65824475
chr16	78265264	78265805
chr16	79878267	79878792
chr16	79879050	79879600
chr16	80083213	80083802
chr16	85148815	85149368
chr16	85999484	86000121
chr16	86061328	86062069
chr16	86210146	86210720
chr16	86294574	86295250
chr16	87043838	87044283
chr16	87307173	87307765
chr16	87383200	87383915
chr16	87574528	87574927
chr16	91841488	91841866
chr16	92679904	92680493
chr16	92710250	92710997
chr16	92778207	92778804
chr16	92930070	92930910
chr16	93182818	93183505
chr16	93186744	93187272
chr16	93239162	93239854
chr16	93535383	93536052
chr16	93553091	93553629
chr16	94034387	94034967
chr16	95963686	95964163
chr16	96048813	96049357
chr16	96052948	96053571
chr16	97938031	97938796
chr17	3336049	3336669
chr17	3368324	3369062
chr17	6127833	6128263
chr17	6140766	6141481
chr17	6172760	6173371
chr17	6993466	6993961
chr17	7735627	7736099
chr17	7826072	7826709
chr17	7856973	7857724
chr17	7879034	7879813
chr17	12287996	12288502
chr17	13806216	13806644
chr17	13819368	13820115
chr17	14745687	14746462
chr17	14747550	14748577
chr17	14840666	14841310
chr17	14983590	14984147
chr17	17729827	17730391
chr17	17768886	17769452
chr17	17901078	17901666
chr17	17928016	17928821
chr17	18303205	18303596
chr17	25678538	25679138
chr17	26652450	26652871
chr17	26747908	26748648
chr17	27290736	27291899
chr17	29477770	29478463
chr17	30677899	30678275
chr17	30705474	30706172
chr17	30721905	30722300
chr17	31210898	31211398
chr17	31825211	31825654
chr17	32297987	32298460
chr17	32310113	32310492
chr17	33167844	33168379
chr17	35022501	35022969
chr17	35932393	35933087
chr17	37198343	37198886
chr17	37232328	37232842
chr17	43844083	43844843
chr17	44036551	44037029
chr17	44846729	44847359
chr17	45377973	45378525
chr17	45883477	45884435
chr17	45965838	45966307
chr17	46010536	46010956
chr17	46173450	46174083
chr17	49916500	49916907
chr17	50713612	50714029
chr17	50817411	50817996
chr17	51722580	51723135
chr17	53723104	53723634
chr17	54295081	54295804
chr17	54297862	54298531
chr17	56165501	56166230
chr17	56499766	56500187
chr17	64027144	64028177
chr17	64148056	64148886
chr17	64298006	64298802
chr17	64342597	64343083
chr17	64406734	64407201
chr17	64542192	64542919
chr17	65912037	65912527
chr17	65978415	65978811
chr17	66052946	66053567
chr17	66701518	66702232
chr17	68324074	68324494
chr17	68438965	68439859
chr17	69576654	69577426
chr17	69605072	69605715
chr17	71033082	71033685
chr17	71070286	71070757
chr17	71078204	71078838
chr17	71342754	71343530
chr17	71348351	71348963
chr17	71408488	71409078
chr17	73304743	73305204
chr17	73308182	73308729
chr17	73543846	73545270
chr17	75455247	75455789
chr17	76335770	76336387
chr17	78786909	78787604
chr17	78800743	78801544
chr17	79564247	79564888
chr17	79569803	79570426
chr17	79684540	79685339
chr17	79772161	79772840
chr17	79841834	79842461
chr17	80331911	80332443
chr17	80478022	80478521
chr17	80654436	80655014
chr17	81171825	81172328
chr17	81759460	81759870
chr17	84469768	84470454
chr17	84484860	84485483
chr17	85084633	85085107
chr17	87606069	87606739
chr17	88169966	88170716
chr18	4266161	4266832
chr18	4987352	4988056
chr18	5149728	5150457
chr18	5397194	5397925
chr18	5464600	5465035
chr18	6237654	6238440
chr18	9387754	9388380
chr18	11401701	11402494
chr18	11625779	11626206
chr18	12074384	12074851
chr18	12479171	12479860
chr18	16899190	16899798
chr18	16939078	16939666
chr18	20339868	20340456
chr18	21433052	21433809
chr18	24036536	24037121
chr18	24921292	24922052
chr18	25036153	25037088
chr18	26363819	26364513
chr18	32212235	32212774
chr18	32474977	32475417
chr18	32607709	32608620
chr18	34028400	34028914
chr18	35117933	35118403
chr18	35351724	35352429
chr18	36868050	36868938
chr18	38083819	38084359
chr18	38951343	38951940
chr18	39741688	39742300
chr18	40300654	40301240
chr18	42926245	42927759
chr18	42952555	42953298
chr18	43135223	43135930
chr18	43623286	43623935
chr18	44632072	44633300
chr18	47018819	47019670
chr18	47022850	47023451
chr18	47137779	47138171
chr18	50222143	50222795
chr18	52718242	52718969
chr18	52799087	52799803
chr18	52822455	52823051
chr18	55066245	55066791
chr18	55091352	55091838
chr18	55145323	55146028
chr18	55186571	55187086
chr18	55355519	55356132
chr18	57058919	57059845
chr18	57327420	57327977
chr18	57426416	57427127
chr18	57593894	57594646
chr18	60772823	60773704
chr18	60777938	60778581
chr18	60832197	60832928
chr18	60915631	60916372
chr18	61231450	61232021
chr18	61372343	61372928
chr18	61780070	61780544
chr18	62176796	62177416
chr18	63321069	63321670
chr18	65131340	65131966
chr18	66300470	66301186
chr18	66683157	66683789
chr18	67737269	67737921
chr18	68143994	68144571
chr18	68442805	68443224
chr18	69864080	69864903
chr18	69941987	69942502
chr18	70078951	70079622
chr18	70404039	70404659
chr18	70424477	70425044
chr18	70595964	70596558
chr18	74945101	74945672
chr18	75534965	75535710
chr18	75654630	75655328
chr18	76324437	76325060
chr18	77344661	77345062
chr18	77839532	77840107
chr18	77902400	77902939
chr18	78281876	78282304
chr18	78743830	78744225
chr18	84003302	84004093
chr18	84006166	84006509
chr18	84538860	84539454
chr18	90016592	90017006
chr19	4129965	4130657
chr19	5017415	5018046
chr19	5444748	5445440
chr19	5749271	5749971
chr19	5848390	5848779
chr19	6951261	6952000
chr19	7413392	7413793
chr19	8776669	8777500
chr19	9147990	9148984
chr19	9157362	9157854
chr19	10375526	10376254
chr19	10382280	10383045
chr19	15531650	15532549
chr19	16460864	16461454
chr19	16588488	16589084
chr19	17217674	17218316
chr19	18672746	18673209
chr19	18673307	18673872
chr19	18831677	18832210
chr19	18964498	18965333
chr19	20468324	20468974
chr19	21178707	21179728
chr19	21868863	21869649
chr19	23403797	23404616
chr19	23462368	23462997
chr19	24240791	24241382
chr19	24804999	24805757
chr19	25728766	25729395
chr19	27348742	27349208
chr19	27444016	27444678
chr19	28358512	28359266
chr19	28363790	28364296
chr19	28720624	28721215
chr19	29259953	29260658
chr19	29268358	29268917
chr19	29415348	29416085
chr19	29430073	29430556
chr19	29915188	29915676
chr19	29974697	29975141
chr19	30936798	30937443
chr19	32141295	32141799
chr19	32393989	32394755
chr19	34126072	34126570
chr19	34194027	34194763
chr19	34329724	34330463
chr19	34340038	34340719
chr19	35202551	35203167
chr19	36194102	36195077
chr19	36203548	36204756
chr19	37961163	37961729
chr19	38099726	38100367
chr19	38810070	38810465
chr19	40312566	40313436
chr19	41922962	41923647
chr19	42010401	42010868
chr19	42154354	42155080
chr19	42705965	42706588
chr19	46289753	46290429
chr19	46921055	46921535
chr19	48855227	48855867
chr19	50654012	50654586
chr19	54244158	54245314
chr19	54766352	54766812
chr19	55057129	55057642
chr19	55794387	55795206
chr19	55949936	55950562
chr19	56066488	56067155
chr19	57089249	57089929
chr19	57257508	57258284
chr19	57315941	57316554
chr19	57897952	57898432
chr19	58090927	58092132
chr19	58362548	58363155
chr19	58607405	58608132
chr19	58914318	58914803
chr19	59955201	59955829
chr19	60535521	60536017
chr19	60657272	60657918
chr2	3629490	3630150
chr2	3665752	3666499
chr2	4489180	4490573
chr2	5207214	5208062
chr2	9654790	9655421
chr2	12686953	12687373
chr2	13326699	13327366
chr2	13328727	13329494
chr2	13733333	13733711
chr2	20874343	20874828
chr2	22507352	22507924
chr2	22631112	22631723
chr2	24308584	24309369
chr2	24418128	24418888
chr2	26003110	26003695
chr2	26313669	26314230
chr2	27182548	27183160
chr2	27665168	27666125
chr2	29526175	29526533
chr2	29558473	29559167
chr2	29567252	29568005
chr2	29673036	29673725
chr2	31666816	31667289
chr2	31790485	31790977
chr2	31803846	31804545
chr2	32023292	32023791
chr2	33076593	33077247
chr2	33079316	33079810
chr2	33171802	33172452
chr2	34625569	34626081
chr2	34794358	34794856
chr2	35085637	35086073
chr2	35129040	35129686
chr2	35745188	35745804
chr2	36130829	36131676
chr2	44803779	44804191
chr2	44816642	44817283
chr2	44824521	44825330
chr2	44832707	44833140
chr2	45511312	45512144
chr2	46298381	46299561
chr2	48702391	48703054
chr2	49488323	49489033
chr2	50317788	50318319
chr2	50319237	50319911
chr2	50447996	50448490
chr2	50542664	50543327
chr2	50545978	50546583
chr2	50995827	50996538
chr2	51093797	51094478
chr2	51134757	51135348
chr2	51893382	51893984
chr2	52177433	52177879
chr2	55674949	55676065
chr2	58999630	59000228
chr2	59009408	59009854
chr2	60207502	60208103
chr2	60477517	60478639
chr2	60490967	60491374
chr2	61417517	61418197
chr2	64957835	64958645
chr2	65064979	65065890
chr2	66435175	66435714
chr2	69186922	69187620
chr2	69214861	69215275
chr2	69239013	69239923
chr2	72126956	72127636
chr2	72440018	72440747
chr2	72719376	72720052
chr2	72730562	72731017
chr2	75481045	75481710
chr2	80528226	80528821
chr2	84475631	84476446
chr2	84937954	84938796
chr2	88971981	88972494
chr2	92778278	92778704
chr2	92779004	92779642
chr2	92785316	92785922
chr2	101468993	101469434
chr2	101826337	101827027
chr2	102783815	102784608
chr2	104017330	104017968
chr2	105636084	105636751
chr2	107114173	107114758
chr2	109246467	109247203
chr2	109724038	109724781
chr2	109915214	109915598
chr2	109928155	109928533
chr2	109989457	109989979
chr2	110032270	110033275
chr2	112213079	112213624
chr2	112283482	112284208
chr2	112285568	112286175
chr2	113280463	113281148
chr2	113461494	113462596
chr2	113479330	113480008
chr2	113480551	113481620
chr2	113529660	113530165
chr2	113605148	113605550
chr2	114890162	114890731
chr2	115118503	115119228
chr2	115400545	115400999
chr2	115590209	115591361
chr2	115601175	115601881
chr2	115606155	115606851
chr2	115904328	115905170
chr2	116797755	116798369
chr2	117460693	117461294
chr2	117500455	117501297
chr2	117504149	117504883
chr2	117556714	117557554
chr2	117630206	117631096
chr2	117707741	117708488
chr2	117784549	117785786
chr2	117935896	117936996
chr2	119957424	119958093
chr2	120805267	120806133
chr2	122544878	122545450
chr2	124070405	124071073
chr2	124462859	124463492
chr2	124729183	124729628
chr2	125034810	125035238
chr2	125119827	125120357
chr2	125127691	125128179
chr2	125130504	125131064
chr2	125748528	125749273
chr2	125755531	125756329
chr2	125758376	125758956
chr2	125857002	125857755
chr2	126128548	126129548
chr2	126135595	126136408
chr2	126148013	126148674
chr2	126177545	126178055
chr2	128280068	128280759
chr2	128370211	128370741
chr2	128518455	128519017
chr2	128564264	128564823
chr2	129032239	129033018
chr2	129156293	129156761
chr2	131831880	131832760
chr2	134625864	134626405
chr2	134772620	134773179
chr2	135467236	135467879
chr2	135537493	135538160
chr2	135689209	135690009
chr2	137201012	137201512
chr2	137210200	137210603
chr2	137488884	137489222
chr2	139926147	139926889
chr2	142848882	142849618
chr2	143043620	143044130
chr2	145039680	145040446
chr2	145109095	145110013
chr2	145507193	145507827
chr2	147753086	147754076
chr2	148010479	148011183
chr2	148197828	148198440
chr2	148223378	148224112
chr2	148345555	148346204
chr2	148577420	148577931
chr2	148683072	148683721
chr2	150719997	150720412
chr2	151788200	151788822
chr2	154215727	154216291
chr2	155712189	155713065
chr2	157272980	157273621
chr2	157698704	157699416
chr2	163170704	163171091
chr2	163652124	163652698
chr2	166252275	166253139
chr2	166904831	166905655
chr2	167538917	167539557
chr2	167564601	167565092
chr2	168343643	168344209
chr2	168373505	168374161
chr2	173177724	173178174
chr2	173533111	173533575
chr2	181651928	181652779
chr3	5308008	5308509
chr3	8873652	8874142
chr3	9153570	9154176
chr3	10125744	10126476
chr3	10446124	10447183
chr3	14786838	14787606
chr3	14861822	14862416
chr3	19782459	19783068
chr3	21718756	21719624
chr3	21722215	21722749
chr3	21848095	21848777
chr3	27551371	27552048
chr3	27594716	27595465
chr3	27617758	27618342
chr3	27757768	27758352
chr3	28633468	28634081
chr3	29875411	29876221
chr3	29990892	29991401
chr3	30687336	30688025
chr3	30921420	30922544
chr3	34230662	34231067
chr3	36253238	36253655
chr3	36286333	36286891
chr3	37975635	37976289
chr3	40989053	40989922
chr3	41021628	41022141
chr3	41024457	41025172
chr3	41046000	41046507
chr3	41088641	41089340
chr3	41092584	41093172
chr3	42394043	42394588
chr3	49837245	49837760
chr3	51001064	51001699
chr3	51024497	51025341
chr3	51591850	51592316
chr3	51712132	51713006
chr3	52380676	52381455
chr3	52867415	52868353
chr3	53180887	53181573
chr3	54278148	54278637
chr3	54283924	54284717
chr3	54902846	54903418
chr3	54918395	54919279
chr3	55016156	55016640
chr3	55404172	55404643
chr3	57108160	57108988
chr3	57215289	57216008
chr3	57307260	57307930
chr3	58006508	58007406
chr3	58114986	58115892
chr3	58176222	58177138
chr3	59158038	59158554
chr3	60192767	60193579
chr3	60379146	60379510
chr3	60406599	60407472
chr3	60436563	60437210
chr3	60516805	60517313
chr3	61020413	61021042
chr3	61112601	61113082
chr3	61908515	61908969
chr3	65746597	65747223
chr3	68568831	68569584
chr3	69289577	69290252
chr3	72073035	72073524
chr3	78965704	78966611
chr3	79065849	79066321
chr3	80115534	80116004
chr3	80832157	80832927
chr3	81070050	81070618
chr3	81171760	81172520
chr3	81722047	81722637
chr3	83091755	83092714
chr3	83103579	83104564
chr3	83149680	83150339
chr3	83249840	83250857
chr3	83254379	83255647
chr3	83808470	83809205
chr3	85617070	85617389
chr3	86954291	86955126
chr3	86961840	86962354
chr3	93326540	93327192
chr3	95454493	95455175
chr3	95491902	95492621
chr3	95500015	95500989
chr3	99477926	99478632
chr3	100031121	100031999
chr3	100311083	100311640
chr3	101124670	101125351
chr3	102170077	102170745
chr3	102175934	102176613
chr3	102178195	102178881
chr3	102281610	102282214
chr3	102474684	102475302
chr3	103002343	103003174
chr3	103563419	103564086
chr3	103712531	103713087
chr3	104124272	104124939
chr3	104345591	104346145
chr3	104770742	104771326
chr3	104857592	104858528
chr3	104862604	104863360
chr3	105538094	105538725
chr3	106634834	106635743
chr3	107069662	107070301
chr3	107508748	107509611
chr3	107540518	107541230
chr3	107599212	107599884
chr3	107653589	107654150
chr3	108562327	108563042
chr3	108813754	108814195
chr3	108958874	108959391
chr3	108968039	108968666
chr3	109075869	109076669
chr3	115664761	115665711
chr3	115897411	115897830
chr3	116550996	116551493
chr3	116776135	116777037
chr3	117569942	117570376
chr3	117570826	117571292
chr3	119658508	119659375
chr3	119878521	119879079
chr3	121177573	121178212
chr3	121279866	121280252
chr3	121320073	121320860
chr3	121622856	121623328
chr3	121713106	121713729
chr3	121767607	121768017
chr3	121781035	121781519
chr3	122185184	122185934
chr3	122212214	122212938
chr3	122756879	122757576
chr3	122806908	122807580
chr3	122825528	122826140
chr3	122840895	122841886
chr3	123261230	123261834
chr3	125106530	125107077
chr3	125979064	125979699
chr3	126087507	126088166
chr3	126273326	126273962
chr3	126290234	126290809
chr3	126960218	126961025
chr3	127485695	127486343
chr3	128884727	128885556
chr3	130588824	130589477
chr3	130646093	130646586
chr3	131580725	131581180
chr3	132627542	132628307
chr3	135333518	135334447
chr3	136117719	136118412
chr3	136319562	136320042
chr3	136814383	136814988
chr3	137215577	137215907
chr3	137724246	137724965
chr3	137766435	137767306
chr3	138427780	138428326
chr3	144332253	144332818
chr3	144860921	144861539
chr3	145083272	145084080
chr3	145295671	145296332
chr3	145314515	145315343
chr3	145506560	145507322
chr3	145548157	145548728
chr3	145549122	145549632
chr3	145970129	145971018
chr3	146538870	146539400
chr3	147606282	147606667
chr3	148491774	148492168
chr3	149287788	149288837
chr3	151709868	151710355
chr3	151789810	151790300
chr3	151971382	151971835
chr3	152065490	152066091
chr3	152476805	152477336
chr3	153815261	153815885
chr3	153914998	153915649
chr3	155385989	155386609
chr3	155466711	155467236
chr3	159280927	159281299
chr3	159395051	159395677
chr3	159468196	159468734
chr3	159534679	159535170
chr3	159546232	159546816
chr3	159547903	159548628
chr4	3010505	3011683
chr4	3703185	3703831
chr4	4106442	4107079
chr4	4152865	4153674
chr4	4572251	4573036
chr4	5649471	5650003
chr4	5720020	5720851
chr4	8126818	8127448
chr4	8545375	8546143
chr4	8872068	8872892
chr4	8949256	8949826
chr4	9214364	9214862
chr4	9571629	9572308
chr4	11899450	11900006
chr4	11916793	11917634
chr4	15126852	15127579
chr4	15179509	15180148
chr4	15921408	15922039
chr4	16126574	16127225
chr4	16347796	16348331
chr4	16666902	16667472
chr4	17090447	17091184
chr4	26891871	26892436
chr4	32262191	32262675
chr4	32266616	32267311
chr4	32496248	32497007
chr4	41204455	41205228
chr4	43024879	43025446
chr4	43407346	43407915
chr4	43991273	43991981
chr4	47062992	47063644
chr4	47316193	47316829
chr4	47517903	47518593
chr4	48673662	48674081
chr4	48676786	48677547
chr4	49019693	49020109
chr4	52519360	52519778
chr4	52810274	52811038
chr4	53466381	53466769
chr4	54890034	54890712
chr4	54992553	54993098
chr4	55154181	55154766
chr4	55342638	55343256
chr4	55748159	55748921
chr4	56386536	56387130
chr4	56399888	56400411
chr4	56476440	56477091
chr4	57517598	57518163
chr4	57556418	57557133
chr4	57572616	57573482
chr4	57649671	57650009
chr4	57817528	57818356
chr4	57852117	57852527
chr4	58425972	58426945
chr4	58477101	58477627
chr4	58490497	58490907
chr4	59230934	59231453
chr4	62417775	62418318
chr4	62972367	62973051
chr4	63203026	63203659
chr4	63207366	63208050
chr4	63362921	63363537
chr4	63364504	63365335
chr4	63739052	63739817
chr4	64296189	64297170
chr4	64558857	64559509
chr4	66555446	66555919
chr4	71801724	71802184
chr4	74959337	74959713
chr4	75943882	75944615
chr4	76070667	76071295
chr4	80567422	80568417
chr4	80705292	80705757
chr4	81616272	81616871
chr4	82032114	82032484
[truncated: 941 more rows]

## Sheet: C2C12-TEAD4-D6
chr	start	end
chr1	3750910	3751626
chr1	4741061	4742154
chr1	6277520	6278677
chr1	7034847	7035488
chr1	7253677	7254784
chr1	8310110	8311695
chr1	10560607	10561901
chr1	11483219	11484145
chr1	11942275	11942986
chr1	12281505	12282685
chr1	12964203	12964892
chr1	14388578	14389266
chr1	14764215	14766169
chr1	15933413	15934566
chr1	16099211	16100197
chr1	16217788	16218834
chr1	16221400	16222554
chr1	16596364	16597503
chr1	16616005	16616677
chr1	16650972	16652091
chr1	16786145	16787526
chr1	16950628	16952170
chr1	16963750	16965438
chr1	16997344	16998391
chr1	17077674	17078917
chr1	17527541	17528512
chr1	17595653	17597333
chr1	20609173	20610001
chr1	20614349	20615202
chr1	20644703	20646614
chr1	20657224	20658636
chr1	20667272	20668532
chr1	20681059	20682017
chr1	20809979	20811132
chr1	20912930	20914059
chr1	21030772	21031756
chr1	23196640	23198079
chr1	23209203	23210497
chr1	23277391	23278742
chr1	24371245	24372426
chr1	24397331	24398598
chr1	24498617	24499201
chr1	24516086	24516881
chr1	24518175	24519009
chr1	24556670	24557570
chr1	24559716	24560968
chr1	24656533	24657607
chr1	24666700	24667290
chr1	28950599	28951507
chr1	31213214	31214330
chr1	33857292	33858575
chr1	34097396	34098749
chr1	34167330	34169504
chr1	34885723	34886478
chr1	35862395	35863202
chr1	36073523	36074635
chr1	36086986	36087892
chr1	36094739	36095534
chr1	36382366	36383442
chr1	36917228	36918068
chr1	36971246	36971840
chr1	37178968	37179792
chr1	38318749	38319820
chr1	38520015	38521510
chr1	39036492	39037461
chr1	39151875	39152552
chr1	39163192	39164179
chr1	39313008	39314253
chr1	39374435	39375304
chr1	39512731	39513762
chr1	39612434	39613692
chr1	39632563	39633246
chr1	39743970	39744653
chr1	39770845	39772278
chr1	39803005	39803907
chr1	39861901	39863275
chr1	39958517	39959711
chr1	40228624	40229401
chr1	40338610	40340152
chr1	40501389	40502495
chr1	40771781	40772564
chr1	40896942	40898136
chr1	40898895	40899969
chr1	40911938	40912663
chr1	41985082	41985973
chr1	42031845	42032731
chr1	43184083	43185645
chr1	43197300	43199209
chr1	43280813	43281762
chr1	43293918	43295103
chr1	43312532	43313628
chr1	43316407	43317521
chr1	43453090	43454166
chr1	43503467	43504352
chr1	43754802	43756084
chr1	43771349	43772514
chr1	43875522	43876676
chr1	44078986	44080077
chr1	44081447	44082388
chr1	45203735	45204735
chr1	45298939	45301256
chr1	45365558	45366532
chr1	45643812	45645048
chr1	45662241	45663085
chr1	45682328	45684295
chr1	45801547	45802887
chr1	45891948	45892846
chr1	46921079	46922103
chr1	47619776	47620474
chr1	48938053	48938698
chr1	51020214	51021457
chr1	51027188	51028529
chr1	51458311	51459422
chr1	51550063	51551140
chr1	51605035	51605886
chr1	51746289	51747531
chr1	51878714	51879702
chr1	52310913	52311970
chr1	52320574	52321631
chr1	53369980	53371160
chr1	53845321	53846508
chr1	53901622	53903407
chr1	53906366	53907518
chr1	53913154	53914427
chr1	54215808	54216847
chr1	54244173	54244917
chr1	54307067	54307780
chr1	54383072	54385518
chr1	54725814	54726413
chr1	54886716	54887902
chr1	54931739	54932716
chr1	55258486	55259759
chr1	55585232	55586557
chr1	55626700	55628620
chr1	55632296	55633640
chr1	55921801	55922918
chr1	56713627	56714556
chr1	56720187	56721848
chr1	58335322	58335944
chr1	59218850	59220435
chr1	59466178	59467466
chr1	59532368	59533193
chr1	59741590	59742136
chr1	60671432	60672498
chr1	60721972	60722833
chr1	60759173	60760335
chr1	60880991	60883466
chr1	60973094	60974418
chr1	60989457	60990667
chr1	61002785	61003539
chr1	61198013	61199673
chr1	62137850	62138753
chr1	62156518	62157524
chr1	62462767	62463983
chr1	62468916	62469944
chr1	62579057	62580076
chr1	62596992	62597814
chr1	62874271	62875155
chr1	62907048	62907874
chr1	63161833	63162591
chr1	63237245	63238180
chr1	63285837	63286508
chr1	63601235	63602341
chr1	63822556	63824220
chr1	64255603	64256398
chr1	64384799	64385934
chr1	64655391	64656514
chr1	64663817	64664904
chr1	64669981	64671126
chr1	64739633	64740386
chr1	64855656	64856432
chr1	64872368	64873563
chr1	64890314	64891482
chr1	64896602	64897495
chr1	64898830	64899534
chr1	64995876	64996807
chr1	65292080	65293035
chr1	66196979	66197953
chr1	66218521	66219608
chr1	66733469	66734531
chr1	66927949	66929178
chr1	66986211	66986969
chr1	67003571	67004722
chr1	67010900	67011898
chr1	67497238	67497929
chr1	67832611	67833298
chr1	68548073	68548701
chr1	69323774	69324832
chr1	69421592	69422689
chr1	69443900	69445091
chr1	69806050	69806969
chr1	70963118	70964172
chr1	71050390	71051245
chr1	71438802	71439690
chr1	71459230	71460413
chr1	71801906	71803241
chr1	71861318	71862469
chr1	71911809	71912865
chr1	71956166	71957068
chr1	71992360	71992836
chr1	72122456	72123759
chr1	72151774	72152760
chr1	72153461	72154160
chr1	72639563	72640794
chr1	72770903	72771618
chr1	72802084	72803028
chr1	73048272	73049175
chr1	73331767	73332810
chr1	73408588	73409216
chr1	73870836	73871577
chr1	73961633	73962573
chr1	73979023	73979953
chr1	74044496	74045858
chr1	74095599	74096585
chr1	74100194	74101149
chr1	74294897	74296662
chr1	74321751	74322790
chr1	74340625	74341293
chr1	74795192	74796721
chr1	75244182	75245300
chr1	75355547	75356614
chr1	75422244	75422790
chr1	75535264	75536387
chr1	75545410	75546243
chr1	75555547	75556713
chr1	77457141	77458265
chr1	77467828	77468486
chr1	77485672	77486845
chr1	77492603	77493666
chr1	78343479	78344510
chr1	78533573	78536650
chr1	78581319	78582428
chr1	78645716	78646477
chr1	79304742	79306156
chr1	79755778	79756606
chr1	81546231	81547017
chr1	81734533	81735811
chr1	81741913	81743183
chr1	81751534	81752622
chr1	82106095	82107567
chr1	82152284	82153287
chr1	82196225	82197179
chr1	82783635	82784686
chr1	83095901	83097002
chr1	83584199	83584862
chr1	83896427	83897175
chr1	84356369	84357578
chr1	84821499	84822440
chr1	87660865	87661775
chr1	88001376	88002500
chr1	88196600	88197625
chr1	88334286	88335116
chr1	88366313	88367861
chr1	88368284	88369459
chr1	88682982	88683660
chr1	89097639	89098621
chr1	89100634	89102900
chr1	89109255	89110546
chr1	89539580	89540504
chr1	89564414	89565680
chr1	89736458	89737864
chr1	89743614	89745182
chr1	89777243	89778802
chr1	90299681	90300684
chr1	90430093	90431467
chr1	90535638	90536619
chr1	90660087	90661306
chr1	90710902	90711527
chr1	90808056	90809032
chr1	90820576	90821568
chr1	90891131	90892527
chr1	90959818	90961086
chr1	91004537	91005734
chr1	91017837	91018881
chr1	91020242	91021365
chr1	91405771	91406930
chr1	91417672	91418939
chr1	91441380	91442241
chr1	91947729	91948710
chr1	91996620	91997829
chr1	92060416	92061344
chr1	92062471	92063807
chr1	92169737	92170684
chr1	92399777	92400650
chr1	92402530	92403727
chr1	92588925	92589850
chr1	92734726	92735694
chr1	92919625	92921307
chr1	92954510	92955595
chr1	92995144	92995941
chr1	93112252	93114210
chr1	93144365	93145555
chr1	93248622	93249476
chr1	93252597	93253574
chr1	93297273	93298519
chr1	93301367	93302449
chr1	93386541	93387358
chr1	93719643	93720553
chr1	93757167	93758317
chr1	93843697	93844749
chr1	93852434	93853593
chr1	93996162	93997204
chr1	94026497	94027601
chr1	94098906	94100075
chr1	94167095	94167936
chr1	94239745	94241111
chr1	94256451	94257585
chr1	94275290	94276437
chr1	94417811	94418368
chr1	94695789	94696699
chr1	94711462	94712339
chr1	94773815	94774818
chr1	94799833	94800665
chr1	95058318	95058991
chr1	95061783	95063827
chr1	97607275	97608026
chr1	100065596	100066772
chr1	100324767	100325526
chr1	106324152	106324809
chr1	106563773	106564529
chr1	108064409	108065372
chr1	108297193	108298268
chr1	108448003	108449035
chr1	109726416	109727312
chr1	114555618	114556403
chr1	116570364	116571331
chr1	117289174	117290029
chr1	120284680	120286010
chr1	120307300	120307923
chr1	120315880	120316785
chr1	120379710	120380669
chr1	121196518	121197372
chr1	121205283	121206302
chr1	121437721	121438979
chr1	121809609	121810443
chr1	122140822	122141910
chr1	122653400	122654592
chr1	123273644	123274987
chr1	127438390	127439592
chr1	127597988	127598947
chr1	128726839	128727998
chr1	129235363	129236349
chr1	130313593	130314587
chr1	130340646	130341434
chr1	130368222	130369332
chr1	130753080	130754180
chr1	131149785	131150550
chr1	131330768	131331575
chr1	131436897	131438115
chr1	131548903	131549894
chr1	132525879	132526849
chr1	132958822	132960130
chr1	132986223	132987621
chr1	133135078	133136542
chr1	133316845	133318045
chr1	133327935	133329245
chr1	133408272	133409174
chr1	133419240	133420175
chr1	133448395	133448981
chr1	133586580	133587489
chr1	133666944	133668114
chr1	134017708	134019015
chr1	134091596	134092763
chr1	134188912	134189847
chr1	134229797	134230951
chr1	135133346	135134199
chr1	135192668	135193670
chr1	135198786	135199737
chr1	135592144	135593445
chr1	135672207	135672708
chr1	135675177	135676405
chr1	135730525	135731330
chr1	135752392	135753214
chr1	135837371	135839397
chr1	135857824	135858731
chr1	135861631	135862427
chr1	136056425	136057662
chr1	136057715	136058596
chr1	136173278	136174448
chr1	136180715	136182004
chr1	136235450	136236355
chr1	136302516	136303880
chr1	136798533	136799554
chr1	136913247	136914414
chr1	137080338	137081579
chr1	137156713	137157588
chr1	137376241	137376935
chr1	137464579	137465300
chr1	137487081	137488140
chr1	137490449	137491246
chr1	137564864	137565744
chr1	137568816	137569511
chr1	137571766	137572701
chr1	137598946	137599749
chr1	137627869	137629195
chr1	137696892	137697881
chr1	137727941	137728440
chr1	137834795	137835892
chr1	137904042	137905116
chr1	137910414	137911052
chr1	138073296	138074171
chr1	138149551	138150678
chr1	138452470	138453261
chr1	138579093	138581010
chr1	138811696	138812622
chr1	138975491	138976857
chr1	139664322	139665474
chr1	139789949	139791099
chr1	140225533	140226679
chr1	140227860	140228843
chr1	140244598	140245711
chr1	140252831	140253587
chr1	140285233	140286043
chr1	140826316	140828047
chr1	140832048	140833437
chr1	140858991	140860203
chr1	141070301	141071243
chr1	142981168	142981991
chr1	145350480	145351715
chr1	145370984	145372286
chr1	145853600	145854421
chr1	146114398	146115473
chr1	146202062	146202568
chr1	146779464	146780486
chr1	147782180	147782933
chr1	147786955	147788145
chr1	147803983	147805649
chr1	149241007	149242134
chr1	149435155	149435876
chr1	150120548	150121274
chr1	151559177	151560025
chr1	151738510	151739321
chr1	151822332	151823540
chr1	151890246	151890961
chr1	151935941	151936672
chr1	152307539	152308446
chr1	152673053	152675023
chr1	152869342	152869921
chr1	152909086	152910328
chr1	153018316	153019967
chr1	153073423	153074484
chr1	153074818	153076509
chr1	153200291	153201069
chr1	153524728	153525873
chr1	154395812	154396821
chr1	154703985	154704703
chr1	154847233	154848401
chr1	154938616	154939778
chr1	154976659	154978212
chr1	155027370	155028511
chr1	155048552	155050072
chr1	155248456	155249270
chr1	155403017	155403786
chr1	155414829	155415654
chr1	155453798	155454641
chr1	155464287	155465141
chr1	155482406	155483159
chr1	155769546	155770531
chr1	155816423	155817513
chr1	155965294	155966452
chr1	156940212	156941457
chr1	156956436	156957605
chr1	157017705	157018648
chr1	157061739	157062924
chr1	157119346	157120917
chr1	157235303	157236430
chr1	157373867	157375022
chr1	157887744	157888555
chr1	157927730	157928385
chr1	158437507	158438466
chr1	158520179	158521024
chr1	158532249	158533192
chr1	158545238	158546259
chr1	158589825	158591026
chr1	158604108	158605174
chr1	158931091	158931920
chr1	158932783	158933955
chr1	158937983	158939153
chr1	158991410	158992679
chr1	159009353	159010154
chr1	159138593	159139456
chr1	159248453	159249356
chr1	159499664	159500389
chr1	159602150	159603323
chr1	159625513	159626272
chr1	159787862	159788904
chr1	159845029	159845771
chr1	160058292	160059013
chr1	160662646	160663954
chr1	160717350	160718682
chr1	160763697	160764382
chr1	160766976	160767766
chr1	161051785	161053128
chr1	161182852	161184077
chr1	161983521	161984919
chr1	162448310	162449541
chr1	162450526	162451828
chr1	162461152	162462363
chr1	162940221	162940957
chr1	163178418	163179566
chr1	163289220	163289984
chr1	163393354	163394578
chr1	163551214	163552289
chr1	163642066	163643113
chr1	163644414	163645084
chr1	163664644	163665926
chr1	163798441	163799358
chr1	163933621	163934755
chr1	164113981	164114885
chr1	164155016	164156774
chr1	164706406	164706978
chr1	164812764	164813493
chr1	164887085	164888385
chr1	165056279	165057111
chr1	165151602	165153134
chr1	165211463	165212964
chr1	165404066	165405230
chr1	165490538	165491825
chr1	165552924	165553865
chr1	165583980	165584865
chr1	165621544	165622733
chr1	165638415	165639315
chr1	166381035	166382194
chr1	166502322	166503229
chr1	166558591	166559721
chr1	167275452	167276129
chr1	167302950	167303667
chr1	167571169	167572043
chr1	167768913	167769519
chr1	167910884	167911761
chr1	167973543	167974676
chr1	168053751	168054537
chr1	168234618	168235519
chr1	168853872	168855046
chr1	169176769	169177874
chr1	169199821	169200678
chr1	169317194	169318337
chr1	170402947	170403836
chr1	170491338	170492016
chr1	171625028	171626283
chr1	171628848	171630136
chr1	171706413	171707489
chr1	172630985	172632652
chr1	172674343	172675146
chr1	172720779	172721965
chr1	172783227	172784251
chr1	173175210	173176202
chr1	173176729	173178457
chr1	173435770	173436730
chr1	174063333	174064442
chr1	174070181	174071009
chr1	174135359	174136292
chr1	174172168	174173471
chr1	174219141	174220307
chr1	174239447	174240513
chr1	174338906	174339890
chr1	175666569	175667669
chr1	175842782	175843744
chr1	176169794	176170535
chr1	176573203	176574131
chr1	177266117	177267070
chr1	178654778	178655427
chr1	178704240	178705437
chr1	178731097	178732146
chr1	178880018	178880859
chr1	178971567	178972478
chr1	178980758	178982352
chr1	179005390	179006271
chr1	179564029	179564744
chr1	179638871	179639782
chr1	179648944	179649894
chr1	180148053	180149138
chr1	180246964	180248352
chr1	180929568	180930827
chr1	180971662	180972835
chr1	181406923	181408017
chr1	181503652	181504408
chr1	181639498	181640405
chr1	181876412	181877412
chr1	181899936	181901168
chr1	182116102	182117355
chr1	182213916	182215111
chr1	182392201	182393397
chr1	182437238	182438007
chr1	182439920	182441134
chr1	182843739	182844829
chr1	182896250	182897558
chr1	182969473	182970194
chr1	183926052	183927012
chr1	183951591	183952833
chr1	183956114	183957036
chr1	183979910	183980431
chr1	183984898	183986072
chr1	184045746	184046856
chr1	184167826	184169026
chr1	184444533	184446132
chr1	184450033	184451250
chr1	185612267	185613220
chr1	185728844	185729976
chr1	185741113	185742221
chr1	185899847	185901395
chr1	185963667	185964761
chr1	186084548	186085892
chr1	186486775	186488345
chr1	186531258	186532037
chr1	186605545	186606636
chr1	186648166	186649353
chr1	186709601	186710798
chr1	187180236	187180947
chr1	187186602	187187849
chr1	187199987	187201167
chr1	187313513	187314395
chr1	187716944	187718071
chr1	188131408	188132158
chr1	188231068	188232177
chr1	188268019	188269294
chr1	188278210	188279433
chr1	188339640	188340548
chr1	188391776	188392752
chr1	188404616	188405584
chr1	188433389	188434376
chr1	188542545	188543558
chr1	188883491	188884052
chr1	188938455	188939432
chr1	190389811	190390836
chr1	191228816	191229754
chr1	191551195	191552550
chr1	191602171	191602891
chr1	191698808	191700638
chr1	193078125	193079091
chr1	193080812	193081731
chr1	193091376	193092642
chr1	193115925	193117087
chr1	193278051	193279387
chr1	193447839	193448866
chr1	193452005	193453145
chr1	194526244	194527008
chr1	194604814	194606253
chr1	194624356	194626073
chr1	194632640	194633593
chr1	194648298	194649483
chr1	194657692	194658376
chr1	194675688	194676660
chr1	194680538	194681485
chr1	194850454	194851563
chr1	195069495	195070550
chr1	195116778	195117403
chr1	195127190	195127899
chr1	195239228	195240707
chr1	195348080	195348841
chr1	195934875	195936300
chr1	196484324	196485578
chr1	196646986	196648653
chr1	196859718	196860950
chr10	3085446	3086672
chr10	3161007	3162071
chr10	3219400	3220574
chr10	3226946	3228003
chr10	3232026	3233761
chr10	3269688	3270696
chr10	3496933	3498117
chr10	5165847	5166656
chr10	5234814	5235886
chr10	5276828	5278059
chr10	5569650	5571753
chr10	6063734	6064384
chr10	7064710	7065821
chr10	7108727	7109843
chr10	7430720	7431580
chr10	7979211	7980184
chr10	8218769	8219866
chr10	8225428	8226274
chr10	9396336	9397391
chr10	10917365	10918668
chr10	10949298	10950369
chr10	12211434	12212240
chr10	12292305	12293128
chr10	12414426	12415324
chr10	12523192	12524140
chr10	12530403	12531951
chr10	12577499	12578667
chr10	12631629	12632616
chr10	12650779	12652206
chr10	12771793	12772750
chr10	13315515	13316552
chr10	13448923	13449754
chr10	13490070	13491176
chr10	13494376	13495709
chr10	13552037	13553251
chr10	13562107	13563244
chr10	13588940	13590239
chr10	13648054	13648963
chr10	13719900	13720695
chr10	13737218	13738458
chr10	13768248	13769156
chr10	13827064	13828243
chr10	13915709	13916746
chr10	14051769	14053112
chr10	14183290	14184619
chr10	14228453	14229893
chr10	14247152	14248363
chr10	14258452	14260449
chr10	14359079	14360219
chr10	14661383	14662355
chr10	15111317	15113106
chr10	15924526	15925739
chr10	16226913	16229161
chr10	16272655	16274091
chr10	16308698	16309821
chr10	16681843	16682933
chr10	16731912	16733220
chr10	16756537	16757431
chr10	17069431	17070530
chr10	17083834	17085507
chr10	17250540	17251863
chr10	17268981	17270157
chr10	17279018	17279940
chr10	17515053	17517079
chr10	17577378	17578332
chr10	17580519	17581613
chr10	17717841	17718705
chr10	17725735	17727168
chr10	18024800	18025602
chr10	18144552	18145139
chr10	18202385	18204300
chr10	18582865	18583717
chr10	18592526	18593485
chr10	18595750	18596791
chr10	18636771	18637735
chr10	18679419	18680630
chr10	18728273	18729399
chr10	18732673	18733267
chr10	18765623	18766713
chr10	18868648	18869823
chr10	18887045	18889123
chr10	18911831	18913778
chr10	20690974	20691870
chr10	21172215	21173208
chr10	21379013	21380162
chr10	21505278	21506339
chr10	21509561	21510743
chr10	21515863	21516922
chr10	21553016	21554284
chr10	21714577	21715927
chr10	22434094	22435069
chr10	22896910	22898018
chr10	22900974	22901805
chr10	22904947	22906044
chr10	22914736	22916112
chr10	22922319	22923411
chr10	22933860	22934896
chr10	22940150	22941047
chr10	23168392	23169520
chr10	23169555	23170320
chr10	23198267	23199410
chr10	23246196	23247357
chr10	23277130	23278441
chr10	23328721	23330476
chr10	24086226	24087776
chr10	24107827	24108927
chr10	24116592	24117704
chr10	24198659	24199520
chr10	24300352	24301584
chr10	24308651	24309610
chr10	24316398	24317453
chr10	24781207	24782254
chr10	24991110	24992412
chr10	25016410	25017627
chr10	25037384	25038502
chr10	25112266	25113595
chr10	25152843	25154027
chr10	25177738	25178400
chr10	25253205	25254278
chr10	25372827	25373681
chr10	25649052	25649943
chr10	25706592	25707789
chr10	25783553	25784457
chr10	25916398	25917126
chr10	26265598	26266742
chr10	26477058	26477939
chr10	26479604	26480382
chr10	26481315	26482267
chr10	26555419	26556950
chr10	26783162	26784321
chr10	27560279	27561677
chr10	27703643	27704695
chr10	27707407	27708833
chr10	28020630	28021594
chr10	28225078	28225734
chr10	28370652	28372728
chr10	28439323	28440093
chr10	30393046	30393728
chr10	30432017	30433282
chr10	30438546	30439486
chr10	30519537	30520489
chr10	31107249	31108081
chr10	31155298	31156063
chr10	31166274	31167457
chr10	31182436	31183266
chr10	31216813	31217619
chr10	31262135	31263195
chr10	31276793	31277933
chr10	31316434	31317247
chr10	31797011	31797765
chr10	32973266	32974566
chr10	33729361	33730203
chr10	33815827	33816962
chr10	33869143	33870295
chr10	34101925	34102865
chr10	35078007	35078788
chr10	35764832	35765676
chr10	36739532	36740698
chr10	36798207	36799443
chr10	36940905	36941993
chr10	37019898	37020783
chr10	37054597	37055871
chr10	37068775	37069652
chr10	37142063	37142948
chr10	37482583	37483883
chr10	37614483	37615476
chr10	38602859	38603782
chr10	38973344	38973933
chr10	39031137	39031717
chr10	39041560	39042725
chr10	39065581	39066501
chr10	39085652	39087148
chr10	39126867	39127957
chr10	39275386	39276122
chr10	39669951	39671080
chr10	39827669	39828329
chr10	39976471	39978160
chr10	39978205	39979003
chr10	40091971	40093007
chr10	40148504	40149217
chr10	40358205	40359220
chr10	40449596	40450714
chr10	40456789	40457792
chr10	41012364	41013483
chr10	41196853	41197653
chr10	41263819	41264945
chr10	41654123	41655141
chr10	41792211	41793306
chr10	41809139	41810162
chr10	41820448	41821822
chr10	41850838	41851743
chr10	41864706	41865515
chr10	41897827	41898616
chr10	41956933	41958009
chr10	42013631	42014859
chr10	42161132	42161992
chr10	42501507	42502887
chr10	42707005	42708459
chr10	42835408	42836884
chr10	42844546	42845733
chr10	43113104	43114282
chr10	43798675	43799495
chr10	44293942	44294733
chr10	44529193	44530166
chr10	44581572	44582768
chr10	44596372	44597732
chr10	45024396	45025415
chr10	45030893	45032820
chr10	45034199	45035330
chr10	46826756	46827688
chr10	48196585	48197366
chr10	48344907	48345751
chr10	48459722	48461033
chr10	48791039	48791962
chr10	49135460	49136686
chr10	49423028	49423658
chr10	50335334	50336231
chr10	51335836	51336750
chr10	51380914	51381589
chr10	51665164	51667465
chr10	51668553	51669796
chr10	51675922	51677114
chr10	51681016	51681978
chr10	51700938	51702109
chr10	51758479	51759343
chr10	52873259	52873939
chr10	53112056	53113183
chr10	54913413	54914671
chr10	54917787	54918806
chr10	56151302	56152379
chr10	56177710	56178683
chr10	56362616	56363841
chr10	56501935	56502539
chr10	56503374	56504137
chr10	56704997	56706154
chr10	57202524	57203128
chr10	57291859	57292893
chr10	57783318	57784563
chr10	57784775	57786657
chr10	57826716	57827677
chr10	58066926	58068350
chr10	58577286	58578507
chr10	58657540	58658401
chr10	58773152	58774173
chr10	58783312	58784648
chr10	58885245	58886702
chr10	58893653	58894427
chr10	58971559	58972613
chr10	58999965	59001150
chr10	59027010	59028097
chr10	59028667	59029680
chr10	59080655	59081956
chr10	59100942	59101977
chr10	59126763	59128099
chr10	59275331	59276299
chr10	59283585	59284817
chr10	59576232	59577947
chr10	59663314	59664391
chr10	59671547	59673188
chr10	59815877	59817033
chr10	60490813	60492186
chr10	60534807	60535703
chr10	60593030	60594471
chr10	60670473	60672107
chr10	60710870	60712212
chr10	60740490	60741571
chr10	60748878	60749813
chr10	60788350	60789247
chr10	60828361	60828991
chr10	61129944	61131042
chr10	61222104	61223375
chr10	61310866	61312076
chr10	61655221	61656274
chr10	61675137	61676040
chr10	62255298	62256478
chr10	62317362	62318552
chr10	62586587	62587515
chr10	62590569	62591799
chr10	63004118	63005360
chr10	63079724	63080374
chr10	63538625	63539481
chr10	65696842	65697864
chr10	66034390	66035272
chr10	66281811	66282940
chr10	66305961	66306761
chr10	66367295	66368433
chr10	66436237	66437443
chr10	66465431	66466793
chr10	66648756	66650423
chr10	66686238	66687461
chr10	66744738	66746098
chr10	66750139	66751352
chr10	66759921	66761058
chr10	66889436	66890282
chr10	66923797	66924888
chr10	67069935	67071414
chr10	67470453	67471781
chr10	67552558	67553975
chr10	67596487	67597725
chr10	67618981	67620013
chr10	67646202	67647393
chr10	67710396	67712106
chr10	67954062	67955010
chr10	68319311	68319972
chr10	68438921	68439755
chr10	68650109	68651451
chr10	68667118	68668212
chr10	68670468	68671640
chr10	68809568	68810502
chr10	69091498	69092254
chr10	69133337	69134540
chr10	69547774	69548761
chr10	69667593	69668585
chr10	69880666	69881411
chr10	69888781	69890170
chr10	69957124	69958097
chr10	69959533	69960434
chr10	70581846	70582990
chr10	70728575	70729637
chr10	70755057	70755711
chr10	72514618	72515325
chr10	73173198	73174036
chr10	74599559	74600672
chr10	74841308	74842181
chr10	74889163	74890134
chr10	74993639	74994662
chr10	75166671	75167804
chr10	75583805	75584985
chr10	75701719	75702797
chr10	75702951	75703815
chr10	75879115	75880291
chr10	76065278	76066249
chr10	76298199	76299211
chr10	76560097	76561391
chr10	76668993	76670207
chr10	76688891	76690341
chr10	76714042	76716173
chr10	77032465	77033779
chr10	77046139	77047220
chr10	77086909	77088122
chr10	77554137	77555104
chr10	77685373	77686466
chr10	77762552	77763669
chr10	77800355	77801700
chr10	78184503	78185573
chr10	78568599	78569983
chr10	79170142	79170913
chr10	79250744	79251632
chr10	79297401	79298453
chr10	79303096	79304534
chr10	79312853	79313600
chr10	79452104	79453274
chr10	79566820	79567617
chr10	79626205	79627196
chr10	79683921	79684857
chr10	80100073	80100831
chr10	80238836	80239957
chr10	80393607	80394662
chr10	80423540	80424669
chr10	80534646	80535681
chr10	80820853	80821924
chr10	82152155	82153502
chr10	82424842	82425742
chr10	82532464	82533465
chr10	82614385	82615788
chr10	82648497	82649625
chr10	83498647	83499757
chr10	83801324	83802723
chr10	83850632	83853152
chr10	83871685	83872980
chr10	83956713	83957882
chr10	84167191	84168325
chr10	84278058	84279804
chr10	84339635	84340688
chr10	84391497	84392102
chr10	84401400	84402125
chr10	85101930	85103115
chr10	85123101	85124160
chr10	85141194	85142769
chr10	85217113	85217951
chr10	85562894	85564192
chr10	85624066	85625146
chr10	85635775	85636864
chr10	85775501	85776960
chr10	85801870	85803310
chr10	85869464	85870148
chr10	85907078	85908700
chr10	85936264	85937108
chr10	86234557	86235577
chr10	86246116	86247708
chr10	86469850	86470516
chr10	86477807	86479676
chr10	87436503	87437313
chr10	87461801	87463302
chr10	87540771	87541687
chr10	87684118	87685196
chr10	87720626	87721508
chr10	87783227	87784379
chr10	88093757	88095123
chr10	88989297	88990597
chr10	89289205	89290249
chr10	90404499	90405476
chr10	90620902	90621839
chr10	90629735	90630955
chr10	90645795	90646861
chr10	90650281	90651410
chr10	90661950	90662957
chr10	90703017	90705300
chr10	92005117	92006068
chr10	92733442	92735492
chr10	92750141	92751915
chr10	92884545	92885643
chr10	93082942	93084145
chr10	93105032	93106433
chr10	93123738	93125043
chr10	93211877	93213152
chr10	93262147	93263369
chr10	93265712	93266645
chr10	93273000	93274105
chr10	93400446	93401629
chr10	93406774	93407785
chr10	93416234	93417065
chr10	93617671	93618391
chr10	93853732	93854344
chr10	93872073	93872941
chr10	94023628	94024541
chr10	94585174	94586229
chr10	94720746	94721955
chr10	94812185	94812939
chr10	94817920	94819067
chr10	94871512	94872502
chr10	94934280	94935434
chr10	94995266	94996487
chr10	95006245	95008506
chr10	95192277	95192859
chr10	95222497	95223498
chr10	95243337	95244591
chr10	95326927	95327830
chr10	95346302	95347536
chr10	95577621	95578581
chr10	95583594	95584276
chr10	95700675	95702119
chr10	95800489	95801244
chr10	95897740	95899240
chr10	96086948	96087631
chr10	96299631	96300389
chr10	96316220	96317653
chr10	96367233	96368408
chr10	96420812	96421866
chr10	96435656	96436594
chr10	96556150	96557312
chr10	96889320	96891056
chr10	97786819	97788070
chr10	97790822	97791974
chr10	97795416	97796928
chr10	97835573	97836843
chr10	97970788	97972186
chr10	97980863	97981712
chr10	98091344	98092617
chr10	98198268	98199529
chr10	98467218	98468220
chr10	98546610	98547540
chr10	98613805	98614959
chr10	98634423	98635186
chr10	98635374	98636270
chr10	98933742	98934389
chr10	99149295	99150320
chr10	99236659	99237940
chr10	99372217	99373439
chr10	99400519	99401411
chr10	99442566	99443487
chr10	102405456	102406369
chr10	106110941	106111691
chr10	106608818	106609806
chr10	107231662	107232640
chr10	107342237	107343479
chr10	107367028	107368535
chr10	107451837	107452645
chr10	107470273	107471046
chr10	107529625	107530797
chr10	107607419	107608503
chr10	107609886	107611074
chr10	107673856	107674642
chr10	109335075	109336202
chr10	109628491	109629612
chr10	110296066	110297204
chr10	110312114	110312992
chr10	110752033	110752946
chr10	110826615	110827816
chr10	110953650	110954631
chr10	110995340	110996534
chr10	111130445	111131627
chr10	111177867	111179163
chr10	111373535	111374678
chr10	112050921	112051777
chr10	112246831	112247647
chr10	113736797	113737445
chr10	114752526	114753291
chr10	114769074	114770183
chr10	114800898	114801786
chr10	115195257	115197071
chr10	115697175	115699116
chr10	115734520	115735729
chr10	116460211	116461161
chr10	116588005	116589002
chr10	116610153	116611417
chr10	116647464	116648499
chr10	117154435	117155483
chr10	117216612	117217827
chr10	117342085	117344032
chr10	117831004	117831667
chr10	117835702	117836575
chr10	117916026	117917232
chr10	118076848	118078210
chr10	118084534	118086844
chr10	118198248	118199141
chr10	118267830	118268856
chr10	118276354	118277119
chr10	118427866	118428972
chr10	118435677	118436509
chr10	118437021	118437978
chr10	118453077	118453948
chr10	118485691	118486832
chr10	118542361	118543220
chr10	119016630	119017769
chr10	119107546	119108436
chr10	119219131	119220093
chr10	119858751	119859829
chr10	119866770	119868190
chr10	120073009	120074036
chr10	120312958	120314053
chr10	120888247	120888910
chr10	121340766	121341993
chr10	121432176	121433153
chr10	121890400	121891304
chr10	122214024	122215230
chr10	122265957	122266832
chr10	122284823	122286180
chr10	122419597	122421679
chr10	125374240	125375294
chr10	125578212	125579150
chr10	125704188	125705074
chr10	125734830	125735835
chr10	126389672	126390686
chr10	126564272	126565526
chr10	126730227	126730754
chr10	127041198	127042311
chr10	127052738	127054049
chr10	127068610	127069423
chr10	127111444	127112443
chr10	127369288	127370319
chr10	127621048	127622132
chr10	127771675	127772646
chr10	127781728	127782598
chr10	128063460	128064092
chr10	128332172	128333037
chr10	128357974	128360148
chr10	128367937	128369413
chr10	128374904	128376339
chr10	128436179	128437132
chr10	128537894	128538996
chr10	129173772	129174541
chr11	3273724	3274976
chr11	3342701	3343574
chr11	3569465	3570283
chr11	3574389	3575250
chr11	3800140	3801266
chr11	3805259	3806429
chr11	4001755	4002343
chr11	4175946	4176941
chr11	4199096	4200099
chr11	4440683	4441395
chr11	4537179	4538275
chr11	5096439	5097902
chr11	5099519	5100334
chr11	5171203	5172455
chr11	5174665	5175899
chr11	5194351	5195679
chr11	5281048	5282123
chr11	5314673	5315826
chr11	5695236	5696416
chr11	5928669	5929693
chr11	6376799	6377751
chr11	6673108	6675266
chr11	8233309	8234509
chr11	8239717	8240363
chr11	8280152	8281384
chr11	8324906	8326092
chr11	8338844	8340038
chr11	8343288	8344282
chr11	8351181	8352359
chr11	8362893	8364158
chr11	8439460	8440348
chr11	8444021	8445027
chr11	8479555	8480476
chr11	8574525	8575578
chr11	8592484	8593498
chr11	8603418	8604588
chr11	8609497	8610272
chr11	8721104	8722246
chr11	8728250	8729397
chr11	9419375	9420392
chr11	10740915	10741790
chr11	11756809	11757562
chr11	11771274	11773014
chr11	11792207	11794153
chr11	12116925	12117912
chr11	12295995	12296902
chr11	12323855	12325147
chr11	16426100	16427160
chr11	16491009	16492736
chr11	16753727	16754579
chr11	16850338	16851446
chr11	17585169	17586319
chr11	18392808	18393792
chr11	18848447	18849465
chr11	18853522	18854665
chr11	18858302	18860113
chr11	19738823	19739853
chr11	19881750	19882828
chr11	19941639	19943697
chr11	19985888	19987155
chr11	20240693	20241920
chr11	20758791	20759691
chr11	20795902	20797197
chr11	22341032	22341959
chr11	22382010	22382919
chr11	22532028	22533373
chr11	22680728	22681800
chr11	23629796	23630865
chr11	23635805	23636861
chr11	24940095	24940921
chr11	28712539	28713327
chr11	29526201	29527237
chr11	29591764	29592999
chr11	29673639	29675307
chr11	29677627	29678644
chr11	29694118	29695239
chr11	29701273	29702432
chr11	29708432	29710155
chr11	30051089	30051872
chr11	30057707	30058773
chr11	30065847	30067130
chr11	30110959	30112468
chr11	30155968	30158656
chr11	30164405	30166529
chr11	31125091	31126128
chr11	31281685	31282788
chr11	31424203	31425025
chr11	31442387	31443356
chr11	31450833	31452012
chr11	31463904	31465491
chr11	31502370	31503207
chr11	31516786	31517926
chr11	31635802	31636843
chr11	31697819	31698927
chr11	31722486	31723482
chr11	31724442	31725347
chr11	31727875	31728765
chr11	31800798	31801345
chr11	32150375	32151139
chr11	32153154	32153726
chr11	32259156	32260369
chr11	32353863	32355028
chr11	37396531	37397267
chr11	40163992	40164754
chr11	40215261	40216458
chr11	40405043	40406231
chr11	42414626	42415737
chr11	42716596	42717898
chr11	42967618	42968855
chr11	42970005	42970762
chr11	42995813	42997297
chr11	42998197	42999318
chr11	43596906	43598017
chr11	43708347	43709625
chr11	43740488	43741287
chr11	43746666	43747561
chr11	43811679	43812327
chr11	44180098	44180989
chr11	44346728	44347626
chr11	44757051	44758657
chr11	45875286	45876433
chr11	45876631	45877668
chr11	47016330	47017349
chr11	47018579	47019458
chr11	48665697	48666454
chr11	48712206	48713525
chr11	48732196	48733249
chr11	48889417	48890665
chr11	50065273	50066397
chr11	50254616	50255848
chr11	50487411	50488790
chr11	51636587	51637525
chr11	51687372	51688937
chr11	51724768	51725556
chr11	51735754	51736719
chr11	51752978	51753751
chr11	51753905	51754809
chr11	51762670	51763682
chr11	51866968	51868002
chr11	51960885	51961567
chr11	52065169	52067251
chr11	53121396	53123093
chr11	53296541	53297823
chr11	53338448	53339505
chr11	53571884	53572652
chr11	53575053	53576031
chr11	53616456	53617336
chr11	53742024	53742518
chr11	53879377	53880620
chr11	53929191	53930255
chr11	53935666	53936632
chr11	54011652	54012776
chr11	54027681	54028973
chr11	54189552	54190606
chr11	54539595	54541678
chr11	54568282	54569406
chr11	54701337	54702028
chr11	54829383	54830837
chr11	54941288	54942174
chr11	55227533	55228570
chr11	55232867	55233830
chr11	55238242	55239048
chr11	55252966	55253918
chr11	56029231	56029986
chr11	56188254	56189481
chr11	56246235	56247002
chr11	56370607	56371720
chr11	56676028	56676979
chr11	57507510	57509120
chr11	57564998	57565541
chr11	57729362	57730497
chr11	57984621	57985793
chr11	58147835	58149042
chr11	58967382	58968188
chr11	59122479	59122928
chr11	59197647	59199494
chr11	59272127	59273295
chr11	59410334	59411039
chr11	59413929	59415068
chr11	59424477	59425783
chr11	59449223	59451109
chr11	59468309	59469735
chr11	59621816	59622707
chr11	59859712	59860546
chr11	59977085	59977896
chr11	59995207	59996482
chr11	60086366	60087526
chr11	60094577	60095281
chr11	60103748	60105066
chr11	60114776	60116097
chr11	60136520	60137733
chr11	60152748	60153625
chr11	60353299	60354306
chr11	60695483	60696631
chr11	60846216	60847507
chr11	60873859	60874732
chr11	61284486	61285335
chr11	61429060	61430205
chr11	61836526	61837756
chr11	61847692	61848896
chr11	61900102	61901434
chr11	61901681	61902984
chr11	61958379	61959733
chr11	62310842	62311481
chr11	62458754	62459960
chr11	62482461	62483390
chr11	62807774	62809093
chr11	62811043	62811932
chr11	62831457	62832138
chr11	62933096	62934086
chr11	62935952	62936894
chr11	63592668	63593656
chr11	63900361	63901183
chr11	64316222	64317223
chr11	64868798	64869762
chr11	65179084	65180147
chr11	66888289	66889206
chr11	66890628	66891789
chr11	66917944	66918600
chr11	66920195	66920980
chr11	66978085	66979355
chr11	67079152	67080254
chr11	67133390	67134068
chr11	67674273	67675536
chr11	67710035	67711166
chr11	67857336	67858678
chr11	67896727	67897885
chr11	67905113	67906404
chr11	67985044	67986343
chr11	68218807	68220065
chr11	68259099	68260219
chr11	68478544	68479785
chr11	68523288	68523842
chr11	68678048	68678628
chr11	68762349	68763218
chr11	69064940	69066043
chr11	69129102	69130094
chr11	69147805	69148940
chr11	69195776	69197123
chr11	69270042	69271000
chr11	69300912	69301659
chr11	70006696	70007868
chr11	70011609	70012641
chr11	70023711	70024786
chr11	70481665	70482656
chr11	70514566	70515361
chr11	70642286	70643238
chr11	70670265	70671223
chr11	70679532	70680479
chr11	70703905	70704882
chr11	71789828	71791232
chr11	71798152	71799504
chr11	72097594	72098996
chr11	72100942	72101932
chr11	72565278	72566254
chr11	72849121	72851153
chr11	72876313	72877458
chr11	72974011	72975256
chr11	73069952	73070859
chr11	73131656	73132533
chr11	74217540	74218544
chr11	74261255	74262481
chr11	74369230	74370153
chr11	74561043	74562313
chr11	74645205	74646314
chr11	74777243	74777751
chr11	74802150	74803274
chr11	75060109	75060729
chr11	75216618	75218075
chr11	75219382	75220248
chr11	75275996	75277438
chr11	75365023	75366097
chr11	75433360	75434187
chr11	75434777	75435630
chr11	75443850	75444658
chr11	75467023	75468335
chr11	75500591	75501685
chr11	75595270	75596243
chr11	75674443	75675275
chr11	75873150	75874308
chr11	75967911	75969353
chr11	76098568	76099364
chr11	76125995	76127023
chr11	76155559	76156152
chr11	76188099	76188983
chr11	76189798	76191170
chr11	76310822	76311849
chr11	76343042	76344070
chr11	76402437	76403241
chr11	76418410	76419389
chr11	76661228	76662380
chr11	76670376	76671514
chr11	77234537	77235507
chr11	77255342	77256572
chr11	77417480	77418804
chr11	77428325	77429602
chr11	77430484	77431495
chr11	77598713	77599621
chr11	77969481	77970580
chr11	77979147	77980082
chr11	77987919	77988980
chr11	78896284	78897053
chr11	79066576	79067438
chr11	79119657	79120921
chr11	79424165	79425165
chr11	79533575	79534609
chr11	79551084	79553361
chr11	79565535	79566613
chr11	79863190	79864381
chr11	79869313	79870482
chr11	79898746	79899313
chr11	79965188	79966607
chr11	80297613	80298656
chr11	80312018	80313880
chr11	80321947	80322868
chr11	80352492	80353099
chr11	80496148	80496802
chr11	80631180	80632512
chr11	81623604	81624439
chr11	81736112	81737312
chr11	81824574	81825920
chr11	83279271	83280133
chr11	83376987	83377823
chr11	83396079	83397400
chr11	83892984	83894553
chr11	84010896	84012232
chr11	84133533	84134410
chr11	85864484	85865546
chr11	86193933	86194711
chr11	86383298	86384657
chr11	86389144	86391183
chr11	86406231	86407100
chr11	86420671	86422058
chr11	86437524	86438578
chr11	86459594	86460879
chr11	86573489	86574454
chr11	86666121	86667175
chr11	86922147	86923099
chr11	87123454	87124672
chr11	87126645	87127826
chr11	87235914	87237140
chr11	87256935	87257790
chr11	87387163	87387994
chr11	87491965	87493273
chr11	87607055	87607747
chr11	87918532	87919811
chr11	87975195	87976070
chr11	87978271	87979248
chr11	87985985	87987328
chr11	88327188	88328480
chr11	88337940	88338862
chr11	88408127	88408898
chr11	88619320	88620551
chr11	88631544	88632438
chr11	88750046	88750902
chr11	89067673	89068596
chr11	89533416	89534436
chr11	90120247	90120881
chr11	90136660	90137738
chr11	92750910	92752024
chr11	92898660	92899876
chr11	93046533	93047280
chr11	94002851	94003688
chr11	94092635	94093742
chr11	94446142	94447242
chr11	94789253	94789741
chr11	94850788	94851805
chr11	94932373	94933170
chr11	94959542	94960307
chr11	94963349	94964337
chr11	95018839	95020064
chr11	95226802	95228512
chr11	95843376	95844448
chr11	95974961	95975894
chr11	96722240	96723478
chr11	97146907	97147925
chr11	97176373	97177642
chr11	97218833	97219804
chr11	97229452	97230372
chr11	97267396	97268474
chr11	97298645	97299961
chr11	97310893	97312944
chr11	97588702	97589877
chr11	97668934	97670121
chr11	97762897	97763680
chr11	97828265	97829243
chr11	97832310	97833412
chr11	97835673	97836750
chr11	99332818	99334113
chr11	99419387	99420556
chr11	99441972	99443849
chr11	100236825	100238301
chr11	100260222	100261366
chr11	100631700	100632900
chr11	100667234	100668514
chr11	100800549	100801724
chr11	100831475	100832540
chr11	100840017	100841579
chr11	100864075	100865053
chr11	101256108	101257245
chr11	101519467	101520621
chr11	101580813	101581728
chr11	101668085	101669300
chr11	102291175	102292214
chr11	102306352	102307581
chr11	102437362	102438221
chr11	102505012	102505979
chr11	102861197	102862335
chr11	102864221	102865291
chr11	102910872	102911755
chr11	102923120	102923972
chr11	102928014	102929365
chr11	103020072	103020815
chr11	103035153	103036482
chr11	103089939	103090777
chr11	103155064	103156029
chr11	103172943	103173967
chr11	103247870	103249911
chr11	103827104	103829158
chr11	104113020	104114067
chr11	104222894	104224018
chr11	104421942	104423098
chr11	104427229	104428327
chr11	104889886	104891074
chr11	104896019	104896942
chr11	104981610	104982176
chr11	105021051	105021662
chr11	105150649	105151474
chr11	106331151	106332251
chr11	106401141	106402257
chr11	106663672	106664741
chr11	106815082	106816187
chr11	106993570	106994397
chr11	107191637	107192381
chr11	107435112	107435957
chr11	107492125	107492886
chr11	108011397	108012566
chr11	108064167	108065324
chr11	108144027	108144808
chr11	108226209	108227360
chr11	108227990	108229023
chr11	108310931	108311691
chr11	108613236	108614061
chr11	108618271	108620087
chr11	108660558	108661519
chr11	108683367	108684440
chr11	109509462	109510285
chr11	109576669	109577515
chr11	109656532	109657645
chr11	109677802	109679592
chr11	109745777	109746826
chr11	109768685	109769439
chr11	109787669	109788993
chr11	109829627	109830294
chr11	109914596	109915671
chr11	110678132	110679050
chr11	110742095	110743216
chr11	111815119	111815955
chr11	112840138	112841227
chr11	112847313	112848188
chr11	113126612	113127655
chr11	114675776	114676876
chr11	114790682	114791344
chr11	114826623	114827415
chr11	114933047	114933999
chr11	115594873	115595835
chr11	115806496	115807356
chr11	115818899	115819673
chr11	115933508	115934755
chr11	116079596	116080673
chr11	116383315	116385775
chr11	116677660	116678909
chr11	116942151	116943786
chr11	116988646	116989809
chr11	117077930	117078816
chr11	117085608	117086741
chr11	117100530	117101634
chr11	117157631	117158628
chr11	117179164	117179877
chr11	117214501	117215242
chr11	117589845	117591045
chr11	117835700	117837986
chr11	117848967	117849678
chr11	117850789	117851844
chr11	117873725	117874524
chr11	118054377	118055205
chr11	118182974	118183953
chr11	119454875	119455909
chr11	119486271	119487430
chr11	119518441	119519458
chr11	119568292	119569068
chr11	119689414	119690573
chr11	119794146	119795204
chr11	119859932	119860441
chr11	119910168	119910973
chr11	120113683	120114729
chr11	120415601	120416851
chr11	120914443	120915606
chr11	121301043	121301830
chr11	121302462	121303711
chr12	3422545	3423619
chr12	4283411	4284500
chr12	4284801	4285868
chr12	4564964	4565900
chr12	5544468	5545280
chr12	6117467	6118340
chr12	7782826	7783815
chr12	8102582	8103519
chr12	8443293	8443893
chr12	8456996	8458166
chr12	8463679	8464260
chr12	8840617	8841432
chr12	8903520	8904522
chr12	8906444	8907329
chr12	9118595	9119711
chr12	9127791	9128767
chr12	9132176	9133386
chr12	9163112	9164253
chr12	9353461	9354220
chr12	9375153	9376229
chr12	9596149	9596990
chr12	9600017	9601117
chr12	9681799	9682440
chr12	9694723	9695435
chr12	9696219	9696983
chr12	9845659	9847619
chr12	9919103	9919852
chr12	9947897	9949176
chr12	9985359	9986647
chr12	10272429	10273679
chr12	10520264	10522012
chr12	10543616	10544515
chr12	11210749	11211828
chr12	11398094	11399157
chr12	12242272	12243023
chr12	14031958	14032844
chr12	15177447	15178287
chr12	15753433	15754248
chr12	16013104	16014031
chr12	16052907	16053879
chr12	16125089	16126018
chr12	16149762	16150426
chr12	16157564	16158761
chr12	16767002	16767943
chr12	16847565	16848371
chr12	16857247	16858562
chr12	16876732	16878149
chr12	16889791	16890743
chr12	16900513	16901577
chr12	16928593	16929518
chr12	17180551	17181621
chr12	17231375	17232329
chr12	17324520	17325512
chr12	17345011	17345871
chr12	17735751	17736949
chr12	17757035	17757855
chr12	19153222	19153899
chr12	21161714	21162861
chr12	21452846	21453573
chr12	21485994	21486631
chr12	21533761	21534814
chr12	25387558	25388597
chr12	25392089	25393113
chr12	25526856	25527862
chr12	25656624	25657473
chr12	25782479	25783029
chr12	25849488	25850254
chr12	27905221	27907167
chr12	27920295	27921415
chr12	28057081	28058109
chr12	28059455	28060656
chr12	28074961	28076191
chr12	28174274	28175434
chr12	29780685	29781343
chr12	30591892	30592668
chr12	30649518	30650630
chr12	30668404	30669259
chr12	31888138	31889222
chr12	31990804	31991948
chr12	32272507	32273192
chr12	32522876	32524279
chr12	33166791	33167553
chr12	33611055	33612167
chr12	33679569	33680760
chr12	33692822	33693852
chr12	33814071	33814746
chr12	33823855	33824678
chr12	33866311	33867590
chr12	33878169	33878799
chr12	34724435	34725465
chr12	35213397	35214561
chr12	35263649	35264508
chr12	35682404	35682997
chr12	35930650	35931921
chr12	35976374	35977339
chr12	35978893	35980019
chr12	36247223	36248532
chr12	36398130	36399201
chr12	36427067	36428173
chr12	36455309	36455894
chr12	36559822	36560943
chr12	38760638	38761375
chr12	40923915	40925493
chr12	41225257	41226068
chr12	41806588	41807602
chr12	46929111	46929829
chr12	50695206	50695828
chr12	50947723	50948801
chr12	51083786	51084496
chr12	52792800	52793892
chr12	52800914	52801779
chr12	52809854	52810755
chr12	52927693	52928786
chr12	52948601	52949680
chr12	53534993	53535674
chr12	53593754	53594939
chr12	53735801	53736827
chr12	53792231	53793156
chr12	53919327	53920105
chr12	53930043	53930786
chr12	53935953	53937584
chr12	53954833	53955915
chr12	53968694	53969632
chr12	53977516	53978853
chr12	53979918	53980694
chr12	54051259	54052208
chr12	54247491	54248437
chr12	54402746	54403826
chr12	54418617	54419567
chr12	54428734	54429447
chr12	55091772	55092731
chr12	55288783	55289629
chr12	55366130	55367141
chr12	55596353	55597471
chr12	55942111	55942978
chr12	55960326	55961760
chr12	56403525	56404729
chr12	56566937	56568125
chr12	56577647	56578441
chr12	56725814	56726582
chr12	60307461	60308683
chr12	60683161	60684393
chr12	62388811	62389647
chr12	70342760	70343910
chr12	70502767	70503728
chr12	70519792	70520475
chr12	70535212	70535997
chr12	70559164	70560258
chr12	70789463	70790357
chr12	70985927	70986807
chr12	71098835	71100093
chr12	71606142	71606927
chr12	71612506	71613862
chr12	71655358	71656234
chr12	71717147	71718336
chr12	71757422	71758392
chr12	71813013	71814165
chr12	72492617	72493450
chr12	72636431	72637543
chr12	72920778	72921731
chr12	72983741	72985150
chr12	72987491	72988792
chr12	72998965	72999990
chr12	73087773	73088886
chr12	73141043	73141510
chr12	73444338	73445127
chr12	73775020	73776205
chr12	74138114	74139334
chr12	74224244	74225541
chr12	74260819	74262159
chr12	74264913	74265855
chr12	74302063	74303255
chr12	74307920	74308864
chr12	74408724	74409298
chr12	74424818	74425695
chr12	74468272	74469511
chr12	74487406	74488583
chr12	74510274	74511190
chr12	74549852	74550542
chr12	74562092	74563134
chr12	74577031	74578149
chr12	74891381	74892197
chr12	74997256	74997959
chr12	75617061	75617967
chr12	76053238	76054374
chr12	76760682	76761740
chr12	76803059	76804392
chr12	76836690	76837445
chr12	79457244	79458288
chr12	79850310	79851366
chr12	80082823	80083631
chr12	80452881	80454402
chr12	80572427	80573663
chr12	80858612	80861047
chr12	80992893	80993770
chr12	81006902	81007995
chr12	81043608	81044414
chr12	81133440	81134244
chr12	81218214	81219007
chr12	81303876	81305067
chr12	81321232	81322420
chr12	81361264	81362295
chr12	81371415	81372699
chr12	81419798	81420720
chr12	81466717	81467693
chr12	81870264	81871148
chr12	81927972	81929126
chr12	81939143	81940143
chr12	81985794	81986961
chr12	82345663	82346883
chr12	82386993	82387968
chr12	83223052	83224289
chr12	83348035	83349440
chr12	83528141	83529200
chr12	83571117	83572217
chr12	83663662	83664526
chr12	85046443	85047402
chr12	85215310	85216111
chr12	85467389	85468672
chr12	85527378	85529420
chr12	86159722	86161173
chr12	86168064	86169017
chr12	86187081	86188369
chr12	86467508	86468767
chr12	86477503	86478452
chr12	86567791	86568717
chr12	86592622	86593496
chr12	86629938	86631080
chr12	86689216	86690175
chr12	86802582	86803953
chr12	86820816	86821618
chr12	86838267	86839123
chr12	86864661	86865825
chr12	86881806	86882591
chr12	86885268	86886466
chr12	86915395	86916452
chr12	86945223	86946292
chr12	86964333	86965402
chr12	87133736	87134814
chr12	87194866	87195719
chr12	87209867	87210816
chr12	87277208	87278968
chr12	87300308	87302412
chr12	87376543	87378087
chr12	87444709	87445701
chr12	87469639	87470788
chr12	88141353	88143894
chr12	88167416	88168714
chr12	88225111	88226339
chr12	88235725	88236660
chr12	88237736	88238969
chr12	89495059	89496567
chr12	89598468	89599486
chr12	91039986	91041043
chr12	91134102	91135032
chr12	91185039	91185720
chr12	91780448	91781610
chr12	91805405	91806199
chr12	91957597	91958273
chr12	91982928	91983978
chr12	91994568	91995272
chr12	92163682	92164449
chr12	92169257	92170509
chr12	92184407	92185449
chr12	92278436	92279561
chr12	92308525	92309749
chr12	92352454	92353355
chr12	92941889	92942752
chr12	93096750	93097582
chr12	95134774	95135694
chr12	95308250	95310124
chr12	96074308	96075698
chr12	96814638	96815633
chr12	96985067	96986314
chr12	97028064	97029155
chr12	97304666	97305670
chr12	99521070	99522528
chr12	99975385	99976439
chr12	100291396	100292092
chr12	100574563	100575814
chr12	101162776	101163899
chr12	101170426	101170939
chr12	101201704	101202225
[truncated: 6,157 more rows]
