# Supplementary material for: TEAD transcription factors are required for normal primary myoblast differentiation in vitro and muscle regeneration in vivo
Source: PLoS Genet. 2017 Feb 8;13(2):e1006600. doi: 10.1371/journal.pgen.1006600 (PMC5323021; doi:10.1371/journal.pgen.1006600)
Supplement: S2 Dataset — Peak coordinates of Tead4 sites co-localising with Myog and Myod1. (XLSX) [file pgen.1006600.s017.xlsx]

## Sheet: T4-Myog-Myod1
chr	start	end	name	name2	strand	annotation1	annotation2	anno strand	to TSS
chr19	5017414	5018046	MACS_peak_1487	86.17	+	ENSMUSG00000024891	Slc29a2	+	-6276
chr19	5848389	5848779	MACS_peak_1490	54.61	+	ENSMUSG00000043488	Gm9783	+	76
chr19	15531649	15532549	MACS_peak_1498	151.67	+	ENSMUSG00000065323	U6	+	-222395
chr19	20468323	20468974	MACS_peak_1506	82.15	+	ENSMUSG00000024659	Anxa1	-	-3214
chr19	21178706	21179728	MACS_peak_1507	91.39	+	ENSMUSG00000024749	Tmc1	-	-150525
chr19	28358511	28359266	MACS_peak_1516	100.08	+	ENSMUSG00000091294	Glis3	-	15980
chr19	29268357	29268917	MACS_peak_1520	134.19	+	ENSMUSG00000068466	Gm5518	+	34029
chr19	34194026	34194763	MACS_peak_1529	97.63	+	ENSMUSG00000056078	Lipm	+	18961
chr19	34329723	34330463	MACS_peak_1530	84.80	+	ENSMUSG00000035783	Acta2	-	-267
chr2	125130503	125131064	MACS_peak_1688	62.57	+	ENSMUSG00000087682	Gm14003	-	-21069
chr2	125748527	125749273	MACS_peak_1689	50.94	+	ENSMUSG00000027206	Cops2	-	-64025
chr2	126128547	126129548	MACS_peak_1693	202.42	+	ENSMUSG00000089480	7SK	-	-33948
chr2	126148012	126148674	MACS_peak_1695	141.35	+	ENSMUSG00000089480	7SK	-	-53244
chr19	46289752	46290429	MACS_peak_1543	87.05	+	ENSMUSG00000086816	Gm16726	-	52069
chr19	57315940	57316554	MACS_peak_1555	102.77	+	ENSMUSG00000025085	Ablim1	-	73162
chr19	58090926	58092132	MACS_peak_1557	99.21	+	ENSMUSG00000087002	Gm16277	+	-187100
chr17	6140765	6141481	MACS_peak_1306	55.29	+	ENSMUSG00000077789	n-R5s26	+	-6296
chr2	139926146	139926889	MACS_peak_1712	129.16	+	ENSMUSG00000083110	Gm14073	-	9621
chr2	145039679	145040446	MACS_peak_1715	245.53	+	ENSMUSG00000063873	Slc24a3	+	46572
chr2	147753085	147754076	MACS_peak_1718	93.67	+	ENSMUSG00000065791	U6	-	-52966
chr17	14747549	14748577	MACS_peak_1317	62.45	+	ENSMUSG00000023885	Thbs2	-	83206
chr2	148345554	148346204	MACS_peak_1722	147.11	+	ENSMUSG00000087678	Gm14120	+	51253
chr2	148683071	148683721	MACS_peak_1724	78.10	+	ENSMUSG00000027446	9230104L09Rik	-	7378
chr2	151788199	151788822	MACS_peak_1726	153.40	+	ENSMUSG00000088491	Mir1953	-	4843
chr2	154215726	154216291	MACS_peak_1727	85.64	+	ENSMUSG00000027487	Cdk5rap1	-	-17262
chr2	168343642	168344209	MACS_peak_1737	83.98	+	ENSMUSG00000027544	Nfatc2	-	83232
chr17	27290735	27291899	MACS_peak_1328	133.79	+	ENSMUSG00000024210	Ip6k3	-	13392
chr17	30705473	30706172	MACS_peak_1331	60.10	+	ENSMUSG00000062202	Btbd9	-	7572
chr17	33167843	33168379	MACS_peak_1337	69.49	+	ENSMUSG00000067430	Zfp763	-	2236
chr1	6296785	6297450	MACS_peak_4	75.19	+	ENSMUSG00000087247	Fam150a	+	-52420
chr1	14000828	14002143	MACS_peak_5	238.08	+	ENSMUSG00000089358	7SK	+	79026
chr1	16986727	16987185	MACS_peak_10	108.86	+	ENSMUSG00000042686	Jph1	-	100923
chr1	23277483	23278634	MACS_peak_15	524.58	+	ENSMUSG00000065405	Mir30a	+	-1050
chr1	24740667	24741328	MACS_peak_17	91.88	+	ENSMUSG00000073725	Lmbrd1	+	55614
chr17	54295080	54295804	MACS_peak_1355	161.51	+	ENSMUSG00000023945	Slc5a7	-	142917
chr17	64027143	64028177	MACS_peak_1359	163.17	+	ENSMUSG00000023965	Fbxl17	-	-178294
chr1	43184445	43185217	MACS_peak_30	54.77	+	ENSMUSG00000010290	AI597479	+	29276
chr1	43316452	43317248	MACS_peak_32	134.24	+	ENSMUSG00000067579	Gm8210	+	70849
chr17	71078203	71078838	MACS_peak_1375	147.21	+	ENSMUSG00000087105	Gm16952	-	26402
chr1	48938074	48938598	MACS_peak_43	53.98	+	ENSMUSG00000092790	AC122246.1	+	-213952
chr17	73543845	73545270	MACS_peak_1381	188.79	+	ENSMUSG00000088224	SNORA17	+	1305
chr17	79772160	79772840	MACS_peak_1389	104.91	+	ENSMUSG00000036533	Cdc42ep3	-	-18069
chr17	79841833	79842461	MACS_peak_1390	63.98	+	ENSMUSG00000036533	Cdc42ep3	-	-87716
chr17	80478021	80478521	MACS_peak_1392	58.28	+	ENSMUSG00000024095	Hnrpll	-	-16597
chr1	62469188	62469758	MACS_peak_56	51.82	+	ENSMUSG00000085400	Gm11610	-	76362
chr1	62490848	62491485	MACS_peak_57	140.01	+	ENSMUSG00000085400	Gm11610	-	54669
chr1	64872615	64873418	MACS_peak_64	66.86	+	ENSMUSG00000045005	Fzd5	-	-88692
chr18	5397193	5397925	MACS_peak_1404	115.27	+	ENSMUSG00000050945	Zfp438	-	-63122
chr18	6237653	6238440	MACS_peak_1406	286.74	+	ENSMUSG00000006740	Kif5b	-	4126
chr18	16899189	16899798	MACS_peak_1412	74.05	+	ENSMUSG00000085575	Gm15485	+	12251
chr1	74044478	74045087	MACS_peak_78	71.27	+	ENSMUSG00000055322	Tns1	-	126239
chr1	81734718	81735380	MACS_peak_86	95.28	+	ENSMUSG00000087008	Gm5530	-	4495
chr18	32607708	32608620	MACS_peak_1422	77.80	+	ENSMUSG00000085670	A830052D11Rik	-	-70226
chr1	85246968	85247757	MACS_peak_94	88.47	+	ENSMUSG00000090252	Gm16028	+	3936
chr1	85276801	85277785	MACS_peak_95	68.00	+	ENSMUSG00000052477	C130026I21Rik	-	-10152
chr18	40300653	40301240	MACS_peak_1430	75.11	+	ENSMUSG00000024487	Yipf5	-	78107
chr18	42926244	42927759	MACS_peak_1431	295.58	+	ENSMUSG00000084959	4933407I08Rik	+	-168123
chr1	87501723	87502338	MACS_peak_97	75.21	+	ENSMUSG00000070031	Sp140	+	5077
chr1	87520430	87521184	MACS_peak_99	55.62	+	ENSMUSG00000073628	Gm10552	-	-12336
chr1	90186813	90187606	MACS_peak_104	68.96	+	ENSMUSG00000036251	Trpm8	+	12973
chr18	47022849	47023451	MACS_peak_1437	198.91	+	ENSMUSG00000024481	4833403I15Rik	+	13457
chr18	52718241	52718969	MACS_peak_1440	76.07	+	ENSMUSG00000024529	Lox	-	-29084
chr1	93719845	93720466	MACS_peak_112	171.59	+	ENSMUSG00000007805	Twist2	+	22117
chr18	55066244	55066791	MACS_peak_1443	81.43	+	ENSMUSG00000092154	Gm17270	+	-74572
chr1	94098950	94099842	MACS_peak_116	165.13	+	ENSMUSG00000026313	Hdac4	-	-54426
chr18	55145322	55146028	MACS_peak_1445	165.50	+	ENSMUSG00000085098	Gm4221	+	-4289
chr18	55355518	55356132	MACS_peak_1447	65.88	+	ENSMUSG00000088227	U6	+	16331
chr18	57593893	57594646	MACS_peak_1451	100.14	+	ENSMUSG00000069372	Ctxn3	+	-33871
chr18	60832196	60832928	MACS_peak_1454	106.04	+	ENSMUSG00000043079	Synpo	-	-12766
chr1	127456221	127456762	MACS_peak_126	67.55	+	ENSMUSG00000026342	Slc35f5	+	-1102
chr1	128727122	128727628	MACS_peak_128	82.46	+	ENSMUSG00000049690	Nckap5	-	1
chr1	130368613	130369143	MACS_peak_130	59.42	+	ENSMUSG00000088196	SNORA70	+	-17739
chr18	78743829	78744225	MACS_peak_1481	59.44	+	ENSMUSG00000064875	U6	+	13830
chr1	138579468	138580841	MACS_peak_147	206.73	+	ENSMUSG00000085011	Gm16880	+	-12634
chr18	84538859	84539454	MACS_peak_1484	109.45	+	ENSMUSG00000048410	Zfp407	-	219961
chr1	140228041	140228687	MACS_peak_150	77.40	+	ENSMUSG00000026394	Atp6v1g3	+	58049
chr15	6005005	6005541	MACS_peak_988	59.53	+	ENSMUSG00000077405	SNORA17	-	96075
chr15	6008575	6009622	MACS_peak_989	70.09	+	ENSMUSG00000077405	SNORA17	-	92250
chr15	6009803	6010300	MACS_peak_990	72.83	+	ENSMUSG00000077405	SNORA17	-	91297
chr15	6141826	6142309	MACS_peak_991	57.44	+	ENSMUSG00000077405	SNORA17	-	-40719
chr15	6962849	6963689	MACS_peak_994	67.93	+	ENSMUSG00000054263	Lifr	+	-116290
chr1	153075621	153076172	MACS_peak_160	134.19	+	ENSMUSG00000088498	U2	-	32148
chr1	153524719	153525679	MACS_peak_161	394.82	+	ENSMUSG00000043019	Edem3	+	-77305
chr15	7788232	7789042	MACS_peak_997	57.83	+	ENSMUSG00000022144	Gdnf	+	27626
chr1	154977007	154978052	MACS_peak_163	239.91	+	ENSMUSG00000026479	Lamc2	-	56048
chr15	7827596	7828253	MACS_peak_1000	66.86	+	ENSMUSG00000022144	Gdnf	+	66913
chr1	156940498	156941327	MACS_peak_166	70.09	+	ENSMUSG00000056708	Ier5	-	5854
chr15	10570523	10570961	MACS_peak_1004	109.16	+	ENSMUSG00000022246	Rai14	-	73644
chr15	11454169	11454797	MACS_peak_1009	114.49	+	ENSMUSG00000022241	Tars	-	-125070
chr1	165042480	165043246	MACS_peak_178	64.65	+	ENSMUSG00000089174	SNORA40	+	-5495
chr15	23381514	23382562	MACS_peak_1017	66.55	+	ENSMUSG00000087760	U1	-	194294
chr1	166349202	166350103	MACS_peak_182	212.32	+	ENSMUSG00000026576	Atp1b1	-	38834
chr15	25506938	25508028	MACS_peak_1023	289.60	+	ENSMUSG00000022272	Myo10	+	-44797
chr15	27335347	27336072	MACS_peak_1028	64.86	+	ENSMUSG00000022265	Ank	+	-60723
chr1	172783488	172784073	MACS_peak_192	81.06	+	ENSMUSG00000026663	Atf6	-	14122
chr15	27459428	27460199	MACS_peak_1030	74.95	+	ENSMUSG00000022265	Ank	+	63381
chr1	173494069	173494798	MACS_peak_194	61.25	+	ENSMUSG00000004709	Cd244	+	5109
chr15	31174519	31175250	MACS_peak_1037	124.23	+	ENSMUSG00000039168	Dap	+	20744
chr1	175901422	175902736	MACS_peak_197	52.04	+	ENSMUSG00000026535	Ifi202b	-	10896
chr15	32252229	32253106	MACS_peak_1040	85.51	+	ENSMUSG00000022231	Sema5a	+	78099
chr1	181407166	181407899	MACS_peak_201	152.92	+	ENSMUSG00000055067	Smyd3	-	40640
chr1	184450260	184450892	MACS_peak_204	52.06	+	ENSMUSG00000026509	Capn2	-	-2921
chr15	40195619	40196288	MACS_peak_1050	64.56	+	ENSMUSG00000056332	Gm16294	-	162870
chr15	40652731	40653304	MACS_peak_1052	82.99	+	ENSMUSG00000022306	Zfpm2	+	166429
chr1	186531452	186531852	MACS_peak_210	58.79	+	ENSMUSG00000092578	RP23-433P9.2	+	-4724
chr1	188410482	188411417	MACS_peak_212	106.28	+	ENSMUSG00000089045	SNORA70	+	-89672
chr15	42508741	42509524	MACS_peak_1059	252.48	+	ENSMUSG00000022309	Angpt1	-	-609
chr15	52759634	52760552	MACS_peak_1068	79.04	+	ENSMUSG00000038622	Med30	+	216093
chr15	53520581	53521286	MACS_peak_1070	364.36	+	ENSMUSG00000077567	SNORA17	-	-76180
chr1	194675714	194676427	MACS_peak_222	106.62	+	ENSMUSG00000089812	Gm15867	+	-5052
chr1	195239565	195240431	MACS_peak_223	77.64	+	ENSMUSG00000016179	Camk1g	-	-43507
chr1	195348203	195348641	MACS_peak_224	53.02	+	ENSMUSG00000091593	4631405K08Rik	-	-12425
chr15	54973431	54974898	MACS_peak_1076	120.71	+	ENSMUSG00000053749	Gm9920	-	-28932
chr15	55067656	55068335	MACS_peak_1077	81.72	+	ENSMUSG00000088486	U7	-	26163
chr15	56402376	56403190	MACS_peak_1081	55.44	+	ENSMUSG00000086541	Has2as	+	-118716
chr15	56553114	56553930	MACS_peak_1082	51.82	+	ENSMUSG00000022367	Has2	-	-27428
chr10	10917778	10918490	MACS_peak_233	52.63	+	ENSMUSG00000090070	Gm16577	-	14643
chr15	58311610	58312383	MACS_peak_1090	125.16	+	ENSMUSG00000037106	Fer1l6	+	-29607
chr15	58703820	58704414	MACS_peak_1092	58.22	+	ENSMUSG00000037085	Trmt12	+	-87
chr15	58817734	58818451	MACS_peak_1093	87.66	+	ENSMUSG00000022354	Ndufb9	+	52727
chr15	58982966	58983684	MACS_peak_1094	63.57	+	ENSMUSG00000025922	Gm5045	+	-59133
chr10	16298413	16298995	MACS_peak_243	55.75	+
chr15	59608712	59609498	MACS_peak_1098	57.25	+	ENSMUSG00000032501	Trib1	+	129200
chr10	18870474	18871069	MACS_peak_250	76.23	+	ENSMUSG00000019850	Tnfaip3	-	-135308
chr15	62118002	62119280	MACS_peak_1104	106.79	+	ENSMUSG00000056590	H2afy3	-	-67683
chr15	62152381	62153038	MACS_peak_1105	75.82	+	ENSMUSG00000056590	H2afy3	-	-101751
chr15	62159680	62161076	MACS_peak_1106	154.83	+	ENSMUSG00000056590	H2afy3	-	-109420
chr10	21553430	21554081	MACS_peak_252	96.13	+	ENSMUSG00000085422	Gm6846	-	10902
chr15	62529897	62530716	MACS_peak_1108	191.45	+	ENSMUSG00000093058	AC134453.1	-	-45747
chr15	63172018	63172742	MACS_peak_1109	79.14	+	ENSMUSG00000088828	U7	-	140451
chr15	63228800	63229630	MACS_peak_1110	106.45	+	ENSMUSG00000088828	U7	-	83616
chr15	63820375	63821005	MACS_peak_1112	96.96	+	ENSMUSG00000065936	U6	+	-36813
chr15	63986987	63987801	MACS_peak_1113	87.34	+	ENSMUSG00000022378	Fam49b	-	-95384
chr15	64054876	64055554	MACS_peak_1114	106.04	+	ENSMUSG00000022377	Asap1	-	159266
chr15	64302963	64303749	MACS_peak_1116	85.92	+	ENSMUSG00000022377	Asap1	-	-88875
chr15	64332278	64333492	MACS_peak_1117	169.44	+	ENSMUSG00000022377	Asap1	-	-118404
chr15	64345012	64345729	MACS_peak_1118	53.98	+	ENSMUSG00000022377	Asap1	-	-130889
chr15	66675323	66676068	MACS_peak_1122	60.30	+	ENSMUSG00000022372	Sla	-	-12304
chr15	66698773	66699407	MACS_peak_1123	108.00	+	ENSMUSG00000005124	Wisp1	+	-23792
chr15	67976913	67977703	MACS_peak_1128	118.73	+	ENSMUSG00000022335	Zfat	-	113110
chr15	71693350	71693984	MACS_peak_1131	147.43	+	ENSMUSG00000090237	Gm16308	+	53129
chr10	45019239	45019864	MACS_peak_278	54.52	+	ENSMUSG00000090088	Gm15934	-	-10321
chr10	58971834	58972697	MACS_peak_285	80.98	+	ENSMUSG00000009654	Oit3	-	-67739
chr10	65816674	65817365	MACS_peak_292	113.32	+	ENSMUSG00000077439	SNORA17	+	-129282
chr10	66367524	66368227	MACS_peak_294	64.56	+	ENSMUSG00000087275	1110002J07Rik	-	15131
chr15	77628752	77629817	MACS_peak_1145	220.27	+	ENSMUSG00000084497	U6	-	41902
chr15	77634057	77634730	MACS_peak_1146	57.10	+	ENSMUSG00000084497	U6	-	36793
chr15	77650781	77651712	MACS_peak_1147	59.29	+	ENSMUSG00000084497	U6	-	19940
chr15	77716358	77716785	MACS_peak_1149	56.51	+	ENSMUSG00000005354	Txn2	-	42865
chr10	67619132	67620023	MACS_peak_304	120.58	+	ENSMUSG00000019947	Arid5b	-	121897
chr15	78280572	78281087	MACS_peak_1152	52.63	+	ENSMUSG00000016942	Tmprss6	-	18235
chr15	80932678	80933353	MACS_peak_1160	79.68	+	ENSMUSG00000064587	U4	+	62942
chr15	80967565	80968281	MACS_peak_1161	250.94	+	ENSMUSG00000042292	Mkl1	-	53264
chr15	81057001	81057937	MACS_peak_1162	92.09	+	ENSMUSG00000050164	Mchr1	+	-8460
chr15	81125059	81125870	MACS_peak_1163	77.81	+	ENSMUSG00000050164	Mchr1	+	59535
chr15	90869146	90869798	MACS_peak_1174	60.23	+	ENSMUSG00000022629	Kif21a	-	10910
chr15	93574634	93575380	MACS_peak_1177	165.13	+	ENSMUSG00000036158	Prickle1	-	-148685
chr15	94846702	94847530	MACS_peak_1178	87.76	+	ENSMUSG00000077447	SNORA17	-	-29547
chr15	95761468	95762272	MACS_peak_1179	58.63	+	ENSMUSG00000092978	AC113178.1	-	-51622
chr15	96711911	96712604	MACS_peak_1182	70.65	+	ENSMUSG00000022464	Slc38a4	-	174130
chr15	98358568	98358952	MACS_peak_1189	60.89	+	ENSMUSG00000065939	Snora2b	-	-1847
chr15	99164710	99165383	MACS_peak_1192	60.28	+	ENSMUSG00000064723	U6	-	33520
chr15	99677752	99678668	MACS_peak_1194	55.43	+	ENSMUSG00000023022	Lima1	-	27649
chr15	99919937	99920702	MACS_peak_1195	72.33	+	ENSMUSG00000023026	Dip2b	+	51224
chr15	101285590	101286283	MACS_peak_1196	82.83	+	ENSMUSG00000063971	1700011A15Rik	+	7760
chr15	101875894	101876742	MACS_peak_1197	104.09	+	ENSMUSG00000023043	Krt18	+	17671
chr15	102063109	102063758	MACS_peak_1198	83.41	+	ENSMUSG00000001281	Itgb7	-	-1067
chr15	102669931	102670716	MACS_peak_1199	62.86	+	ENSMUSG00000091182	Gm17649	-	80928
chr15	103051123	103052258	MACS_peak_1200	77.64	+	ENSMUSG00000009575	Cbx5	-	18557
chr16	8849757	8850795	MACS_peak_1204	248.24	+	ENSMUSG00000022507	1810013L24Rik	+	20083
chr16	14372867	14373559	MACS_peak_1208	77.64	+	ENSMUSG00000089106	U6	+	-9687
chr16	14884859	14885363	MACS_peak_1210	101.67	+	ENSMUSG00000068617	Efcab1	+	-21619
chr16	15991971	15992577	MACS_peak_1214	96.35	+	ENSMUSG00000077350	n-R5s31	-	18828
chr10	112051133	112051740	MACS_peak_377	73.48	+	ENSMUSG00000074748	Atxn7l3b	-	314646
chr16	22839328	22840098	MACS_peak_1218	151.67	+	ENSMUSG00000004462	Tbccd1	-	17929
chr10	114769395	114770145	MACS_peak_379	79.38	+	ENSMUSG00000020132	Rab21	-	-17123
chr16	23449817	23450569	MACS_peak_1220	97.90	+	ENSMUSG00000033383	Rtp1	+	20987
chr16	24182942	24183693	MACS_peak_1222	147.11	+	ENSMUSG00000022508	Bcl6	-	-194379
chr16	24498014	24498971	MACS_peak_1223	130.65	+	ENSMUSG00000087861	U7	-	-91989
chr16	25531969	25532389	MACS_peak_1229	50.16	+	ENSMUSG00000022510	Trp63	+	-151670
chr16	25533236	25533760	MACS_peak_1230	57.08	+	ENSMUSG00000022510	Trp63	+	-150351
chr16	30475778	30476642	MACS_peak_1236	54.25	+	ENSMUSG00000022537	Tmem44	-	74718
chr16	32639942	32640764	MACS_peak_1240	278.62	+	ENSMUSG00000022791	Tnk2	+	-3607
chr16	33891624	33892155	MACS_peak_1242	59.71	+	ENSMUSG00000022817	Itgb5	+	62138
chr7	30793239	30793729	MACS_peak_2450	79.21	+	ENSMUSG00000074221	Zfp568	+	24510
chr16	50753600	50754199	MACS_peak_1260	52.67	+	ENSMUSG00000022639	5330426P16Rik	-	-21037
chr7	50654755	50655335	MACS_peak_2454	99.76	+	ENSMUSG00000030468	Siglecg	+	-8529
chr7	53982771	53983456	MACS_peak_2456	59.15	+	ENSMUSG00000040017	Saa4	-	4800
chr7	59169104	59169687	MACS_peak_2460	64.84	+	ENSMUSG00000092118	Fancf	-	-51758
chr16	58389251	58390110	MACS_peak_1272	138.65	+	ENSMUSG00000086827	4930461C15Rik	-	18709
chr16	86061327	86062069	MACS_peak_1281	103.00	+	ENSMUSG00000022894	Adamts5	-	-160328
chr16	86294573	86295250	MACS_peak_1283	93.67	+	ENSMUSG00000022894	Adamts5	-	-393541
chr7	74535516	74536218	MACS_peak_2472	152.83	+	ENSMUSG00000030557	Mef2a	-	-18123
chr16	87574527	87574927	MACS_peak_1287	53.08	+	ENSMUSG00000025610	ORF63	+	21152
chr16	93186743	93187272	MACS_peak_1294	84.48	+	ENSMUSG00000076457	Mir802	+	-182958
chr7	79243434	79244006	MACS_peak_2479	95.07	+	ENSMUSG00000032776	Mctp2	-	207761
chr16	95963685	95964163	MACS_peak_1299	74.73	+	ENSMUSG00000022895	Ets2	+	40242
chr13	3745605	3746172	MACS_peak_712	51.61	+	ENSMUSG00000063130	Calml3	-	57676
chr13	5344834	5345593	MACS_peak_714	139.96	+	ENSMUSG00000077473	SNORA17	-	-156033
chr7	99602521	99603129	MACS_peak_2500	161.10	+	ENSMUSG00000077812	AC127299.1	-	-52035
chr13	5865309	5865865	MACS_peak_718	68.69	+	ENSMUSG00000000078	Klf6	+	4852
chr13	6029026	6029846	MACS_peak_719	93.18	+	ENSMUSG00000077971	AC154816.1	-	-32639
chr7	118510442	118511282	MACS_peak_2516	224.33	+	ENSMUSG00000005610	Eif4g2	-	-284318
chr13	16761716	16762679	MACS_peak_734	246.08	+	ENSMUSG00000093268	AC154368.1	-	168897
chr7	121246897	121247622	MACS_peak_2522	271.83	+	ENSMUSG00000055723	Rras2	-	14036
chr13	25716654	25717160	MACS_peak_745	76.49	+	ENSMUSG00000080840	Gm11349	-	-41652
chr13	27133800	27134461	MACS_peak_748	168.07	+	ENSMUSG00000021342	Prl	+	-15309
chr13	32702810	32703368	MACS_peak_758	70.86	+	ENSMUSG00000044951	Mylk4	-	172734
chr7	151763656	151764276	MACS_peak_2543	120.02	+	ENSMUSG00000031077	Fadd	-	4402
chr13	37099262	37100009	MACS_peak_766	106.83	+	ENSMUSG00000039109	F13a1	-	42478
chr6	4457096	4457926	MACS_peak_2289	115.32	+	ENSMUSG00000029661	Col1a2	+	2697
chr6	13002167	13003279	MACS_peak_2295	65.16	+	ENSMUSG00000029571	Tmem106b	+	-17036
chr6	17259103	17259659	MACS_peak_2301	59.42	+	ENSMUSG00000007655	Cav1	+	3046
chr13	52068277	52068866	MACS_peak_789	53.68	+	ENSMUSG00000086318	Gm16767	+	-12
chr6	31031798	31032568	MACS_peak_2307	108.00	+	ENSMUSG00000084894	Gm13834	-	5729
chr6	31038217	31039374	MACS_peak_2308	90.52	+	ENSMUSG00000084894	Gm13834	-	-883
chr13	52754367	52755351	MACS_peak_794	170.00	+	ENSMUSG00000021457	Sykb	+	76317
chr13	52987249	52987834	MACS_peak_796	91.28	+	ENSMUSG00000021460	Auh	-	37509
chr6	34667182	34667810	MACS_peak_2313	121.63	+	ENSMUSG00000060411	Npn2	-	9409
chr6	34699424	34700211	MACS_peak_2314	57.56	+	ENSMUSG00000086834	Gm14547	-	-14428
chr13	53128873	53129507	MACS_peak_798	102.96	+	ENSMUSG00000056749	Nfil3	-	-52748
chr6	37416031	37416438	MACS_peak_2317	57.67	+	ENSMUSG00000038648	Creb3l2	-	-24088
chr13	60510835	60511825	MACS_peak_804	96.74	+	ENSMUSG00000080668	AC122402.1	+	116297
chr13	63214253	63215013	MACS_peak_808	55.46	+	ENSMUSG00000021458	2010111I01Rik	+	148380
chr6	50204725	50205252	MACS_peak_2329	50.70	+	ENSMUSG00000029821	Dfna5	-	8873
chr13	63872188	63873180	MACS_peak_815	67.93	+	ENSMUSG00000021470	0610007P08Rik	+	-43864
chr6	54228508	54229563	MACS_peak_2339	220.19	+	ENSMUSG00000086946	Gm15527	-	35
chr6	65556864	65557417	MACS_peak_2344	54.62	+	ENSMUSG00000044162	Tnip3	+	16748
chr13	91511538	91512215	MACS_peak_831	115.65	+	ENSMUSG00000085935	A830009L08Rik	-	15814
chr6	87133769	87134254	MACS_peak_2357	54.62	+	ENSMUSG00000090891	D6Ertd527e	+	79191
chr6	88913924	88914540	MACS_peak_2361	66.25	+	ENSMUSG00000002871	Tpra1	+	61987
chr13	102197627	102198411	MACS_peak_850	96.13	+	ENSMUSG00000078939	Gm11016	+	-254906
chr13	103002275	103003168	MACS_peak_853	96.74	+	ENSMUSG00000084733	7SK	+	4097
chr6	100143700	100144396	MACS_peak_2378	135.67	+	ENSMUSG00000072872	Rybp	-	93387
chr6	100657367	100658008	MACS_peak_2380	74.73	+	ENSMUSG00000030074	Gxylt2	+	2959
chr6	100749203	100749837	MACS_peak_2381	67.40	+	ENSMUSG00000052144	Ppp4r2	+	-34112
chr6	117494194	117495220	MACS_peak_2392	287.34	+	ENSMUSG00000054488	Gm9946	+	-15008
chr6	119342685	119343387	MACS_peak_2393	63.68	+	ENSMUSG00000030168	Adipor2	-	24465
chr13	114244591	114245417	MACS_peak_876	66.20	+	ENSMUSG00000088814	5S_rRNA	+	51708
chr6	122495175	122495827	MACS_peak_2399	93.34	+	ENSMUSG00000040627	Aicda	+	-8318
chr6	129181871	129182319	MACS_peak_2408	64.38	+	ENSMUSG00000085930	2310001H17Rik	-	5905
chr6	135200085	135200788	MACS_peak_2414	93.90	+	ENSMUSG00000030206	Gsg1	-	3918
chr6	137463268	137463887	MACS_peak_2419	87.76	+	ENSMUSG00000079274	Gm11078	-	-64603
chr6	140435850	140436596	MACS_peak_2422	82.67	+	ENSMUSG00000084477	7SK	+	-43261
chr6	146858175	146858772	MACS_peak_2433	52.06	+	ENSMUSG00000016487	Ppfibp1	+	21464
chr14	26493514	26494141	MACS_peak_907	78.10	+	ENSMUSG00000072684	Gm10397	+	9308
chr5	3497381	3497934	MACS_peak_2115	124.54	+	ENSMUSG00000091644	Gm17590	-	-24479
chr5	4234290	4235059	MACS_peak_2117	197.20	+	ENSMUSG00000053178	Gm9897	+	42314
chr5	4245888	4246659	MACS_peak_2118	177.53	+	ENSMUSG00000053178	Gm9897	+	53913
chr5	4495967	4496534	MACS_peak_2119	52.17	+	ENSMUSG00000044674	Fzd1	-	261966
chr5	12809701	12810457	MACS_peak_2131	51.82	+	ENSMUSG00000077084	AC102528.1	+	-130291
chr5	14952738	14953072	MACS_peak_2136	73.01	+	ENSMUSG00000091255	Speer4e	-	-14476
chr5	14953883	14954652	MACS_peak_2137	54.63	+	ENSMUSG00000091255	Speer4e	-	-15838
chr5	14954909	14955561	MACS_peak_2138	106.75	+	ENSMUSG00000091255	Speer4e	-	-16806
chr5	15005195	15006286	MACS_peak_2140	63.72	+	ENSMUSG00000072188	Gm10354	-	-26805
chr14	61780499	61781159	MACS_peak_937	115.11	+	ENSMUSG00000048279	Sacs	+	23535
chr14	63128085	63128712	MACS_peak_938	80.21	+	ENSMUSG00000064556	SNORA19	+	-11462
chr5	15187072	15187754	MACS_peak_2144	80.15	+	ENSMUSG00000089871	Speer7-ps1	+	885
chr5	15195041	15197307	MACS_peak_2145	75.00	+	ENSMUSG00000089871	Speer7-ps1	+	9646
chr14	75401010	75401662	MACS_peak_953	87.60	+	ENSMUSG00000034959	5031414D18Rik	+	-14498
chr5	31870278	31871103	MACS_peak_2167	153.04	+	ENSMUSG00000029142	Mrpl33	+	-28618
chr14	99947653	99948232	MACS_peak_972	55.09	+	ENSMUSG00000064584	U1	-	-187896
chr14	105987479	105988396	MACS_peak_974	120.08	+	ENSMUSG00000087212	9330188P03Rik	+	-907
chr14	106451915	106452878	MACS_peak_976	193.50	+	ENSMUSG00000071244	Gm6219	-	40654
chr5	33068751	33069309	MACS_peak_2178	75.41	+	ENSMUSG00000082305	Gm2420	+	2030
chr11	6371930	6372578	MACS_peak_406	58.57	+	ENSMUSG00000092885	AL646020.1	-	26
chr11	6377153	6377736	MACS_peak_407	50.55	+	ENSMUSG00000091207	Purb	-	-1524
chr11	8344646	8345468	MACS_peak_411	73.83	+	ENSMUSG00000083553	Gm11989	-	-61201
chr11	17286582	17287419	MACS_peak_423	203.22	+	ENSMUSG00000082797	Gm12015	-	-88578
chr11	18392949	18393737	MACS_peak_424	115.65	+	ENSMUSG00000085675	Gm12022	-	-85
chr11	18853687	18854444	MACS_peak_426	134.02	+	ENSMUSG00000084085	Gm16140	+	-55066
chr11	19738876	19739510	MACS_peak_427	79.14	+	ENSMUSG00000081820	Gm12029	+	55538
chr5	53900813	53901320	MACS_peak_2201	76.32	+	ENSMUSG00000039191	Rbpj	+	-45952
chr11	29739827	29740289	MACS_peak_436	55.02	+	ENSMUSG00000080851	Gm12094	+	-317
chr5	66941319	66942092	MACS_peak_2209	125.16	+	ENSMUSG00000029207	Apbb2	-	68362
chr5	77801733	77802442	MACS_peak_2213	63.66	+	ENSMUSG00000036256	Igfbp7	-	34983
chr5	81793051	81793841	MACS_peak_2216	57.56	+	ENSMUSG00000037605	Lphn3	+	344283
chr11	41445804	41446416	MACS_peak_446	58.65	+	ENSMUSG00000081847	Gm12142	+	41486
chr11	42996097	42996985	MACS_peak_448	102.12	+	ENSMUSG00000055415	Atp10b	+	33162
chr11	42997054	42997542	MACS_peak_449	62.18	+	ENSMUSG00000055415	Atp10b	+	33919
chr11	43740383	43741163	MACS_peak_452	112.77	+	ENSMUSG00000050541	Adra1b	-	-26061
chr11	44757150	44757653	MACS_peak_459	76.99	+	ENSMUSG00000084773	Gm12159	-	173029
chr11	47192782	47193164	MACS_peak_463	50.19	+	ENSMUSG00000082946	Gm12177	+	-45793
chr11	51765435	51766116	MACS_peak_470	86.69	+	ENSMUSG00000093325	AL669920.1	+	-12109
chr11	51891327	51891964	MACS_peak_471	74.73	+	ENSMUSG00000020349	Ppp2ca	+	-20538
chr11	51893348	51894016	MACS_peak_472	80.98	+	ENSMUSG00000020349	Ppp2ca	+	-18501
chr5	111488619	111489240	MACS_peak_2243	64.38	+	ENSMUSG00000083771	Gm15988	-	-51064
chr5	113644497	113645228	MACS_peak_2247	130.65	+	ENSMUSG00000066964	Tmem211	+	-11067
chr5	118908787	118909400	MACS_peak_2255	118.93	+	ENSMUSG00000093041	AC132338.1	-	-40266
chr11	61959173	61959805	MACS_peak_489	80.12	+	ENSMUSG00000018500	Adora2b	+	-102997
chr11	63378984	63379554	MACS_peak_490	95.43	+	ENSMUSG00000082256	Gm12287	-	35156
chr11	63595638	63596408	MACS_peak_491	63.99	+	ENSMUSG00000083142	Gm12288	-	35779
chr11	64316233	64317084	MACS_peak_492	90.42	+	ENSMUSG00000053481	F930015N05Rik	-	-67344
chr11	65179176	65179832	MACS_peak_494	64.56	+	ENSMUSG00000085162	Gm12295	-	-204
chr11	67905459	67906275	MACS_peak_498	141.27	+	ENSMUSG00000083924	Gm12304	-	3599
chr11	68259260	68260369	MACS_peak_499	187.69	+	ENSMUSG00000020901	Pik3r5	+	14191
chr4	3010504	3011683	MACS_peak_1925	70.32	+	ENSMUSG00000081279	Vmn1r-ps2	-	20646
chr11	70002506	70003225	MACS_peak_506	119.38	+	ENSMUSG00000000318	Clec10a	+	22740
chr11	70006717	70007932	MACS_peak_507	87.29	+	ENSMUSG00000040938	Slc16a11	+	-18930
chr4	4106441	4107079	MACS_peak_1927	78.10	+	ENSMUSG00000045573	Penk	-	-40794
chr11	76126101	76126737	MACS_peak_514	86.81	+	ENSMUSG00000017286	Glod4	-	-69192
chr4	15921407	15922039	MACS_peak_1942	69.49	+	ENSMUSG00000084408	Gm11870	-	17750
chr11	79551415	79552096	MACS_peak_522	96.85	+	ENSMUSG00000065489	Mir365-2	+	11853
chr11	80312638	80313342	MACS_peak_524	83.62	+	ENSMUSG00000085078	C030013C21Rik	-	9618
chr4	17090446	17091184	MACS_peak_1946	105.23	+	ENSMUSG00000083572	Gm11849	-	92693
chr4	32266615	32267311	MACS_peak_1949	249.05	+	ENSMUSG00000083564	Gm11929	+	-27160
chr4	41204454	41205228	MACS_peak_1951	80.98	+	ENSMUSG00000081866	Gm12401	+	5191
chr11	86389229	86389991	MACS_peak_533	84.54	+	ENSMUSG00000065455	Mir21	-	8050
chr11	86437634	86438373	MACS_peak_535	57.56	+	ENSMUSG00000083992	Gm11478	-	6525
chr4	47517902	47518593	MACS_peak_1957	135.38	+	ENSMUSG00000053317	Sec61b	+	30717
chr4	48673661	48674081	MACS_peak_1958	54.74	+	ENSMUSG00000028348	Murc	+	-2515
chr4	48676785	48677547	MACS_peak_1959	84.70	+	ENSMUSG00000028348	Murc	+	780
chr11	87256961	87257454	MACS_peak_539	67.02	+	ENSMUSG00000070251	U3	+	468
chr11	87993956	87994481	MACS_peak_540	55.57	+	ENSMUSG00000023723	Mrps23	+	-23672
chr4	52810273	52811038	MACS_peak_1962	75.89	+	ENSMUSG00000070984	4930552N02Rik	+	-16821
chr11	92899100	92899736	MACS_peak_543	95.07	+	ENSMUSG00000056158	Car10	+	-59924
chr4	55748158	55748921	MACS_peak_1968	151.50	+	ENSMUSG00000085375	Gm12506	+	130518
chr11	99442266	99442890	MACS_peak_553	111.56	+	ENSMUSG00000047253	Krtap1-5	-	-248
chr4	63203025	63203659	MACS_peak_1984	84.75	+	ENSMUSG00000039105	Atp6v1g1	+	-2464
chr11	100841026	100841664	MACS_peak_557	84.13	+	ENSMUSG00000004044	Ptrf	-	-9144
chr4	63362920	63363537	MACS_peak_1986	79.71	+	ENSMUSG00000081503	Gm11214	-	-38818
chr11	101503268	101503880	MACS_peak_560	106.26	+	ENSMUSG00000064702	U2	+	512
chr4	63739051	63739817	MACS_peak_1988	110.85	+	ENSMUSG00000086755	Gm11216	+	2867
chr4	64296188	64297170	MACS_peak_1989	144.29	+	ENSMUSG00000077214	SNORA17	+	190915
chr4	75943881	75944615	MACS_peak_1994	82.83	+	ENSMUSG00000080780	Gm11252	+	-94810
chr4	76070666	76071295	MACS_peak_1995	108.00	+	ENSMUSG00000080780	Gm11252	+	31922
chr4	80567421	80568417	MACS_peak_1996	116.50	+	ENSMUSG00000048706	D4Bwg0951e	+	11369
chr11	104222826	104223744	MACS_peak_567	141.02	+	ENSMUSG00000077827	AL593843.1	+	77951
chr4	81616271	81616871	MACS_peak_1998	63.11	+	ENSMUSG00000087608	Gm12914	-	-38293
chr4	83024855	83025524	MACS_peak_2002	203.22	+	ENSMUSG00000087592	Gm11184	+	-3779
chr11	109677955	109679228	MACS_peak_577	117.17	+	ENSMUSG00000020617	1700012B07Rik	-	10769
chr4	88702543	88703569	MACS_peak_2009	367.57	+	ENSMUSG00000085183	Gm12603	+	6844
chr4	88769626	88770422	MACS_peak_2011	142.88	+	ENSMUSG00000085569	Gm12602	-	4106
chr11	117176497	117177052	MACS_peak_584	54.18	+	ENSMUSG00000086050	Gm16045	-	-52023
chr4	93760904	93761682	MACS_peak_2018	190.47	+	ENSMUSG00000077622	SNORA61	+	-3688
chr4	93804477	93805175	MACS_peak_2020	103.25	+	ENSMUSG00000077622	SNORA61	+	39845
chr4	94825123	94825703	MACS_peak_2022	119.86	+	ENSMUSG00000084918	Gm12708	+	-34591
chr12	10237808	10238314	MACS_peak_601	54.28	+	ENSMUSG00000020622	Nt5c1b	+	-138718
chr4	95193721	95194215	MACS_peak_2025	61.29	+	ENSMUSG00000065745	U1	+	3233
chr4	105570587	105571388	MACS_peak_2034	158.57	+	ENSMUSG00000089065	7SK	-	77503
chr4	105609184	105610043	MACS_peak_2035	63.32	+	ENSMUSG00000089065	7SK	-	38877
chr4	114632094	114632691	MACS_peak_2045	208.04	+	ENSMUSG00000028719	Cmpk1	-	27454
chr12	35930654	35931614	MACS_peak_620	274.38	+	ENSMUSG00000076253	Mir680-3	-	-51565
chr12	36427300	36427871	MACS_peak_622	74.18	+	ENSMUSG00000019256	Ahr	-	-207875
chr12	51068980	51069669	MACS_peak_625	102.77	+	ENSMUSG00000089025	SNORA17	-	-389754
chr4	123249684	123250305	MACS_peak_2055	115.65	+	ENSMUSG00000081585	Gm12926	+	-57544
chr12	55975640	55976217	MACS_peak_639	71.08	+	ENSMUSG00000062929	Cfl2	-	-12064
chr4	137510672	137511476	MACS_peak_2076	82.68	+	ENSMUSG00000092721	AL807764.1	-	-3703
chr4	140186425	140186985	MACS_peak_2077	155.72	+	ENSMUSG00000040964	Arhgef10l	-	35222
chr12	71612871	71613567	MACS_peak_644	75.71	+	ENSMUSG00000021072	Tmx1	+	59137
chr12	71715219	71716424	MACS_peak_645	93.24	+	ENSMUSG00000088068	U6	+	-58812
chr4	142878687	142879510	MACS_peak_2082	119.86	+	ENSMUSG00000028583	Pdpn	-	10369
chr12	71795878	71796855	MACS_peak_647	133.01	+	ENSMUSG00000088068	U6	+	21733
chr4	144589644	144590445	MACS_peak_2084	152.12	+	ENSMUSG00000073719	Vps13d	-	-25458
chr4	144997833	144999261	MACS_peak_2088	62.35	+	ENSMUSG00000085101	Gm13227	+	-1601
chr4	145181835	145182626	MACS_peak_2089	76.70	+	ENSMUSG00000078502	Gm13212	+	7161
chr12	74408554	74409354	MACS_peak_653	114.61	+	ENSMUSG00000044712	Slc38a6	+	21188
chr12	74891349	74892165	MACS_peak_654	57.10	+	ENSMUSG00000021109	Hif1a	+	-110605
chr4	146711742	146712871	MACS_peak_2092	71.87	+	ENSMUSG00000091348	Gm13151	+	5790
chr4	146958618	146961240	MACS_peak_2093	109.54	+	ENSMUSG00000065999	Gm13154	+	32543
chr4	146971176	146973428	MACS_peak_2094	130.22	+	ENSMUSG00000081371	Gm13155	-	26692
chr12	76803273	76804247	MACS_peak_656	88.11	+	ENSMUSG00000021054	Sgpp1	-	32956
chr4	147222281	147222993	MACS_peak_2096	157.38	+	ENSMUSG00000059423	Zfp933	-	-162
chr4	150211356	150212011	MACS_peak_2106	120.58	+	ENSMUSG00000084314	Gm13048	+	-9539
chr12	89453968	89455806	MACS_peak_682	291.70	+	ENSMUSG00000072906	Gm8332	-	33657
chr9	23269285	23270058	MACS_peak_2771	110.81	+	ENSMUSG00000031963	Bmper	+	242151
chr9	23299596	23300298	MACS_peak_2772	56.11	+	ENSMUSG00000031963	Bmper	+	272427
chr9	41287908	41288980	MACS_peak_2786	414.12	+	ENSMUSG00000087130	D230004N17Rik	+	5424
chr9	41350551	41351095	MACS_peak_2787	87.89	+	ENSMUSG00000092770	CT009696.1	+	6024
chr9	43753141	43753864	MACS_peak_2791	52.63	+	ENSMUSG00000088044	U6	-	-39417
chr9	44712717	44713449	MACS_peak_2792	78.10	+	ENSMUSG00000080358	U6atac	+	7135
chr3	5308007	5308509	MACS_peak_1742	60.14	+	ENSMUSG00000086224	2700069I18Rik	-	-87435
chr3	14786837	14787606	MACS_peak_1747	115.86	+	ENSMUSG00000027556	Car1	-	-8762
chr9	56349816	56350501	MACS_peak_2805	77.23	+	ENSMUSG00000032329	Hmg20a	+	83707
chr3	21848094	21848777	MACS_peak_1752	82.91	+	ENSMUSG00000027630	Tbl1xr1	+	-127139
chr3	29990891	29991401	MACS_peak_1759	53.75	+	ENSMUSG00000085702	Gm16722	+	79845
chr9	60375990	60376419	MACS_peak_2814	54.32	+	ENSMUSG00000032289	Thsd4	-	-6351
chr3	41021627	41022141	MACS_peak_1767	69.43	+	ENSMUSG00000078233	Gm16508	-	72628
chr3	41024456	41025172	MACS_peak_1768	70.21	+	ENSMUSG00000078233	Gm16508	-	69698
chr3	41088640	41089340	MACS_peak_1770	70.09	+	ENSMUSG00000078233	Gm16508	-	5522
chr3	51001063	51001699	MACS_peak_1774	115.32	+	ENSMUSG00000023087	Ccrn4l	+	-26988
chr3	52867414	52868353	MACS_peak_1779	195.60	+	ENSMUSG00000048332	Lhfp	+	22433
chr9	66836566	66837268	MACS_peak_2830	143.51	+	ENSMUSG00000089450	U6	-	-7925
chr3	57215288	57216008	MACS_peak_1788	111.36	+	ENSMUSG00000027801	Tm4sf4	+	-13588
chr9	84072045	84072783	MACS_peak_2851	83.41	+	ENSMUSG00000077666	U1	+	-9548
chr9	87863376	87864146	MACS_peak_2857	171.71	+	ENSMUSG00000077553	SNORA17	-	52626
chr9	89562320	89562908	MACS_peak_2859	53.98	+	ENSMUSG00000032353	Tmed3	-	37267
chr3	69289576	69290252	MACS_peak_1804	78.10	+	ENSMUSG00000090743	Gm17213	-	-53624
chr9	94482580	94483184	MACS_peak_2861	59.42	+	ENSMUSG00000045414	1190002N15Rik	-	-44382
chr3	78965703	78966611	MACS_peak_1806	145.25	+	ENSMUSG00000062232	Rapgef2	-	19105
chr3	81722046	81722637	MACS_peak_1812	80.12	+	ENSMUSG00000056023	Gm9989	-	6044
chr9	102536338	102537301	MACS_peak_2877	190.64	+	ENSMUSG00000032534	Cep63	-	-7955
chr3	83254378	83255647	MACS_peak_1817	54.08	+	ENSMUSG00000084596	7SK	-	183784
chr9	102633409	102633948	MACS_peak_2879	120.40	+	ENSMUSG00000032531	Amotl2	+	14676
chr3	95454492	95455175	MACS_peak_1823	97.63	+	ENSMUSG00000038612	Mcl1	+	-7810
chr9	111925817	111926457	MACS_peak_2889	80.82	+	ENSMUSG00000065441	Mir128-2	-	95082
chr3	99477925	99478632	MACS_peak_1826	156.84	+	ENSMUSG00000064890	U6	-	33492
chr3	100031120	100031999	MACS_peak_1827	179.47	+	ENSMUSG00000033285	Wdr3	-	-65229
chr8	8274127	8274763	MACS_peak_2550	52.06	+	ENSMUSG00000001300	Efnb2	-	386794
chr8	8274893	8275335	MACS_peak_2551	69.49	+	ENSMUSG00000001300	Efnb2	-	386125
chr8	8453783	8454573	MACS_peak_2553	102.12	+	ENSMUSG00000001300	Efnb2	-	207061
chr3	104857591	104858528	MACS_peak_1841	157.68	+	ENSMUSG00000062127	Cttnbp2nl	-	-1995
chr3	104862603	104863360	MACS_peak_1842	77.36	+	ENSMUSG00000051788	4930564D02Rik	+	-6781
chr3	106634833	106635743	MACS_peak_1844	132.37	+	ENSMUSG00000043529	Olfr266	-	-9788
chr8	11382037	11382875	MACS_peak_2558	112.30	+	ENSMUSG00000084783	Gm15419	-	35436
chr3	107508747	107509611	MACS_peak_1846	189.40	+	ENSMUSG00000027893	Ahcyl1	-	-9701
chr8	13649028	13649609	MACS_peak_2561	69.49	+	ENSMUSG00000031453	Rasa3	-	28285
chr8	13668173	13668874	MACS_peak_2562	82.83	+	ENSMUSG00000031453	Rasa3	-	9080
chr3	108968038	108968666	MACS_peak_1853	85.64	+	ENSMUSG00000083717	Gm13865	-	27433
chr3	109075868	109076669	MACS_peak_1854	153.04	+	ENSMUSG00000033721	Vav3	+	-67303
chr8	14992158	14992569	MACS_peak_2566	51.45	+	ENSMUSG00000055675	Kbtbd11	+	-18662
chr3	115897410	115897830	MACS_peak_1856	50.16	+	ENSMUSG00000091298	Gm17730	+	44223
chr8	19713339	19713648	MACS_peak_2569	69.32	+	ENSMUSG00000074456	4930467E23Rik	+	-16253
chr8	19716858	19717460	MACS_peak_2570	62.29	+	ENSMUSG00000074456	4930467E23Rik	+	-12587
chr3	117569941	117570376	MACS_peak_1859	51.00	+	ENSMUSG00000028007	Snx7	-	1696
chr3	117570825	117571292	MACS_peak_1860	59.76	+	ENSMUSG00000028007	Snx7	-	796
chr3	121177572	121178212	MACS_peak_1863	135.50	+	ENSMUSG00000053931	Cnn3	+	48433
chr8	19953216	19953619	MACS_peak_2579	66.86	+	ENSMUSG00000074449	Gm15319	-	5371
chr8	19956248	19956518	MACS_peak_2580	51.37	+	ENSMUSG00000074449	Gm15319	-	2405
chr8	19957555	19958026	MACS_peak_2581	69.49	+	ENSMUSG00000074449	Gm15319	-	998
chr8	19964882	19965401	MACS_peak_2582	122.30	+	ENSMUSG00000074449	Gm15319	-	-6353
chr8	19972215	19974335	MACS_peak_2583	105.67	+	ENSMUSG00000074449	Gm15319	-	-14487
chr3	122756878	122757576	MACS_peak_1872	67.93	+	ENSMUSG00000028116	Myoz2	-	-19319
chr8	20032418	20033243	MACS_peak_2586	63.57	+	ENSMUSG00000071793	2610005L07Rik	-	-12417
chr3	126087506	126088166	MACS_peak_1879	87.66	+	ENSMUSG00000046561	Arsj	+	21091
chr8	23894315	23894731	MACS_peak_2590	56.27	+	ENSMUSG00000031539	Ap3m2	-	21603
chr3	130646092	130646586	MACS_peak_1886	54.62	+	ENSMUSG00000088522	SNORA61	-	-72345
chr3	137724245	137724965	MACS_peak_1894	51.23	+	ENSMUSG00000090066	1110002E22Rik	+	-3411
chr8	32952315	32953216	MACS_peak_2602	260.36	+	ENSMUSG00000091819	Gm17443	+	-166211
chr3	144332252	144332818	MACS_peak_1897	65.46	+	ENSMUSG00000037062	Sh3glb1	-	50752
chr3	145314514	145315343	MACS_peak_1901	142.74	+	ENSMUSG00000090771	Gm17501	+	1652
chr3	146538869	146539400	MACS_peak_1906	61.42	+	ENSMUSG00000036745	Ttll7	+	23803
chr3	152476804	152477336	MACS_peak_1914	72.30	+	ENSMUSG00000090095	Rpl29-ps1	-	-32045
chr8	37674973	37675586	MACS_peak_2613	70.95	+	ENSMUSG00000039620	6430573F11Rik	+	154677
chr3	159534678	159535170	MACS_peak_1922	59.42	+	ENSMUSG00000028173	Wls	+	32223
chr3	159546231	159546816	MACS_peak_1923	92.79	+	ENSMUSG00000075903	U6	-	32802
chr3	159547902	159548628	MACS_peak_1924	111.32	+	ENSMUSG00000075903	U6	-	31060
chr2	4489179	4490573	MACS_peak_1566	89.52	+	ENSMUSG00000086018	Gm13179	-	18457
chr8	45178516	45179459	MACS_peak_2624	82.54	+	ENSMUSG00000080348	AC165441.1	+	54383
chr8	45179906	45180794	MACS_peak_2625	58.63	+	ENSMUSG00000080348	AC165441.1	+	55746
chr2	13326698	13327366	MACS_peak_1570	87.66	+	ENSMUSG00000026726	Cubn	-	86519
chr8	46692219	46693000	MACS_peak_2628	278.55	+	ENSMUSG00000084954	Gm16351	-	-10511
chr8	47424176	47424684	MACS_peak_2630	76.16	+	ENSMUSG00000047171	Helt	-	-44405
chr8	55633558	55634275	MACS_peak_2637	196.69	+	ENSMUSG00000031519	Asb5	+	-1768
chr8	55695386	55696235	MACS_peak_2638	123.18	+	ENSMUSG00000089708	5330439A09Rik	-	-9470
chr8	63433002	63433706	MACS_peak_2643	53.11	+	ENSMUSG00000004319	Clcn3	-	28743
chr8	64233927	64234405	MACS_peak_2646	63.69	+	ENSMUSG00000086866	4930512H18Rik	+	-93637
chr2	36130828	36131676	MACS_peak_1598	204.78	+	ENSMUSG00000083034	Olfr334-ps1	+	-9296
chr8	75833749	75834529	MACS_peak_2655	115.65	+	ENSMUSG00000004383	Large	-	43300
chr2	44816641	44817283	MACS_peak_1600	91.28	+	ENSMUSG00000036890	Gtdc1	-	-33785
chr2	44824520	44825330	MACS_peak_1601	221.04	+	ENSMUSG00000036890	Gtdc1	-	-41748
chr2	44832706	44833140	MACS_peak_1602	59.16	+	ENSMUSG00000092679	AL929120.1	-	45774
chr8	79957008	79957794	MACS_peak_2657	89.55	+	ENSMUSG00000037148	Arhgap10	-	84405
chr2	45511311	45512144	MACS_peak_1603	184.93	+	ENSMUSG00000083510	Gm13478	+	9016
chr2	46298380	46299561	MACS_peak_1604	186.88	+	ENSMUSG00000086644	Gm13470	-	-740
chr8	80014213	80014775	MACS_peak_2658	67.80	+	ENSMUSG00000037148	Arhgap10	-	27312
chr8	81750830	81752401	MACS_peak_2663	57.20	+	ENSMUSG00000031682	1700011L22Rik	-	20867
chr8	84389394	84390320	MACS_peak_2668	67.93	+	ENSMUSG00000091998	Gm17072	+	38295
chr2	50545977	50546583	MACS_peak_1611	266.66	+	ENSMUSG00000082846	Gm13484	-	-32693
chr2	51093796	51094478	MACS_peak_1613	124.38	+	ENSMUSG00000086349	Gm13497	+	-3214
chr2	51134756	51135348	MACS_peak_1614	74.04	+	ENSMUSG00000086349	Gm13497	+	37701
chr2	52177432	52177879	MACS_peak_1616	81.80	+	ENSMUSG00000026950	Neb	-	16663
chr8	85483820	85484521	MACS_peak_2678	79.14	+	ENSMUSG00000047747	Rnf150	+	96915
chr2	60207501	60208103	MACS_peak_1620	72.89	+	ENSMUSG00000026980	Ly75	-	13558
chr2	60477516	60478639	MACS_peak_1621	128.32	+	ENSMUSG00000083195	Gm13567	-	-43726
chr8	88873895	88874608	MACS_peak_2692	60.30	+	ENSMUSG00000065737	U6	+	57851
chr8	88973513	88974332	MACS_peak_2693	100.65	+	ENSMUSG00000036872	Abcc12	-	130663
chr2	69239012	69239923	MACS_peak_1629	68.25	+	ENSMUSG00000027068	Dhrs9	+	20965
chr2	72126955	72127636	MACS_peak_1630	61.47	+	ENSMUSG00000004085	B230120H23Rik	+	3601
chr2	101826336	101827027	MACS_peak_1643	104.43	+	ENSMUSG00000085417	Gm13919	+	-53105
chr2	102783814	102784608	MACS_peak_1644	222.13	+	ENSMUSG00000005087	Cd44	-	-42389
chr8	90804592	90805629	MACS_peak_2708	160.60	+	ENSMUSG00000031659	Adcy7	+	8808
chr2	109246466	109247203	MACS_peak_1648	84.88	+	ENSMUSG00000084167	Gm13924	-	52056
chr2	109724037	109724781	MACS_peak_1649	92.60	+	ENSMUSG00000027162	Lin7c	+	-6601
chr8	93919267	93920142	MACS_peak_2710	114.17	+	ENSMUSG00000055932	Fto	+	82273
chr2	112283481	112284208	MACS_peak_1655	116.14	+	ENSMUSG00000055943	2900064A13Rik	+	-11310
chr2	112285567	112286175	MACS_peak_1656	177.53	+	ENSMUSG00000055943	2900064A13Rik	+	-9283
chr2	113461493	113462596	MACS_peak_1658	116.50	+	ENSMUSG00000084798	4930533B01Rik	-	86663
chr2	115590208	115591361	MACS_peak_1666	256.53	+	ENSMUSG00000088606	Mir1951	+	126323
chr2	115606154	115606851	MACS_peak_1668	65.80	+	ENSMUSG00000088606	Mir1951	+	142041
chr2	116797754	116798369	MACS_peak_1670	66.42	+	ENSMUSG00000065794	U1	-	-4152
chr8	97733662	97734374	MACS_peak_2722	59.15	+	ENSMUSG00000031788	Kifc3	-	-67578
chr2	117707740	117708488	MACS_peak_1676	81.22	+	ENSMUSG00000086221	4930412B13Rik	+	60450
chr2	117784548	117785786	MACS_peak_1677	408.68	+	ENSMUSG00000077359	U1	-	118531
chr8	109721793	109722359	MACS_peak_2727	233.52	+	ENSMUSG00000031924	Cyb5b	+	47515
chr8	113332276	113332878	MACS_peak_2731	78.42	+	ENSMUSG00000031750	Il34	-	-2753
chr2	122544877	122545450	MACS_peak_1681	107.34	+	ENSMUSG00000005802	Slc30a4	-	-16764
chr8	118280779	118281404	MACS_peak_2736	101.34	+	ENSMUSG00000055435	Maf	-	-49397
chr8	127167686	127168281	MACS_peak_2741	52.06	+	ENSMUSG00000031983	2310022B05Rik	-	19286
chr8	129090257	129091102	MACS_peak_2745	120.58	+	ENSMUSG00000085964	Gm16983	+	-191
chr8	129376824	129377266	MACS_peak_2749	52.45	+	ENSMUSG00000065637	SNORA14	-	91835
chr8	130743360	130743933	MACS_peak_2751	184.19	+	ENSMUSG00000091977	Gm17350	-	127325
chr8	130989369	130989977	MACS_peak_2752	60.28	+	ENSMUSG00000084523	Mir1903	+	106532
chr8	131190437	131191240	MACS_peak_2753	256.83	+	ENSMUSG00000075864	U6	+	15941
chrX	4670769	4671538	MACS_peak_2899	51.82	+	ENSMUSG00000083021	Gm14370	+	-50817
chrX	9346571	9347346	MACS_peak_2901	77.64	+	ENSMUSG00000040456	1700054O13Rik	+	-77115
chrX	18451004	18451803	MACS_peak_2906	92.38	+	ENSMUSG00000082757	Gm6923	+	-46527
chrX	18739955	18740628	MACS_peak_2907	73.48	+	ENSMUSG00000073274	Gm14636	-	4076
chrX	19165343	19165783	MACS_peak_2908	52.73	+	ENSMUSG00000068149	BC049702	-	-107118
chrX	65748001	65748875	MACS_peak_2913	183.84	+	ENSMUSG00000082794	Gm6806	+	-7863
chrX	69289358	69290048	MACS_peak_2914	62.86	+	ENSMUSG00000005864	Cnga2	+	52515
chrX	93316995	93317836	MACS_peak_2919	54.90	+	ENSMUSG00000031207	Msn	+	26034
chrX	106337657	106338181	MACS_peak_2922	67.90	+	ENSMUSG00000083210	Gm14869	-	-20896
chrX	163493920	163494455	MACS_peak_2936	50.57	+	ENSMUSG00000086008	Gm8817	-	14125
chrX	166414707	166417049	MACS_peak_2939	69.52	+	ENSMUSG00000072844	G530011O06Rik	-	971
chrX	166444661	166445174	MACS_peak_2940	82.35	+	ENSMUSG00000086695	Gm15247	-	-20046
