# Supplementary material for: TEAD transcription factors are required for normal primary myoblast differentiation in vitro and muscle regeneration in vivo
Source: PLoS Genet. 2017 Feb 8;13(2):e1006600. doi: 10.1371/journal.pgen.1006600 (PMC5323021; doi:10.1371/journal.pgen.1006600)
Supplement: S3 Dataset — Genes de-regulated by siTead1/4 silencing in C2C12 cells. (XLSX) [file pgen.1006600.s018.xlsx]

## Sheet: siTead14_day0
Genes upregulated 2 fold or more								Genes downregulated 2 fold or more
Gene name	Description	log2(siT1/4_D0_C2C12/siLuc_D0_C2C12)	Adjusted p-value (siT1/4_D0_C2C12 vs sicontrol_D0_C2C12)					Gene name	Description	log2(siT1/4_D0_C2C12/siControl_D0_C2C12)	Adjusted p-value (siT1/4_D0_C2C12/siControl_D0_C2C12)
8430408G22Rik	RIKEN cDNA 8430408G22 gene	1.27761	0.0445637					Aif1l	allograft inflammatory factor 1-like	-1.07293	0.04703
Krt9	keratin 9	1.85887	7.03503e-05					Hhip	Hedgehog-interacting protein	-1.71352	9.12772e-10
Pdgfb	platelet derived growth factor, B polypeptide	1.93864	1.06215e-06					Tead4	TEA domain family member 4	-1.94459	8.69231e-12
Sp7	Sp7 transcription factor 7	1.25725	0.0129514					Dio2	deiodinase, iodothyronine, type II	-1.51071	9.54986e-07
Cyb561	cytochrome b-561	1.04425	0.0371619					Sox11	SRY-box containing gene 11	-1.30967	7.57198e-05
Gipc2	GIPC PDZ domain containing family, member 2	1.87917	7.57e-05					Msln	mesothelin	-1.00464	0.0370834
Apobec2	apolipoprotein B mRNA editing enzyme, catalytic polypeptide 2	1.32992	0.0240893					Dkk2	dickkopf homolog 2 (Xenopus laevis)	-1.45477	9.51992e-05
Slc38a4	solute carrier family 38, member 4	1.43748	0.0119634					Myh3	myosin, heavy polypeptide 3, skeletal muscle, embryonic	-1.27546	0.0138505
Smoc1	SPARC related modular calcium binding 1	1.74331	1.83264e-06					Ei24	etoposide induced 2.4 mRNA	-1.40146	1.06215e-06
Mbp	myelin basic protein	1.33119	0.00153707					Atp13a3	ATPase type 13A3	-1.04612	0.00315019
Tgfb2	transforming growth factor, beta 2	1.24286	3.01628e-05					Ssx2ip	synovial sarcoma, X breakpoint 2 interacting protein	-1.68089	2.89581e-09
Mgst2	microsomal glutathione S-transferase 2	1.03289	0.0364904					Atp2a2	ATPase, Ca++ transporting, cardiac muscle, slow twitch 2	-1.058	0.000226537
Ccdc68	coiled-coil domain containing 68	2.66081	5.41278e-10					Wdr55	WD repeat domain 55	-1.55581	1.43689e-05
Il1f10	interleukin 1 family, member 10	2.34241	2.12733e-07					Akap12	A kinase (PRKA) anchor protein (gravin) 12	-1.14248	0.0162756
Fam65b	family with sequence similarity 65, member B	1.98328	2.40449e-07					Nefl	neurofilament, light polypeptide	-1.82756	1.76185e-08
F11r	F11 receptor	1.24789	0.0023765					Nr4a2	nuclear receptor subfamily 4, group A, member 2	-1.15696	0.0119376
Tgfbi	transforming growth factor, beta induced	1.83939	1.43746e-05					Adamts14	a disintegrin-like and metallopeptidase (reprolysin type) with thrombospondin type 1 motif, 14	-1.047	0.0103802
Tbxas1	thromboxane A synthase 1, platelet	1.59991	0.00307013					Btc	betacellulin, epidermal growth factor family member	-1.18581	0.0153427
Kbtbd10	kelch repeat and BTB (POZ) domain containing 10	1.60283	0.000709754					Tnfaip3	tumor necrosis factor, alpha-induced protein 3	-1.249	0.000220666
Dusp27	dual specificity phosphatase 27 (putative)	1.18994	0.0173963					Egln3	EGL nine homolog 3 (C. elegans)	-1.32499	0.00105961
Cxcl1	chemokine (C-X-C motif) ligand 1	1.0542	0.0251362					Ngfr	nerve growth factor receptor (TNFR superfamily, member 16)	-3.2657	1.03198e-28
Btg2	B cell translocation gene 2, anti-proliferative	1.12149	0.00146355					Prss37	protease, serine, 37	-1.88137	7.57e-05
Il1f9	interleukin 1 family, member 9	2.2865	1.07985e-08					Slc14a1	solute carrier family 14 (urea transporter), member 1	-1.37358	0.000709754
Ifitm1	interferon induced transmembrane protein 1	2.28145	2.38691e-11					Abhd13	abhydrolase domain containing 13	-1.07735	0.00216033
Hey1	hairy/enhancer-of-split related with YRPW motif 1	1.09697	0.0119634					Nlrc5	NLR family, CARD domain containing 5	-1.42464	0.00237373
Plxna4	plexin A4	1.23923	0.0326626					Spcs3	signal peptidase complex subunit 3 homolog (S. cerevisiae)	-1.00721	0.00663731
Cd1d1	CD1d1 antigen	1.30768	0.0020763					1700012B09Rik	RIKEN cDNA 1700012B09 gene	-1.09824	0.0244214
Il1rn	interleukin 1 receptor antagonist	1.56261	0.000441732					Xrcc4	X-ray repair complementing defective repair in Chinese hamster cells 4	-1.74799	1.98267e-07
Car2	carbonic anhydrase 2	1.72118	0.000369752					Nefm	neurofilament, medium polypeptide	-1.90406	2.38691e-11
Cpne7	copine VII	1.47579	0.00978099					Mob4	MOB family member 4, phocein	-1.21211	0.00663731
Oit3	oncoprotein induced transcript 3	1.50045	0.0017654					Hibadh	3-hydroxyisobutyrate dehydrogenase	-1.08516	0.0043297
Scn1b	sodium channel, voltage-gated, type I, beta	1.05351	0.0222922					Hmga2	high mobility group AT-hook 2	-1.67903	3.13204e-09
Grhl3	grainyhead-like 3 (Drosophila)	2.36111	6.02865e-09					Ssr3	signal sequence receptor, gamma	-1.20727	0.00715963
Ppp2r2b	protein phosphatase 2 (formerly 2A), regulatory subunit B (PR 52), beta isoform	1.22442	0.028718					Wnk1	WNK lysine deficient protein kinase 1	-1.41622	0.000238519
Cdh1	cadherin 1	1.44367	0.00536409					Plek	pleckstrin	-1.2045	0.00572347
Serpinb1a	serine (or cysteine) peptidase inhibitor, clade B, member 1a	1.0368	0.0258892					AI987944	expressed sequence AI987944	-1.00428	0.0331799
2310015B20Rik	RIKEN cDNA 2310015B20 gene	1.38574	0.0201003					Ereg	epiregulin	-1.46623	0.00014088
Cables1	CDK5 and Abl enzyme substrate 1	1.59329	0.00131238					1600029D21Rik	RIKEN cDNA 1600029D21 gene	-1.65206	0.000186303
Tgm5	transglutaminase 5	1.46227	0.00337781					Slc7a5	solute carrier family 7 (cationic amino acid transporter, y+ system), member 5	-1.28254	0.00663731
Dact1	dapper homolog 1, antagonist of beta-catenin (xenopus)	1.26859	0.00155537					Cpn1	carboxypeptidase N, polypeptide 1	-1.28427	0.028302
Vipr1	vasoactive intestinal peptide receptor 1	1.44963	0.0114264					Rgs16	regulator of G-protein signaling 16	-1.27271	8.90411e-05
Odf3l1	outer dense fiber of sperm tails 3-like 1	1.56241	0.00349515					Dusp8	dual specificity phosphatase 8	-1.07406	0.00414771
AI429214	expressed sequence AI429214	1.13039	0.0244214					Zmpste24	zinc metallopeptidase, STE24 homolog (S. cerevisiae)	-1.3024	4.72077e-06
Xaf1	XIAP associated factor 1	1.18933	0.0258892					Traf1	TNF receptor-associated factor 1	-1.50767	0.000467004
Tcn2	transcobalamin 2	1.03739	0.0129514					Ugcg	UDP-glucose ceramide glucosyltransferase	-1.54643	5.38769e-08
Cp	ceruloplasmin	1.1208	0.0328407					Sdpr	serum deprivation response	-1.31989	0.00256532
4632428N05Rik	RIKEN cDNA 4632428N05 gene	1.65653	3.12018e-06					2810407C02Rik	RIKEN cDNA 2810407C02 gene	-1.22487	0.00153707
Slc7a4	solute carrier family 7 (cationic amino acid transporter, y+ system), member 4	1.26831	0.025202					Gpr126	G protein-coupled receptor 126	-1.29797	2.62772e-06
C1qtnf6	C1q and tumor necrosis factor related protein 6	1.00605	0.00315019					Aldh4a1	aldehyde dehydrogenase 4 family, member A1	-1.09761	0.0146464
C1qtnf1	C1q and tumor necrosis factor related protein 1	1.45889	0.000540441					Obfc2a	oligonucleotide/oligosaccharide-binding fold containing 2A	-1.39675	2.77838e-07
Nfe2	nuclear factor, erythroid derived 2	1.33718	0.0309179					Mmd	monocyte to macrophage differentiation-associated	-1.20295	0.00204133
Serpinb6b	serine (or cysteine) peptidase inhibitor, clade B, member 6b	1.22816	0.00127944					Prrg4	proline rich Gla (G-carboxyglutamic acid) 4 (transmembrane)	-2.36729	1.84342e-15
Col14a1	collagen, type XIV, alpha 1	1.47232	0.0043297					1810055G02Rik	RIKEN cDNA 1810055G02 gene	-1.6968	7.29191e-07
Maf	avian musculoaponeurotic fibrosarcoma (v-maf) AS42 oncogene homolog	1.36912	0.00187167					Mapk6	mitogen-activated protein kinase 6	-1.40163	3.86784e-08
Gxylt2	glucoside xylosyltransferase 2	1.5069	0.000238697					Hmg20a	high mobility group 20A	-1.35852	8.53491e-07
Cbx7	chromobox homolog 7	1.57539	1.77237e-07					Zfp808	zinc finger protein 80	-1.06708	0.0299168
Gm10800	predicted gene 10800	1.27012	0.0339789					Rabif	RAB interacting factor	-1.1167	0.0100876
Serpinb1b	serine (or cysteine) peptidase inhibitor, clade B, member 1b	1.53658	0.00153707					Tmem171	transmembrane protein 171	-1.06957	0.0138685
Bmf	BCL2 modifying factor	1.86525	8.57868e-05					Lingo2	leucine rich repeat and Ig domain containing 2	-1.49436	1.30105e-06
Pde1b	phosphodiesterase 1B, Ca2+-calmodulin dependent	1.08167	0.0323683					Lrrfip1	leucine rich repeat (in FLII) interacting protein 1	-1.00799	0.00346244
6030446N20Rik	RIKEN cDNA 6030446N20 gene	1.10509	0.0119634					Sema4f	sema domain, immunoglobulin domain (Ig), TM domain, and short cytoplasmic domain	-1.79697	1.92576e-05
Olfml3	olfactomedin-like 3	1.15614	0.00465038					Tgfa	transforming growth factor alpha	-1.12453	0.0344091
Slc1a3	solute carrier family 1 (glial high affinity glutamate transporter), member 3	1.41559	1.12222e-05					Dpy19l4	dpy-19-like 4 (C. elegans)	-1.06438	0.0162756
Tmem44	transmembrane protein 44	1.06939	0.00967584					Gmfb	glia maturation factor, beta	-1.14419	0.0078125
Fmo1	flavin containing monooxygenase 1	1.00977	0.0449717					Tacc1	transforming, acidic coiled-coil containing protein 1	-1.14009	0.000238697
Paqr7	progestin and adipoQ receptor family member VII	1.03206	0.0281146					Loxl2	lysyl oxidase-like 2	-1.10597	0.00071102
P2rx6	purinergic receptor P2X, ligand-gated ion channel, 6	1.4169	7.57e-05					Mex3c	mex3 homolog C (C. elegans)	-1.01148	0.0136183
Emilin1	elastin microfibril interfacer 1	1.17411	0.00784588					Il1rap	interleukin 1 receptor accessory protein	-1.21491	0.000357086
Slc40a1	solute carrier family 40 (iron-regulated transporter), member 1	1.67889	0.000815024					Tbl1xr1	transducin (beta)-like 1X-linked receptor 1	-1.06898	0.00192611
Scn7a	sodium channel, voltage-gated, type VII, alpha	1.82083	0.00028671					Ggta1	glycoprotein galactosyltransferase alpha 1, 3	-1.1975	0.0003758
D0H4S114	DNA segment, human D4S114	1.70718	1.89487e-06					Grk6	G protein-coupled receptor kinase 6	-1.0809	0.00429398
Xdh	xanthine dehydrogenase	1.18613	0.0369233					Slc25a40	solute carrier family 25, member 40	-1.29453	0.000226537
Cmbl	carboxymethylenebutenolidase-like (Pseudomonas)	1.38218	0.00447803					Mthfd2	methylenetetrahydrofolate dehydrogenase (NAD+ dependent), methenyltetrahydrofolate cyclohydrolase	-1.35165	0.000106188
Fmod	fibromodulin	1.70858	6.16826e-08					Elovl6	ELOVL family member 6, elongation of long chain fatty acids (yeast)	-1.08939	0.00123779
Rassf2	Ras association (RalGDS/AF-6) domain family member 2	1.16191	0.0010318					Nptx1	neuronal pentraxin 1	-1.31663	0.00153707
Fam189a2	family with sequence similarity 189, member A2	1.65068	5.54252e-05					Pdk1	pyruvate dehydrogenase kinase, isoenzyme 1	-1.03231	0.00917012
								Npnt	nephronectin	-1.21648	2.90703e-06
								Slc16a3	solute carrier family 16 (monocarboxylic acid transporters), member 3	-1.18131	0.00394695
								Kctd10	potassium channel tetramerisation domain containing 10	-1.01926	0.00194466
								Man2a1	mannosidase 2, alpha 1	-1.77627	6.33903e-09
								Cdk14	cyclin-dependent kinase 14	-1.64375	1.16139e-08
								Siglecg	sialic acid binding Ig-like lectin G	-1.65804	4.63885e-06
								Angptl2	angiopoietin-like 2	-1.01154	0.00967584
								Mtmr12	myotubularin related protein 12	-1.3056	0.000226537
								Nipal1	NIPA-like domain containing 1	-1.33191	0.00362134
								Tmed5	transmembrane emp24 protein transport domain containing 5	-1.66476	3.46879e-11
								Capn2	calpain 2	-1.5337	1.83264e-06
								Atpbd4	ATP binding domain 4	-1.05304	0.000781829
								Xiap	X-linked inhibitor of apoptosis	-1.2299	0.00667474
								Ak4	adenylate kinase 4	-1.65218	3.60689e-09
								Agps	alkylglycerone phosphate synthase	-1.0348	0.0044403
								Twistnb	TWIST neighbor	-1.05757	0.000779023
								Rock2	Rho-associated coiled-coil containing protein kinase 2	-1.08759	0.0066716
								Suclg2	succinate-Coenzyme A ligase, GDP-forming, beta subunit	-1.00324	0.0020763
								Xpot	exportin, tRNA (nuclear export receptor for tRNAs)	-1.05609	0.000381477
								Tigit	T cell immunoreceptor with Ig and ITIM domains	-1.46915	0.000271271
								Prkg2	protein kinase, cGMP-dependent, type II	-1.25684	1.16152e-05
								Trpc1	transient receptor potential cation channel, subfamily C, member 1	-1.14419	0.00897388
								Larp4	La ribonucleoprotein domain family, member 4	-1.06141	0.00146355
								2410076I21Rik	RIKEN cDNA 2410076I21 gene	-1.22979	0.0477928
								Pi15	peptidase inhibitor 15	-1.37964	0.000380892
								Slc41a2	solute carrier family 41, member 2	-1.07758	0.00610174

## Sheet: siTead14_day3
Genes upregulated 2 fold or more								Genes downregulated 2 fold or more
Gene name	Description	log2(siT1/4_D3_C2C12/siControl_D3_C2C12)	Adjusted p-value(siT1/4_D3_C2C12/siControl_D3_C2C12))					Gene name	Description	log2(siT1/4_D3_C2C12/siControl_D3_C2C12)	Adjusted p-value (siT1/4_D3_C2C12/siControl_D3_C2C12)
Postn	periostin, osteoblast specific factor	1.79017	0.00027514					Myl4	myosin, light polypeptide 4	-1.14481	0.00382327
Apln	apelin	1.59252	0.000206991					Myoz2	myozenin 2	-1.16338	0.00290428
Serpinb6c	serine (or cysteine) peptidase inhibitor, clade B, member 6c	1.71244	0.000927647					Cav3	caveolin 3	-1.23415	0.0130378
2310002L09Rik	RIKEN cDNA 2310002L09 gene	1.35934	9.26549e-05					Itgb1bp2	integrin beta 1 binding protein 2	-2.13607	2.08305e-44
6330403A02Rik	RIKEN cDNA 6330403A02 gene	2.52106	1.30282e-11					Erbb3	v-erb-b2 erythroblastic leukemia viral oncogene homolog 3 (avian)	-1.04712	0.039408
Rgs14	regulator of G-protein signaling 14	1.47959	8.66214e-06					Ankrd2	ankyrin repeat domain 2 (stretch responsive muscle)	-2.68829	1.48868e-11
Tg	thyroglobulin	1.26622	2.06356e-09					Afap1l1	actin filament associated protein 1-like 1	-1.32627	0.00097782
Gpr37	G protein-coupled receptor 37	1.23419	0.007027					Xirp1	xin actin-binding repeat containing 1	-1.06124	4.56484e-10
Mtus2	microtubule associated tumor suppressor candidate 2	1.2943	0.0311854					Add2	adducin 2 (beta)	-1.38974	0.00504424
Atp6v0d2	ATPase, H+ transporting, lysosomal V0 subunit D2	1.345	2.39433e-05					Myh2	myosin, heavy polypeptide 2, skeletal muscle, adult	-1.18316	0.0224384
Kcnj12	potassium inwardly-rectifying channel, subfamily J, member 12	1.11264	0.0381504					Acsl6	acyl-CoA synthetase long-chain family member 6	-1.13782	0.000313472
1700055N04Rik	RIKEN cDNA 1700055N04 gene	1.2985	0.00401616					Plekha7	pleckstrin homology domain containing, family A member 7	-1.56852	1.07209e-13
Gng2	guanine nucleotide binding protein (G protein), gamma 2	1.13816	0.0389751					Shisa2	shisa homolog 2 (Xenopus laevis)	-1.00532	0.000136271
Vldlr	very low density lipoprotein receptor	1.92379	3.49233e-05					Slc16a2	solute carrier family 16 (monocarboxylic acid transporters), member 2	-1.73979	5.70354e-07
Cacna2d2	calcium channel, voltage-dependent, alpha 2/delta subunit 2	1.40705	0.000446641					2310043M15Rik	RIKEN cDNA 2310043M15 gene	-1.17804	0.0253745
Stmn2	stathmin-like 2	1.03036	0.000599363					Mb	myoglobin	-1.40194	4.09527e-05
Mme	membrane metallo endopeptidase	1.24282	0.0488769					Ablim3	actin binding LIM protein family, member 3	-1.82938	7.41102e-10
Lingo1	leucine rich repeat and Ig domain containing 1	2.09557	1.58424e-13					Fst	follistatin	-1.91683	2.57836e-10
Plxdc1	plexin domain containing 1	1.20349	0.000779722					Rrad	Ras-related associated with diabetes	-1.60128	1.36653e-10
Htra1	HtrA serine peptidase 1	1.13039	0.000244776					Upk1b	uroplakin 1B	-1.35991	9.1323e-05
Cyb561	cytochrome b-561	1.54757	0.00411178					Tead4	TEA domain family member 4	-1.37467	0.00261534
Scara5	scavenger receptor class A, member 5 (putative)	1.70855	0.000134823					Mybpc1	myosin binding protein C, slow-type	-2.604	2.30467e-13
Slc24a3	solute carrier family 24 (sodium/potassium/calcium exchanger), member 3	1.78158	1.15519e-05					Tnfrsf19	tumor necrosis factor receptor superfamily, member 19	-1.46277	0.0101858
Frmd3	FERM domain containing 3	2.08861	3.50972e-06					Itgb1bp3	integrin beta 1 binding protein 3	-1.87729	4.11684e-13
Nox4	NADPH oxidase 4	1.23047	2.14173e-05					Txlnb	taxilin beta	-1.04311	0.0204614
Whrn	whirlin	1.4847	1.70839e-05					Gm5532	predicted gene 5532	-1.62431	5.67772e-12
Themis	thymocyte selection associated	1.58985	0.000397258					Dhrs7c	dehydrogenase/reductase (SDR family) member 7C	-1.48314	0.00067007
Hgfac	hepatocyte growth factor activator	1.64058	0.000401227					Ighm	immunoglobulin heavy constant mu	-1.22306	0.000523903
Tpsab1	tryptase alpha/beta 1	1.3623	0.0204657					Tcap	titin-cap	-2.32093	1.30859e-13
Lonrf3	LON peptidase N-terminal domain and ring finger 3	1.45761	0.0011957					Colq	collagen-like tail subunit (single strand of homotrimer) of asymmetric acetylcholinesterase	-1.32217	5.70354e-07
Plaur	plasminogen activator, urokinase receptor	1.0676	0.0389751					C130080G10Rik	RIKEN cDNA C130080G10 gene	-2.00966	6.12327e-08
B3galt2	UDP-Gal:betaGlcNAc beta 1,3-galactosyltransferase, polypeptide 2	1.8823	4.77486e-13					Tekt5	tektin 5	-1.84136	8.30344e-09
Itgb2	integrin beta 2	1.37354	0.00794534					Tm6sf1	transmembrane 6 superfamily member 1	-1.26411	0.0365694
Smoc1	SPARC related modular calcium binding 1	1.3403	0.00337176					Mef2c	myocyte enhancer factor 2C	-1.27183	0.00238156
Kif26b	kinesin family member 26B	1.47826	6.21466e-06					Casq1	calsequestrin 1	-2.17347	5.98109e-15
Nucb2	nucleobindin 2	1.32892	0.0301948					Csrp3	cysteine and glycine-rich protein 3	-1.90456	2.57836e-10
Stab2	stabilin 2	1.14427	0.0288483					Reep1	receptor accessory protein 1	-1.34342	0.0117284
Pcsk6	proprotein convertase subtilisin/kexin type 6	1.19099	0.00815409					Frem2	Fras1 related extracellular matrix protein 2	-2.19616	5.18213e-06
Abcc4	ATP-binding cassette, sub-family C (CFTR/MRP), member 4	1.15043	0.0462401					Adprhl1	ADP-ribosylhydrolase like 1	-1.29163	0.0117848
Cpeb1	cytoplasmic polyadenylation element binding protein 1	1.01279	0.0040873					Slc6a19	solute carrier family 6 (neurotransmitter transporter), member 19	-1.16164	0.000284775
Ccnd1	cyclin D1	1.16036	0.00437262					Myh1	myosin, heavy polypeptide 1, skeletal muscle, adult	-1.15346	0.00747245
Gpnmb	glycoprotein (transmembrane) nmb	1.46292	0.00124288					Fam78a	family with sequence similarity 78, member A	-1.73473	1.71116e-05
Adm	adrenomedullin	1.05287	0.00027044					Isx	intestine specific homeobox	-2.30102	2.01844e-09
N4bp2l1	NEDD4 binding protein 2-like 1	1.14655	0.0296231					Actn2	actinin alpha 2	-2.61712	2.83594e-14
Vegfc	vascular endothelial growth factor C	1.1983	0.0156058					3425401B19Rik	RIKEN cDNA 3425401B19 gene	-2.37831	2.7383e-11
Tes	testis derived transcript	1.07232	0.00129496					Apoe	apolipoprotein E	-1.3768	0.000468416
Pcbp3	poly(rC) binding protein 3	1.07601	0.023489					Ppapdc3	phosphatidic acid phosphatase type 2 domain containing 3	-2.07624	5.15082e-15
P2ry14	purinergic receptor P2Y, G-protein coupled, 14	1.3743	0.0053965					Pygm	muscle glycogen phosphorylase	-1.25862	0.00416099
Bcl2l14	BCL2-like 14 (apoptosis facilitator)	1.40807	0.0230437					Grip2	glutamate receptor interacting protein 2	-1.36132	2.41533e-09
Col19a1	collagen, type XIX, alpha 1	2.13764	6.86375e-10					Prkaa2	protein kinase, AMP-activated, alpha 2 catalytic subunit	-1.36192	0.000820204
Nrn1	neuritin 1	1.08376	0.0125653					Myot	myotilin	-1.35575	0.014795
Fibcd1	fibrinogen C domain containing 1	1.34947	0.0346625					4930429F24Rik	RIKEN cDNA 4930429F24 gene	-1.50895	1.46404e-05
Npr3	natriuretic peptide receptor 3	1.3396	0.0014588					Tnni1	troponin I, skeletal, slow 1	-1.08835	0.0381504
Gm15676	predicted gene 15676	1.30382	0.0401327					Sohlh2	spermatogenesis and oogenesis specific basic helix-loop-helix 2	-1.28823	3.92146e-06
A330009N23Rik	RIKEN cDNA A330009N23 gene	1.08832	0.00361242					Fabp3	fatty acid binding protein 3, muscle and heart	-1.37278	1.02992e-05
Hectd2	HECT domain containing 2	1.00584	0.0189303					Jakmip1	janus kinase and microtubule interacting protein 1	-1.28241	9.10646e-05
Serpinb9g	serine (or cysteine) peptidase inhibitor, clade B, member 9g	2.38882	1.12958e-06					Filip1	filamin A interacting protein 1	-1.26258	0.00142709
Il12a	interleukin 12a	2.32621	8.23244e-10					Obsl1	obscurin-like 1	-1.05416	4.67751e-07
Dusp4	dual specificity phosphatase 4	1.02472	0.0288483					1700008I05Rik	RIKEN cDNA 1700008I05 gene	-2.11492	1.39969e-07
Fam107a	family with sequence similarity 107, member A	1.40165	0.00017844					Obscn	obscurin, cytoskeletal calmodulin and titin-interacting RhoGEF	-1.26821	0.00278291
Fam190a	family with sequence similarity 190, member A	1.11362	0.000989463					Kcnn3	potassium intermediate/small conductance calcium-activated channel, subfamily N, member 3	-2.15701	3.64715e-09
Atp6v1g1	ATPase, H+ transporting, lysosomal V1 subunit G1	1.0226	1.62066e-06					Lgr6	leucine-rich repeat-containing G protein-coupled receptor 6	-1.03915	0.0484438
Atp8b1	ATPase, class I, type 8B, member 1	1.45531	0.00154983					Art1	ADP-ribosyltransferase 1	-1.55833	4.65652e-10
Fbxl7	F-box and leucine-rich repeat protein 7	1.06538	0.0263346					Fxyd6	FXYD domain-containing ion transport regulator 6	-3.49163	2.96373e-15
Itga4	integrin alpha 4	1.60309	7.99334e-06					Fras1	Fraser syndrome 1 homolog (human)	-1.59635	0.000162347
Slc7a11	solute carrier family 7 (cationic amino acid transporter, y+ system), member 11	1.3311	0.0366871					Myh7	myosin, heavy polypeptide 7, cardiac muscle, beta	-3.52279	6.45264e-34
Cadm1	cell adhesion molecule 1	1.12361	0.0200514					Pacsin3	protein kinase C and casein kinase substrate in neurons 3	-1.32708	2.18291e-08
Clu	clusterin	1.63256	0.00402108					Myo18b	myosin XVIIIb	-1.23602	1.96773e-05
BB287469	expressed sequence BB287469	1.40969	0.0193603					Adamtsl2	ADAMTS-like 2	-1.76554	1.29834e-09
Ndrg1	N-myc downstream regulated gene 1	2.29717	6.72776e-14					Fbxo40	F-box protein 40	-1.60293	5.64947e-06
Doc2b	double C2, beta	1.02311	0.00671946					1810020D17Rik	RIKEN cDNA 1810020D17 gene	-1.6987	2.16384e-16
Adamtsl3	ADAMTS-like 3	1.11817	0.00109037					Tmem117	transmembrane protein 117	-1.58027	6.20911e-05
Gabrb2	gamma-aminobutyric acid (GABA) A receptor, subunit beta 2	1.33916	0.0142971					Gm16534	predicted gene 16534	-1.35178	1.02947e-06
Elmo1	engulfment and cell motility 1, ced-12 homolog (C. elegans)	1.67495	0.00278322					Myh6	myosin, heavy polypeptide 6, cardiac muscle, alpha	-3.69007	4.15777e-53
H2-M3	histocompatibility 2, M region locus 3	1.11065	0.0132028					Foxo6	forkhead box O6	-1.29829	7.03062e-07
Ddx60	DEAD (Asp-Glu-Ala-Asp) box polypeptide 60	1.28728	0.0306759					Zdhhc14	zinc finger, DHHC domain containing 14	-1.30947	5.55592e-06
Nhedc2	Na+/H+ exchanger domain containing 2	1.33014	0.0362487					Chi3l1	chitinase 3-like 1	-1.94597	9.18713e-16
Adh7	alcohol dehydrogenase 7 (class IV), mu or sigma polypeptide	1.51387	0.00945511					Kcnk13	potassium channel, subfamily K, member 13	-1.41105	0.0215523
Gm6166	predicted gene 6166	1.01768	0.000173416					Hspb3	heat shock protein 3	-1.60671	3.83584e-11
Serpinb9c	serine (or cysteine) peptidase inhibitor, clade B, member 9c	1.62893	0.00194972					Myh7b	myosin, heavy chain 7B, cardiac muscle, beta	-3.09683	1.66652e-28
Tlr2	toll-like receptor 2	1.24607	4.57803e-05					Yipf7	Yip1 domain family, member 7	-1.55799	3.03661e-06
Eps8	epidermal growth factor receptor pathway substrate 8	1.13713	7.57864e-07					Gm11523	predicted gene 11523	-1.03049	0.00503344
F3	coagulation factor III	1.35043	2.93596e-07					Il1b	interleukin 1 beta	-1.22201	0.000229893
Tgfa	transforming growth factor alpha	1.80802	0.000773384					Gpr20	G protein-coupled receptor 20	-1.50063	0.000198484
Vmn2r78	vomeronasal 2, receptor 78	1.3935	0.0181076					Mybph	myosin binding protein H	-1.75267	6.4122e-07
Adcy3	adenylate cyclase 3	1.05417	1.22445e-05					Tspan32	tetraspanin 32	-1.13665	0.0154553
Slc27a1	solute carrier family 27 (fatty acid transporter), member 1	1.12231	2.78041e-07					2410137F16Rik	RIKEN cDNA 2410137F16 gene	-2.04784	7.7207e-10
Hs3st3b1	heparan sulfate (glucosamine) 3-O-sulfotransferase 3B1	1.68624	0.00179634					Fndc5	fibronectin type III domain containing 5	-1.1744	0.0259471
Sema5a	sema domain, seven thrombospondin repeats (type 1 and type 1-like), transmembrane domain (TM) and short cytoplasmic domain, (semaphorin) 5A	1.06953	0.00338521					L1cam	L1 cell adhesion molecule	-1.38183	2.25949e-07
Prr9	proline rich 9	1.69635	2.39351e-05					Pgam2	phosphoglycerate mutase 2	-1.61118	1.13564e-05
Cadm3	cell adhesion molecule 3	1.46873	0.00974087					Lmod2	leiomodin 2 (cardiac)	-1.52148	1.63888e-10
Slc2a1	solute carrier family 2 (facilitated glucose transporter), member 1	1.06971	0.00699201					Zmynd17	zinc finger, MYND domain containing 17	-1.39379	1.28259e-08
Tbc1d2	TBC1 domain family, member 2	1.25566	0.000815111					Kank1	KN motif and ankyrin repeat domains 1	-1.8297	2.58238e-10
Igf2bp1	insulin-like growth factor 2 mRNA binding protein 1	2.13152	1.95927e-06					Srpk3	serine/arginine-rich protein specific kinase 3	-1.53014	1.09062e-18
Mmp28	matrix metallopeptidase 28 (epilysin)	1.0256	0.0103919					Wif1	Wnt inhibitory factor 1	-1.68484	5.32083e-10
6330416G13Rik	RIKEN cDNA 6330416G13 gene	1.25216	3.29302e-09					Ankmy1	ankyrin repeat and MYND domain containing 1	-1.60985	6.30861e-07
Epha3	Eph receptor A3	1.46484	0.00316072					Arx	aristaless related homeobox	-1.4695	1.42485e-05
Lpar4	lysophosphatidic acid receptor 4	1.38708	0.000571157					Trim72	tripartite motif-containing 72	-1.013	0.0426168
1110067D22Rik	RIKEN cDNA 1110067D22 gene	1.62071	7.30311e-10					Tspan13	tetraspanin 13	-3.02113	2.79171e-24
Rgnef	Rho-guanine nucleotide exchange factor	1.37708	0.0135187					Dkk2	dickkopf homolog 2 (Xenopus laevis)	-1.95086	1.02679e-06
Dgkh	diacylglycerol kinase, eta	1.19483	0.0417141					Camk2a	calcium/calmodulin-dependent protein kinase II alpha	-1.30134	0.00401616
Ifit1	interferon-induced protein with tetratricopeptide repeats 1	1.44838	0.0180814					Sbk2	SH3-binding domain kinase family, member 2	-1.51594	4.86988e-05
Cd74	CD74 antigen (invariant polypeptide of major histocompatibility complex, class II antigen-associated)	1.35995	0.0259471					Adamts8	a disintegrin-like and metallopeptidase (reprolysin type) with thrombospondin type 1 motif, 8	-2.91871	2.30072e-10
Abcb1b	ATP-binding cassette, sub-family B (MDR/TAP), member 1B	1.01389	0.0087814					Pkhd1	polycystic kidney and hepatic disease 1	-1.2571	0.0279204
Ptprb	protein tyrosine phosphatase, receptor type, B	1.61739	0.00277153					6330407J23Rik	RIKEN cDNA 6330407J23 gene	-1.81912	8.93306e-06
Kif21b	kinesin family member 21B	1.24242	0.0380277					Cacna1s	calcium channel, voltage-dependent, L type, alpha 1S subunit	-1.34979	0.000313823
Gm6767	predicted gene 6767	1.09068	0.0233413					Ripply1	ripply1 homolog (zebrafish)	-2.13608	1.13862e-08
Tmem169	transmembrane protein 169	1.09555	0.0126304					Cryab	crystallin, alpha B	-1.05803	1.21718e-07
Gpr64	G protein-coupled receptor 64	1.24802	0.00156347					Murc	muscle-related coiled-coil protein	-1.08925	1.46404e-05
Ero1l	ERO1-like (S. cerevisiae)	1.40603	0.0107044					Kcnb1	potassium voltage gated channel, Shab-related subfamily, member 1	-1.08582	0.0145975
Ace	angiotensin I converting enzyme (peptidyl-dipeptidase A) 1	1.36472	0.000840305					Slit1	slit homolog 1 (Drosophila)	-1.31995	0.0388653
Ddit3	DNA-damage inducible transcript 3	1.31426	0.0406402					Myh3	myosin, heavy polypeptide 3, skeletal muscle, embryonic	-2.12333	2.75673e-11
Rassf5	Ras association (RalGDS/AF-6) domain family member 5	1.60902	0.000436646					Adora1	adenosine A1 receptor	-1.70436	9.61823e-06
Gm13456	predicted gene 13456	1.08719	0.0252213					Sh3bgr	SH3-binding domain glutamic acid-rich protein	-1.44285	2.33402e-07
Abca13	ATP-binding cassette, sub-family A (ABC1), member 13	1.37218	0.0299454					Apobec2	apolipoprotein B mRNA editing enzyme, catalytic polypeptide 2	-1.5635	1.6373e-10
Enpp2	ectonucleotide pyrophosphatase/phosphodiesterase 2	1.10513	0.0191821					Neu2	neuraminidase 2	-1.69348	4.78289e-09
Tpd52l1	tumor protein D52-like 1	1.23238	0.0462709					Padi2	peptidyl arginine deiminase, type II	-2.30972	1.3488e-09
Car9	carbonic anhydrase 9	2.11984	2.7054e-06					Myl6b	myosin, light polypeptide 6B	-2.81018	5.15082e-15
Atp10b	ATPase, class V, type 10B	1.27996	0.0201154					Tceal5	transcription elongation factor A (SII)-like 5	-1.86009	2.00421e-08
Serpinb1b	serine (or cysteine) peptidase inhibitor, clade B, member 1b	1.22316	0.00151923					Prrt4	proline-rich transmembrane protein 4	-2.1528	1.56736e-20
Artn	artemin	1.21206	0.0364074					Chmp4c	charged multivesicular body protein 4C	-1.46514	0.000308141
Irs2	insulin receptor substrate 2	1.1186	0.000922618					Gm14290	predicted gene 14290	-1.18725	0.00938466
Gpr176	G protein-coupled receptor 176	1.34393	0.00108754					Gja5	gap junction protein, alpha 5	-1.2017	0.0241264
Atp2a3	ATPase, Ca++ transporting, ubiquitous	1.33574	0.0317308					Nctc1	non-coding transcript 1	-1.97749	2.09032e-05
Car12	carbonic anyhydrase 12	1.64868	0.00203092					Nav2	neuron navigator 2	-1.05583	0.00871144
Ccl9	chemokine (C-C motif) ligand 9	1.66981	1.36594e-05					Lrtm1	leucine-rich repeats and transmembrane domains 1	-2.42477	8.22741e-13
Ankrd55	ankyrin repeat domain 55	1.0676	0.0410465					Tnnt2	troponin T2, cardiac	-1.23491	2.52358e-05
Ptx3	pentraxin related gene	1.27345	0.0434837					Ssx2ip	synovial sarcoma, X breakpoint 2 interacting protein	-1.40509	5.75492e-07
Nhlh2	nescient helix loop helix 2	1.44829	0.0178691					Adamts15	a disintegrin-like and metallopeptidase (reprolysin type) with thrombospondin type 1 motif, 15	-3.19505	2.10652e-15
Gm17443	predicted gene, 17443	1.30659	0.00383992					Mafa	v-maf musculoaponeurotic fibrosarcoma oncogene family, protein A (avian)	-1.56498	1.78295e-06
Sfrp2	secreted frizzled-related protein 2	1.33298	0.0258399					Arpp21	cyclic AMP-regulated phosphoprotein, 21	-1.01651	3.14094e-07
Foxred2	FAD-dependent oxidoreductase domain containing 2	1.0494	0.00111964					Cldn2	claudin 2	-1.85347	2.71404e-11
Edn1	endothelin 1	1.4361	0.0195206					Pfkm	phosphofructokinase, muscle	-1.05182	0.00115623
Fyb	FYN binding protein	1.22035	0.0116543					Wfdc1	WAP four-disulfide core domain 1	-1.55263	0.00605678
Ramp1	receptor (calcitonin) activity modifying protein 1	1.20299	0.00411178					Cxcl13	chemokine (C-X-C motif) ligand 13	-1.68577	0.00270497
Arap2	ArfGAP with RhoGAP domain, ankyrin repeat and PH domain 2	1.66466	0.000256575					Gm12300	predicted gene 12300	-1.28507	0.0156208
Adm2	adrenomedullin 2	1.42088	0.0210699					Rorb	RAR-related orphan receptor beta	-1.52163	2.41393e-07
Gm2022	predicted pseudogene 2022	1.49394	0.00452087					Dclk1	doublecortin-like kinase 1	-1.00725	5.59563e-05
Grem1	gremlin 1	1.4086	2.86782e-11					Adam8	a disintegrin and metallopeptidase domain 8	-1.68517	7.6256e-12
6530402F18Rik	RIKEN cDNA 6530402F18 gene	1.01678	3.30128e-05					Rhobtb2	Rho-related BTB domain containing 2	-1.21642	4.85486e-07
BC022687	cDNA sequence BC022687	1.02423	0.00111964					Tubb6	tubulin, beta 6 class V	-1.23284	2.66732e-06
Lyst	lysosomal trafficking regulator	1.02269	0.00677657					Camk2b	calcium/calmodulin-dependent protein kinase II, beta	-1.14832	0.0109933
Tmem74	transmembrane protein 74	1.30142	0.041175					Alpk3	alpha-kinase 3	-1.26235	0.000154653
Nrg1	neuregulin 1	1.168	0.0129289					Wdr16	WD repeat domain 16	-2.40613	4.9375e-13
Gm8300	predicted gene 8300	1.70675	0.000202252					Scel	sciellin	-2.08848	3.03661e-06
Gm5662	predicted gene 5662	1.95986	1.08164e-06					Cd36	CD36 antigen	-1.39274	0.000296223
Emilin1	elastin microfibril interfacer 1	1.4046	3.34547e-10					Unc45b	unc-45 homolog B (C. elegans)	-1.77685	2.83355e-08
Serpinb9e	serine (or cysteine) peptidase inhibitor, clade B, member 9e	1.91739	0.000156862					Cadm4	cell adhesion molecule 4	-1.42166	3.04652e-09
Cdh3	cadherin 3	1.43944	0.0191191					Nefl	neurofilament, light polypeptide	-2.30271	2.22727e-06
Slc40a1	solute carrier family 40 (iron-regulated transporter), member 1	1.52569	2.39433e-05					Ampd1	adenosine monophosphate deaminase 1	-1.75463	4.90533e-06
Xlr3a	X-linked lymphocyte-regulated 3A	1.26544	0.0448165					Fhl1	four and a half LIM domains 1	-1.20718	0.00027514
Sdf2l1	stromal cell-derived factor 2-like 1	1.26692	0.0497668					Myh8	myosin, heavy polypeptide 8, skeletal muscle, perinatal	-3.10255	2.9919e-12
Trib3	tribbles homolog 3 (Drosophila)	1.55737	0.00759361					Mpzl3	myelin protein zero-like 3	-1.26059	0.0374804
Gm13508	predicted gene 13508	1.27272	0.0396815					Synpo2l	synaptopodin 2-like	-1.0884	1.62594e-06
Sh3bgrl2	SH3 domain binding glutamic acid-rich protein like 2	1.10048	0.0363984					Asb15	ankyrin repeat and SOCS box-containing 15	-1.40505	0.0120543
Glce	glucuronyl C5-epimerase	1.2391	0.0225639					Klhl31	kelch-like 31 (Drosophila)	-1.08371	0.0299122
								Hspb8	heat shock protein 8	-1.13269	4.14705e-06
								Igf2as	insulin-like growth factor 2, antisense	-1.46274	0.000259147
								2810432L12Rik	RIKEN cDNA 2810432L12 gene	-1.04439	0.000256575
								Slc5a5	solute carrier family 5 (sodium iodide symporter), member 5	-1.90218	6.32106e-06
								Ms4a8a	membrane-spanning 4-domains, subfamily A, member 8A	-1.86225	0.000383558
								Gm12352	predicted gene 12352	-1.27557	0.00965985
								Lbp	lipopolysaccharide binding protein	-2.12645	4.78289e-09
								Arhgef6	Rac/Cdc42 guanine nucleotide exchange factor (GEF) 6	-1.56781	8.20683e-08
								Popdc2	popeye domain containing 2	-2.15082	1.5521e-19
								Dlgap4	discs, large homolog-associated protein 4 (Drosophila)	-1.16099	6.15762e-09
								Cilp2	cartilage intermediate layer protein 2	-1.2357	0.00431893
								Creb5	cAMP responsive element binding protein 5	-1.11486	0.0101851
								Sypl2	synaptophysin-like 2	-2.57245	1.66258e-11
								Myl2	myosin, light polypeptide 2, regulatory, cardiac, slow	-5.33725	1.60625e-60
								Calr4	calreticulin 4	-1.69149	9.91431e-09
								Fry	furry homolog (Drosophila)	-1.06718	0.0196714
								Asb2	ankyrin repeat and SOCS box-containing 2	-2.16669	1.21174e-21
								Ckmt2	creatine kinase, mitochondrial 2	-1.82923	6.32237e-05
								Defb42	defensin beta 42	-1.78335	0.00121458
								Bcam	basal cell adhesion molecule	-2.02917	2.25295e-13
								Tubb3	tubulin, beta 3 class III	-1.16167	0.00737244
								Actc1	actin, alpha, cardiac muscle 1	-1.75087	2.85786e-20
								Scn3b	sodium channel, voltage-gated, type III, beta	-2.24006	5.83196e-08
								Nrxn3	neurexin III	-1.24022	0.00776007
								Als2cl	ALS2 C-terminal like	-1.02195	0.00252762
								Padi3	peptidyl arginine deiminase, type III	-1.94999	1.62121e-05
								Has1	hyaluronan synthase1	-2.46951	7.41102e-10
								Cmya5	cardiomyopathy associated 5	-1.32501	0.00972941
								Klk1b26	kallikrein 1-related petidase b26	-1.77137	0.000309358
								Itgam	integrin alpha M	-1.8386	0.000172346
								Ckb	creatine kinase, brain	-1.14908	4.17697e-09
								Lmod3	leiomodin 3 (fetal)	-1.02424	0.0173127
								Rhoh	ras homolog gene family, member H	-1.31751	0.00401018
								Gm10435	predicted gene 10435	-1.32888	0.0396815
								Mylk3	myosin light chain kinase 3	-1.34402	0.00401616
								Gcnt1	glucosaminyl (N-acetyl) transferase 1, core 2	-1.54077	0.00520786
								Tspan33	tetraspanin 33	-1.2503	1.55819e-07
								Rhou	ras homolog gene family, member U	-1.3604	0.000105824
								Aqp1	aquaporin 1	-1.81377	1.06813e-05
								Gm12439	predicted gene 12439	-1.05626	9.16974e-07
								Fut1	fucosyltransferase 1	-1.20098	0.0402457
								Tmem200a	transmembrane protein 200A	-1.20679	3.45929e-05
								Sema3g	sema domain, immunoglobulin domain (Ig), short basic domain, secreted, (semaphorin) 3G	-1.42462	0.00520669
								Kbtbd10	kelch repeat and BTB (POZ) domain containing 10	-1.31412	4.70145e-06
								Inpp4b	inositol polyphosphate-4-phosphatase, type II	-1.26918	0.00381177
								Rhox10	reproductive homeobox 10	-1.48911	0.007232
								Slc14a1	solute carrier family 14 (urea transporter), member 1	-1.61129	0.00292736
								Gm7325	predicted gene 7325	-1.09514	0.0156271
								Dscam	Down syndrome cell adhesion molecule	-1.39173	0.00794534
								Nlrc5	NLR family, CARD domain containing 5	-1.79684	2.27616e-05
								Atp6v1c2	ATPase, H+ transporting, lysosomal V1 subunit C2	-2.62862	2.5695e-10
								1700013G24Rik	RIKEN cDNA 1700013G24 gene	-1.27796	0.0320036
								Colec10	collectin sub-family member 10	-3.55223	5.16354e-17
								Mgst3	microsomal glutathione S-transferase 3	-1.0213	0.0168268
								Zdbf2	zinc finger, DBF-type containing 2	-2.20497	4.17085e-07
								Chn1	chimerin (chimaerin) 1	-1.36927	6.00077e-11
								Sox13	SRY-box containing gene 13	-1.33633	0.00385645
								Mpp3	membrane protein, palmitoylated 3 (MAGUK p55 subfamily member 3)	-2.62449	3.10481e-13
								Tmod1	tropomodulin 1	-2.01327	8.8425e-15
								Btbd17	BTB (POZ) domain containing 17	-1.17627	5.21408e-07
								E2f8	E2F transcription factor 8	-1.21071	0.00402108
								Sgcg	sarcoglycan, gamma (dystrophin-associated glycoprotein)	-1.05726	0.00447657
								4930544I03Rik	RIKEN cDNA 4930544I03 gene	-1.22902	0.0268403
								Lbx1	ladybird homeobox homolog 1 (Drosophila)	-1.78712	0.000464456
								Serpinb1c	serine (or cysteine) peptidase inhibitor, clade B, member 1c	-1.01896	0.0474154
								Gldc	glycine decarboxylase	-1.27466	0.00381288
								Pbx3	pre B cell leukemia homeobox 3	-1.01539	1.18541e-07
								Gja3	gap junction protein, alpha 3	-1.22503	0.0177647
								Nefm	neurofilament, medium polypeptide	-1.71774	1.15069e-05
								Rogdi	rogdi homolog (Drosophila)	-1.01932	1.05553e-06
								Tbc1d1	TBC1 domain family, member 1	-1.0122	1.26805e-05
								Fn3k	fructosamine 3 kinase	-1.67692	3.97366e-06
								2000-08-31	septin 4	-1.8024	1.2041e-05
								Gpr113	G protein-coupled receptor 113	-2.0529	3.88119e-05
								Gys1	glycogen synthase 1, muscle	-1.06628	0.00334341
								Smyd1	SET and MYND domain containing 1	-1.28228	2.31479e-05
								A530058N18Rik	RIKEN cDNA A530058N18 gene	-1.60428	0.00536156
								Msc	musculin	-1.57718	0.00431893
								Gpr133	G protein-coupled receptor 133	-2.08039	4.36036e-08
								Mfap4	microfibrillar-associated protein 4	-2.2619	5.76603e-08
								Stac3	SH3 and cysteine rich domain 3	-1.18467	0.000248785
								Fxyd1	FXYD domain-containing ion transport regulator 1	-1.22657	0.0332001
								Rasl11b	RAS-like, family 11, member B	-2.23214	1.30982e-07
								Dysf	dysferlin	-1.04356	0.00192173
								Tmem37	transmembrane protein 37	-1.47717	6.08555e-07
								Habp2	hyaluronic acid binding protein 2	-1.27248	0.0288474
								Igfbp3	insulin-like growth factor binding protein 3	-1.17182	0.0459844
								Stmn4	stathmin-like 4	-2.76289	2.49385e-13
								B4galnt3	beta-1,4-N-acetyl-galactosaminyl transferase 3	-1.74871	4.35538e-05
								Aknad1	AKNA domain containing 1	-1.45102	0.00212213
								1110017F19Rik	RIKEN cDNA 1110017F19 gene	-2.07824	2.1754e-09
								1600029D21Rik	RIKEN cDNA 1600029D21 gene	-3.0368	5.19818e-27
								A930003A15Rik	RIKEN cDNA A930003A15 gene	-1.80778	1.13564e-05
								Csdc2	cold shock domain containing C2, RNA binding	-1.2407	0.000485532
								Otoa	otoancorin	-1.64834	0.00100334
								Gm16569	predicted gene 16569	-1.55249	0.00838918
								Actn3	actinin alpha 3	-1.57096	1.14802e-10
								Hfe2	hemochromatosis type 2 (juvenile) (human homolog)	-1.08944	0.0258399
								Gm10282	predicted pseudogene 10282	-1.00118	0.0246054
								Best3	bestrophin 3	-2.19563	2.68289e-08
								Spnb1	spectrin beta 1	-1.72706	3.35293e-06
								Clca4	chloride channel calcium activated 4	-1.48036	0.0145359
								N4bp3	NEDD4 binding protein 3	-1.27764	0.00189239
								B3galt5	UDP-Gal:betaGlcNAc beta 1,3-galactosyltransferase, polypeptide 5	-1.17387	0.0389751
								Slco5a1	solute carrier organic anion transporter family, member 5A1	-1.09392	0.0470458
								Tro	trophinin	-2.05779	6.74191e-06
								Uts2r	urotensin 2 receptor	-1.57526	0.0024849
								Inadl	InaD-like (Drosophila)	-2.27353	3.04399e-19
								Dusp8	dual specificity phosphatase 8	-1.31478	6.78043e-08
								Usp20	ubiquitin specific peptidase 20	-1.00755	0.000208524
								Traf1	TNF receptor-associated factor 1	-1.6835	0.000143744
								Capn3	calpain 3	-1.24226	0.000689353
								Dpep1	dipeptidase 1 (renal)	-1.10441	0.00769562
								Ntn5	netrin 5	-1.53106	0.00120126
								Sctr	secretin receptor	-1.56072	2.39351e-05
								Cyp46a1	cytochrome P450, family 46, subfamily a, polypeptide 1	-1.17483	0.00186667
								Rbm38	RNA binding motif protein 38	-1.54598	4.42642e-06
								2210020M01Rik	RIKEN cDNA 2210020M01 gene	-1.98651	6.68604e-10
								Sema6b	sema domain, transmembrane domain (TM), and cytoplasmic domain, (semaphorin) 6B	-1.25188	0.0201323
								Susd5	sushi domain containing 5	-1.26151	0.00441562
								AU018091	expressed sequence AU018091	-1.13004	0.0010724
								Nckap1l	NCK associated protein 1 like	-1.4077	2.95097e-05
								Iffo1	intermediate filament family orphan 1	-1.01452	1.14281e-05
								Dbh	dopamine beta hydroxylase	-1.65612	6.20911e-05
								Sh2d4b	SH2 domain containing 4B	-1.53461	0.00740704
								Smtnl2	smoothelin-like 2	-1.84541	0.000215404
								Arhgef26	Rho guanine nucleotide exchange factor (GEF) 26	-1.27607	5.71134e-08
								Dcn	decorin	-1.61674	0.000911635
								Ccl11	chemokine (C-C motif) ligand 11	-3.60627	1.57893e-28
								Cacna1b	calcium channel, voltage-dependent, N type, alpha 1B subunit	-1.9969	5.75592e-11
								S1pr1	sphingosine-1-phosphate receptor 1	-1.2094	2.8918e-06
								Ldb3	LIM domain binding 3	-1.55501	3.40493e-16
								Myoz1	myozenin 1	-1.35019	0.0217564
								Kif26a	kinesin family member 26A	-3.05407	4.40532e-12
								0610010O12Rik	RIKEN cDNA 0610010O12 gene	-1.05902	0.000177839
								Prrg4	proline rich Gla (G-carboxyglutamic acid) 4 (transmembrane)	-1.5557	7.61356e-09
								Arhgef3	Rho guanine nucleotide exchange factor (GEF) 3	-1.01067	0.0317308
								Efcab3	EF-hand calcium binding domain 3	-2.01239	4.62307e-05
								Gm11721	predicted gene 11721	-1.6259	4.01485e-05
								Lynx1	Ly6/neurotoxin 1	-1.17236	3.94919e-05
								Gm14137	predicted gene 14137	-1.19464	0.000773384
								Tigd4	tigger transposable element derived 4	-1.51368	0.00860328
								Ppfia4	protein tyrosine phosphatase, receptor type, f polypeptide (PTPRF), interacting protein (liprin), alpha 4	-1.52604	2.57818e-06
								Dlgap2	discs, large (Drosophila) homolog-associated protein 2	-1.34929	0.0246758
								Gckr	glucokinase regulatory protein	-1.92381	0.000261697
								Ank1	ankyrin 1, erythroid	-1.51464	6.05582e-08
								Rarres2	retinoic acid receptor responder (tazarotene induced) 2	-1.32614	0.0221185
								Cybrd1	cytochrome b reductase 1	-1.32784	0.0398522
								Heg1	HEG homolog 1 (zebrafish)	-1.23755	5.14995e-08
								Pdlim3	PDZ and LIM domain 3	-1.0629	0.00736946
								Gm13415	predicted gene 13415	-1.12512	0.0288952
								Lingo2	leucine rich repeat and Ig domain containing 2	-1.71239	2.4153e-06
								Sema4f	sema domain, immunoglobulin domain (Ig), TM domain, and short cytoplasmic domain	-1.90955	5.21408e-07
								Sult2b1	sulfotransferase family, cytosolic, 2B, member 1	-1.35676	0.0179804
								Klf2	Kruppel-like factor 2 (lung)	-1.09562	0.025371
								Fam65c	family with sequence similarity 65, member C	-1.47258	0.00635588
								Zfp704	zinc finger protein 704	-1.45304	1.26585e-11
								Duox1	dual oxidase 1	-1.35508	0.00250114
								Tecrl	trans-2,3-enoyl-CoA reductase-like	-1.73795	2.20819e-10
								Ly6c2	lymphocyte antigen 6 complex, locus C2	-1.37457	0.00451196
								9530026P05Rik	RIKEN cDNA 9530026P05 gene	-2.26068	4.42981e-07
								Gm2420	predicted gene 2420	-1.33673	0.00356842
								Dnajc6	DnaJ (Hsp40) homolog, subfamily C, member 6	-1.29704	0.0337928
								Serpinb9b	serine (or cysteine) peptidase inhibitor, clade B, member 9b	-1.25333	0.00297293
								Gpx7	glutathione peroxidase 7	-1.41901	0.0146063
								Ins2	insulin II	-1.89607	5.45443e-05
								Fam124b	family with sequence similarity 124, member B	-1.32317	0.0329852
								Cd27	CD27 antigen	-1.34946	0.0102358
								1700030F18Rik	RIKEN cDNA 1700030F18 gene	-1.43742	0.0140191
								Ly6a	lymphocyte antigen 6 complex, locus A	-1.88862	3.30128e-05
								Gm12879	predicted gene 12879	-1.19427	0.0297482
								Tmprss2	transmembrane protease, serine 2	-1.58595	0.0053099
								Atp2b3	ATPase, Ca++ transporting, plasma membrane 3	-1.50209	0.0120543
								Pid1	phosphotyrosine interaction domain containing 1	-1.10761	0.0370804
								4732418A04Rik	RIKEN cDNA 4732418A04 gene	-1.62422	0.00479707
								Gpd1	glycerol-3-phosphate dehydrogenase 1 (soluble)	-1.04619	0.00465891
								Pla1a	phospholipase A1 member A	-1.41443	4.56907e-05
								Kcnh7	potassium voltage-gated channel, subfamily H (eag-related), member 7	-1.44468	0.017896
								Hspb1	heat shock protein 1	-1.24299	8.22281e-05
								Nebl	nebulette	-1.3652	0.0024105
								Nptx1	neuronal pentraxin 1	-1.97457	2.49736e-16
								Fam83b	family with sequence similarity 83, member B	-1.04984	0.0086729
								5031434O11Rik	RIKEN cDNA 5031434O11 gene	-1.29962	0.00859332
								Nov	nephroblastoma overexpressed gene	-3.30158	7.03692e-18
								Enpep	glutamyl aminopeptidase	-1.36553	0.00699486
								Ptn	pleiotrophin	-1.33359	0.028351
								A930033H14Rik	RIKEN cDNA A930033H14 gene	-1.32671	7.01732e-05
								Wnt11	wingless-related MMTV integration site 11	-1.51497	0.000489627
								Runx1t1	runt-related transcription factor 1; translocated to, 1 (cyclin D-related)	-1.48313	0.00991038
								Npnt	nephronectin	-1.66415	1.81794e-11
								Cux2	cut-like homeobox 2	-1.48085	0.00529003
								Greb1	gene regulated by estrogen in breast cancer protein	-1.73969	0.00135534
								Gm14635	predicted gene 14635	-1.48166	6.00077e-11
								Fzd9	frizzled homolog 9 (Drosophila)	-1.67166	7.38026e-07
								Atp1b2	ATPase, Na+/K+ transporting, beta 2 polypeptide	-1.46232	0.00795902
								Relt	RELT tumor necrosis factor receptor	-1.29661	0.00406487
								Cyp2ab1	cytochrome P450, family 2, subfamily ab, polypeptide 1	-1.92974	6.83138e-05
								Gamt	guanidinoacetate methyltransferase	-1.37343	2.21851e-13
								Sema6c	sema domain, transmembrane domain (TM), and cytoplasmic domain, (semaphorin) 6C	-1.39601	1.24664e-14
								Hdac9	histone deacetylase 9	-2.06429	4.87752e-14
								Lmnb2	lamin B2	-1.15091	3.84232e-10
								Pof1b	premature ovarian failure 1B	-1.78875	0.000838155
								Nxf7	nuclear RNA export factor 7	-2.1947	5.32083e-10
								9330159F19Rik	RIKEN cDNA 9330159F19 gene	-2.01128	2.3943e-21
								Sipa1l2	signal-induced proliferation-associated 1 like 2	-1.07225	0.0100238
								Sparcl1	SPARC-like 1	-2.06953	4.01485e-05
								Mknk2	MAP kinase-interacting serine/threonine kinase 2	-1.04572	7.03461e-11
								Tuba4a	tubulin, alpha 4A	-1.07541	9.2474e-07
								A930038B10Rik	RIKEN cDNA A930038B10 gene	-1.81742	0.000312929
								Rbp1	retinol binding protein 1, cellular	-1.46803	0.0027194
								Stard10	START domain containing 10	-1.35277	8.4263e-08
								Tnni3	troponin I, cardiac 3	-1.11915	0.0269959
								Itih1	inter-alpha trypsin inhibitor, heavy chain 1	-2.45252	3.71283e-07
								Msrb2	methionine sulfoxide reductase B2	-1.33663	0.000126056
								Rhobtb1	Rho-related BTB domain containing 1	-1.24711	1.10677e-05
								Usp43	ubiquitin specific peptidase 43	-1.73989	1.14239e-05
								Cdc42ep2	CDC42 effector protein (Rho GTPase binding) 2	-1.2364	0.000147832
								Zfr2	zinc finger RNA binding protein 2	-1.0645	0.0284511
								Apol6	apolipoprotein L 6	-1.44574	0.00250232
								Hmcn1	hemicentin 1	-1.6774	0.000343178
								Cyp26b1	cytochrome P450, family 26, subfamily b, polypeptide 1	-1.83383	0.000220799
								Agt	angiotensinogen (serpin peptidase inhibitor, clade A, member 8)	-1.47772	0.0133389
								Dmp1	dentin matrix protein 1	-1.83054	1.08103e-08
								Tle4	transducin-like enhancer of split 4, homolog of Drosophila E(spl)	-1.55737	4.79866e-07
								Gm11547	predicted gene 11547	-1.52285	0.00815409
								Gpr56	G protein-coupled receptor 56	-1.91073	1.69204e-09
								Mas1	MAS1 oncogene	-1.35025	0.0293795
								Olr1	oxidized low density lipoprotein (lectin-like) receptor 1	-1.34559	0.0334566
								Efhd1	EF hand domain containing 1	-2.31357	2.91437e-11
								Gm5460	predicted gene 5460	-1.53219	0.00907666
								BC005764	cDNA sequence BC005764	-1.29537	0.000710185
								Cd3g	CD3 antigen, gamma polypeptide	-1.67382	0.00277153
								Thop1	thimet oligopeptidase 1	-1.04544	0.0103919
								Mtap2	microtubule-associated protein 2	-1.3445	1.07209e-13
								Gatm	glycine amidinotransferase (L-arginine:glycine amidinotransferase)	-1.39494	2.20819e-10
								Cyp3a13	cytochrome P450, family 3, subfamily a, polypeptide 13	-1.39827	0.0204536
								Psd3	pleckstrin and Sec7 domain containing 3	-1.41178	2.57336e-07
								Cngb1	cyclic nucleotide gated channel beta 1	-2.17624	2.03603e-07
								Plcg2	phospholipase C, gamma 2	-2.3182	1.3488e-09
								Plekha6	pleckstrin homology domain containing, family A member 6	-1.40827	0.00230573
								Egflam	EGF-like, fibronectin type III and laminin G domains	-1.89397	0.0003132
								Fam13c	family with sequence similarity 13, member C	-1.06307	8.33098e-07
								Gja4	gap junction protein, alpha 4	-1.90033	0.000399605
								Tcl1b1	T cell leukemia/lymphoma 1B, 1	-2.02516	0.000117674
								4930523C07Rik	RIKEN cDNA 4930523C07 gene	-1.30195	0.000110931
								Ly6c1	lymphocyte antigen 6 complex, locus C1	-1.85406	5.18213e-06
								A530098C11Rik	RIKEN cDNA A530098C11 gene	-1.33224	0.027998
								Gm7361	predicted gene 7361	-2.32508	4.58496e-10
								Dync1i1	dynein cytoplasmic 1 intermediate chain 1	-2.12794	5.70938e-12
								9130017K11Rik	RIKEN cDNA 9130017K11 gene	-1.55078	0.00715165
								Notch1	Notch gene homolog 1 (Drosophila)	-1.01287	0.000855682
								Slc37a1	solute carrier family 37 (glycerol-3-phosphate transporter), member 1	-1.40185	0.00840877
								Frem1	Fras1 related extracellular matrix protein 1	-1.54563	0.00873427
								Grb10	growth factor receptor bound protein 10	-1.84864	9.18479e-06
								Sms	spermine synthase	-1.05983	0.00125607
								Pdlim1	PDZ and LIM domain 1 (elfin)	-1.53856	4.81301e-09
								Mamstr	MEF2 activating motif and SAP domain containing transcriptional regulator	-1.46892	6.91617e-07
								Lrrc30	leucine rich repeat containing 30	-1.55291	0.00595345
								Txnip	thioredoxin interacting protein	-1.38511	0.0190199
								Tmprss6	transmembrane serine protease 6	-1.34552	0.0221185
								Lman1l	lectin, mannose-binding 1 like	-1.25551	0.00166582
								Fut2	fucosyltransferase 2	-1.55036	0.00774502
								2410076I21Rik	RIKEN cDNA 2410076I21 gene	-1.93568	3.11784e-06
								Ly6i	lymphocyte antigen 6 complex, locus I	-1.32186	0.019887
								Amhr2	anti-Mullerian hormone type 2 receptor	-2.33934	2.78041e-07
								Snai3	snail homolog 3 (Drosophila)	-1.42629	0.0155141
								Zfp521	zinc finger protein 521	-1.41565	0.000519249
								Il33	interleukin 33	-2.10315	1.55442e-06
								Cd55	CD55 antigen	-1.34433	0.00028676
								Lctl	lactase-like	-2.2522	1.14802e-10
								Cmbl	carboxymethylenebutenolidase-like (Pseudomonas)	-1.34897	0.000140074
								Zdhhc15	zinc finger, DHHC domain containing 15	-1.19161	0.0014141
								Gm1078	predicted gene 1078	-1.56694	0.000464028
								Tmc3	transmembrane channel-like gene family 3	-1.15792	0.0189188
								Dok5	docking protein 5	-1.12859	0.0389308
								Myl3	myosin, light polypeptide 3	-1.66454	0.003415

## Sheet: siTead14_day6
Genes upregulated 2 fold or more								Genes downregulated 2 fold or more
Gene name	Description	log2(siT1/4_D6_C2C12/siControl_D6_C2C12)	Adjusted p-value (siT1/4_D6_C2C12/siControl_D6_C2C12)					Gene name	Description	log2(siT1/4_D6_C2C12/siControl_D6_C2C12)	Adjusted p-value(siT1/4_D6_C2C12/siControl_D6_C2C12))
Fgfbp1	fibroblast growth factor binding protein 1	1.02059	0.0433284					Ankrd2	ankyrin repeat domain 2 (stretch responsive muscle)	-1.42195	0.000295132
Dcx	doublecortin	2.18846	7.70242e-09					Acsl6	acyl-CoA synthetase long-chain family member 6	-1.06939	2.41338e-05
Serpinb6c	serine (or cysteine) peptidase inhibitor, clade B, member 6c	1.14857	0.0170483					Mb	myoglobin	-1.07082	0.0101519
6330403A02Rik	RIKEN cDNA 6330403A02 gene	2.05513	1.00062e-12					Mybpc1	myosin binding protein C, slow-type	-1.37169	0.000295132
Rgs14	regulator of G-protein signaling 14	1.34862	8.34188e-05					Tnfrsf19	tumor necrosis factor receptor superfamily, member 19	-1.31746	0.00417608
Gpr37	G protein-coupled receptor 37	1.25378	0.00367125					Gm5532	predicted gene 5532	-1.2995	7.77243e-10
Mtus2	microtubule associated tumor suppressor candidate 2	1.84813	6.27472e-05					Ighm	immunoglobulin heavy constant mu	-1.77316	8.91962e-08
Pdgfb	platelet derived growth factor, B polypeptide	1.02627	0.00582748					Colq	collagen-like tail subunit (single strand of homotrimer) of asymmetric acetylcholinesterase	-1.05667	3.32628e-05
Mme	membrane metallo endopeptidase	1.46395	0.00564186					C130080G10Rik	RIKEN cDNA C130080G10 gene	-1.22961	1.27905e-06
Lingo1	leucine rich repeat and Ig domain containing 1	2.04055	5.57992e-11					Tekt5	tektin 5	-1.14805	0.000221146
Arhgap25	Rho GTPase activating protein 25	2.063	4.10843e-07					Casq1	calsequestrin 1	-1.91651	1.31577e-14
Hgfac	hepatocyte growth factor activator	1.47498	0.000815026					Csrp3	cysteine and glycine-rich protein 3	-1.30565	0.000329987
B3galt2	UDP-Gal:betaGlcNAc beta 1,3-galactosyltransferase, polypeptide 2	1.94209	1.19255e-06					Cd24a	CD24a antigen	-1.6904	6.39157e-05
Smoc1	SPARC related modular calcium binding 1	1.47785	6.88165e-05					Frem2	Fras1 related extracellular matrix protein 2	-1.30865	0.0170975
Avpr1a	arginine vasopressin receptor 1A	1.3707	0.000716151					Isx	intestine specific homeobox	-1.86131	9.04434e-13
Kif26b	kinesin family member 26B	1.33229	0.000708818					3425401B19Rik	RIKEN cDNA 3425401B19 gene	-1.3939	0.00126248
Tgfb2	transforming growth factor, beta 2	1.2297	3.06768e-07					Sohlh2	spermatogenesis and oogenesis specific basic helix-loop-helix 2	-1.19535	0.00114407
Fam65b	family with sequence similarity 65, member B	1.50869	6.47215e-05					Fabp3	fatty acid binding protein 3, muscle and heart	-1.00923	0.000828801
Ccnd1	cyclin D1	1.03738	0.00187779					Jakmip1	janus kinase and microtubule interacting protein 1	-1.17811	7.54621e-05
St8sia4	ST8 alpha-N-acetyl-neuraminide alpha-2,8-sialyltransferase 4	1.14572	0.00711106					1700008I05Rik	RIKEN cDNA 1700008I05 gene	-1.85667	6.05445e-11
Cacna1h	calcium channel, voltage-dependent, T type, alpha 1H subunit	1.68693	0.000629556					Art1	ADP-ribosyltransferase 1	-1.06216	0.00655649
Tmem54	transmembrane protein 54	1.35705	0.0143708					Fxyd6	FXYD domain-containing ion transport regulator 6	-3.85061	4.10288e-33
Col19a1	collagen, type XIX, alpha 1	1.63758	0.000130053					Myh7	myosin, heavy polypeptide 7, cardiac muscle, beta	-2.08485	1.95722e-13
Serpinb9g	serine (or cysteine) peptidase inhibitor, clade B, member 9g	1.4947	0.00417608					Clic3	chloride intracellular channel 3	-1.05265	0.043999
Il12a	interleukin 12a	1.66278	2.41338e-05					Cox8b	cytochrome c oxidase, subunit VIIIb	-1.12556	0.00416015
Fam107a	family with sequence similarity 107, member A	1.34763	0.000451945					Asb14	ankyrin repeat and SOCS box-containing 14	-1.18921	0.000324542
Il1rn	interleukin 1 receptor antagonist	1.49547	1.41833e-06					Fbxo40	F-box protein 40	-1.42538	4.14764e-09
Sh3rf2	SH3 domain containing ring finger 2	1.41896	0.00155041					Tmem117	transmembrane protein 117	-1.14757	0.0017356
Itga4	integrin alpha 4	2.33711	1.81417e-35					Myh6	myosin, heavy polypeptide 6, cardiac muscle, alpha	-2.26907	4.6192e-23
Cadm1	cell adhesion molecule 1	1.1732	2.41273e-06					Foxo6	forkhead box O6	-1.37333	2.67268e-08
Clu	clusterin	1.63294	0.00105552					Chi3l1	chitinase 3-like 1	-1.38901	3.76186e-05
Gabrb2	gamma-aminobutyric acid (GABA) A receptor, subunit beta 2	1.31918	0.00233602					Hephl1	hephaestin-like 1	-1.29408	0.010877
9330188P03Rik	RIKEN cDNA 9330188P03 gene	1.30341	0.0159497					Yipf7	Yip1 domain family, member 7	-1.16375	0.00234325
Insc	inscuteable homolog (Drosophila)	1.51945	0.00156022					Gpr20	G protein-coupled receptor 20	-1.53727	5.51669e-05
Tgfa	transforming growth factor alpha	1.35141	0.00945136					Tspan32	tetraspanin 32	-1.28584	2.68231e-05
Fgfr4	fibroblast growth factor receptor 4	1.10665	0.000701214					2410137F16Rik	RIKEN cDNA 2410137F16 gene	-1.72219	1.02767e-08
Nr3c2	nuclear receptor subfamily 3, group C, member 2	1.05772	0.043999					L1cam	L1 cell adhesion molecule	-1.17084	0.0465073
Gxylt2	glucoside xylosyltransferase 2	1.08991	0.00942727					Pgam2	phosphoglycerate mutase 2	-1.12554	0.00899146
Kbtbd11	kelch repeat and BTB (POZ) domain containing 11	1.02177	7.44109e-06					Shroom2	shroom family member 2	-1.05436	0.010653
Gm2694	predicted gene 2694	1.07107	0.0196598					Ankmy1	ankyrin repeat and MYND domain containing 1	-1.00687	0.0110809
Myl9	myosin, light polypeptide 9, regulatory	1.54322	2.40906e-07					Tspan13	tetraspanin 13	-1.34234	0.0129137
Col12a1	collagen, type XII, alpha 1	1.00156	0.00211186					Camk2a	calcium/calmodulin-dependent protein kinase II alpha	-1.01336	0.0261529
Nhlh2	nescient helix loop helix 2	1.71585	0.000454252					Clic5	chloride intracellular channel 5	-1.61179	2.01883e-05
Susd1	sushi domain containing 1	1.026	0.021833					Myh3	myosin, heavy polypeptide 3, skeletal muscle, embryonic	-1.08647	0.043999
Sfrp2	secreted frizzled-related protein 2	1.46354	0.00582836					Adora1	adenosine A1 receptor	-1.09232	0.00416015
Edn1	endothelin 1	1.75943	1.77659e-05					Padi2	peptidyl arginine deiminase, type II	-2.47854	7.28131e-12
Ramp1	receptor (calcitonin) activity modifying protein 1	1.37612	0.000833482					Myl6b	myosin, light polypeptide 6B	-1.37528	0.00417278
Col24a1	collagen, type XXIV, alpha 1	1.14094	0.023633					Tceal5	transcription elongation factor A (SII)-like 5	-1.23316	5.87024e-05
F730043M19Rik	RIKEN cDNA F730043M19 gene	1.22555	4.30241e-06					Chmp4c	charged multivesicular body protein 4C	-1.18611	0.046272
Adora2a	adenosine A2a receptor	1.03928	0.0385433					Hsd17b13	hydroxysteroid (17-beta) dehydrogenase 13	-2.12731	2.99832e-11
Lpl	lipoprotein lipase	1.10058	0.0234806					Lrtm1	leucine-rich repeats and transmembrane domains 1	-1.39481	0.0108013
Emilin1	elastin microfibril interfacer 1	1.02172	0.0367818					Adamts15	a disintegrin-like and metallopeptidase (reprolysin type) with thrombospondin type 1 motif, 15	-1.44819	0.00623977
Slc40a1	solute carrier family 40 (iron-regulated transporter), member 1	1.35794	0.00464338					Wfdc1	WAP four-disulfide core domain 1	-1.25299	0.0113129
Scn7a	sodium channel, voltage-gated, type VII, alpha	1.11176	0.0264597					Slc44a4	solute carrier family 44, member 4	-1.4038	6.94448e-06
Sulf2	sulfatase 2	1.06641	5.71746e-07					Wdr16	WD repeat domain 16	-1.38462	0.00296099
								Scel	sciellin	-1.97266	7.36392e-09
								Nefl	neurofilament, light polypeptide	-1.40086	0.0105128
								Col10a1	collagen, type X, alpha 1	-1.43676	0.00536501
								Ms4a8a	membrane-spanning 4-domains, subfamily A, member 8A	-1.37702	0.0134759
								Sypl2	synaptophysin-like 2	-1.50892	0.00122791
								Myl2	myosin, light polypeptide 2, regulatory, cardiac, slow	-3.44721	4.89914e-19
								Ckmt2	creatine kinase, mitochondrial 2	-1.40231	0.00228085
								Bcam	basal cell adhesion molecule	-1.43303	0.000140551
								Has1	hyaluronan synthase1	-1.28287	0.0280512
								BC025446	cDNA sequence BC025446	-1.254	0.0267312
								Rnase6	ribonuclease, RNase A family, 6	-1.9431	4.93594e-08
								Gcnt1	glucosaminyl (N-acetyl) transferase 1, core 2	-1.18665	0.0230372
								Rhou	ras homolog gene family, member U	-1.02046	0.0358837
								Asprv1	aspartic peptidase, retroviral-like 1	-1.52377	5.17765e-05
								Aqp1	aquaporin 1	-1.26701	0.0120785
								5730508B09Rik	RIKEN cDNA 5730508B09 gene	-1.06423	0.00353602
								Atp6v1c2	ATPase, H+ transporting, lysosomal V1 subunit C2	-2.57224	1.23195e-38
								Colec10	collectin sub-family member 10	-1.50848	0.00416015
								Fgfrl1	fibroblast growth factor receptor-like 1	-1.29629	0.00589109
								Fn3k	fructosamine 3 kinase	-1.0901	0.016668
								Gpr113	G protein-coupled receptor 113	-1.2984	0.0162
								Gys1	glycogen synthase 1, muscle	-1.01123	0.0234806
								Gm98	predicted gene 98	-1.05242	0.0332215
								Gpr133	G protein-coupled receptor 133	-1.48409	0.00323258
								Rasl11b	RAS-like, family 11, member B	-1.60378	0.00011908
								Ccr9	chemokine (C-C motif) receptor 9	-1.488	0.00313292
								B4galnt3	beta-1,4-N-acetyl-galactosaminyl transferase 3	-2.02368	1.32331e-06
								Aknad1	AKNA domain containing 1	-1.08204	0.0439414
								1110017F19Rik	RIKEN cDNA 1110017F19 gene	-1.69991	2.41273e-06
								1600029D21Rik	RIKEN cDNA 1600029D21 gene	-2.14071	4.93594e-08
								Hfe2	hemochromatosis type 2 (juvenile) (human homolog)	-1.01571	0.0010231
								Aldh1a3	aldehyde dehydrogenase family 1, subfamily A3	-1.28533	5.3422e-05
								Susd3	sushi domain containing 3	-1.77272	5.90878e-05
								Inadl	InaD-like (Drosophila)	-1.37745	8.34188e-05
								Car2	carbonic anhydrase 2	-1.43627	4.80889e-06
								Ntn5	netrin 5	-1.51878	0.00269307
								Susd5	sushi domain containing 5	-1.04576	0.0409156
								Ccl11	chemokine (C-C motif) ligand 11	-1.39302	9.11477e-06
								Cacna1b	calcium channel, voltage-dependent, N type, alpha 1B subunit	-1.13105	0.00120503
								Kif26a	kinesin family member 26A	-2.27599	1.26437e-07
								Efcab3	EF-hand calcium binding domain 3	-1.87642	4.98772e-05
								Gm11721	predicted gene 11721	-1.23167	0.00755563
								Gm14137	predicted gene 14137	-1.234	0.000289932
								Gckr	glucokinase regulatory protein	-1.4753	0.00565892
								Llgl2	lethal giant larvae homolog 2 (Drosophila)	-1.70209	1.32331e-06
								Gpr143	G protein-coupled receptor 143	-1.17315	0.0458262
								Sema4f	sema domain, immunoglobulin domain (Ig), TM domain, and short cytoplasmic domain	-1.7898	7.96666e-06
								Sult2b1	sulfotransferase family, cytosolic, 2B, member 1	-1.40895	0.000637951
								9530026P05Rik	RIKEN cDNA 9530026P05 gene	-1.85442	1.6425e-05
								Zfp385b	zinc finger protein 385B	-1.14581	0.0327648
								Car3	carbonic anhydrase 3	-1.79083	9.06651e-07
								Ly6a	lymphocyte antigen 6 complex, locus A	-1.33935	0.0181194
								4732418A04Rik	RIKEN cDNA 4732418A04 gene	-1.47459	0.00564186
								Add3	adducin 3 (gamma)	-1.06228	0.00104998
								Wnt11	wingless-related MMTV integration site 11	-1.59211	0.000334184
								Fzd9	frizzled homolog 9 (Drosophila)	-1.14252	0.000250295
								Mir133b	microRNA 133b	-1.01364	0.0358837
								Col22a1	collagen, type XXII, alpha 1	-1.75525	2.01883e-05
								Xcr1	chemokine (C motif) receptor 1	-1.2253	0.0130639
								Tgm1	transglutaminase 1, K polypeptide	-1.30501	0.0254394
								Msrb2	methionine sulfoxide reductase B2	-1.14718	0.00417608
								Clcn1	chloride channel 1	-1.19456	0.0264597
								S100b	S100 protein, beta polypeptide, neural	-1.2613	0.0364048
								Cyp26b1	cytochrome P450, family 26, subfamily b, polypeptide 1	-2.41144	3.36158e-13
								Agt	angiotensinogen (serpin peptidase inhibitor, clade A, member 8)	-1.73855	0.000317818
								Efhd1	EF hand domain containing 1	-1.42001	0.009491
								Plcg2	phospholipase C, gamma 2	-1.27473	0.0181536
								4930523C07Rik	RIKEN cDNA 4930523C07 gene	-1.01143	0.011055
								Ly6c1	lymphocyte antigen 6 complex, locus C1	-1.29953	0.0206594
								Inpp5j	inositol polyphosphate 5-phosphatase J	-1.25126	0.0107171
								Pdlim1	PDZ and LIM domain 1 (elfin)	-1.04891	0.0140238
								Lrrc30	leucine rich repeat containing 30	-1.20056	0.0328723
								Cd55	CD55 antigen	-1.32589	2.30432e-07
								Lctl	lactase-like	-3.03177	5.34879e-23
								Myl3	myosin, light polypeptide 3	-1.34606	0.0174407
