# Supplementary material for: TEAD transcription factors are required for normal primary myoblast differentiation in vitro and muscle regeneration in vivo
Source: PLoS Genet. 2017 Feb 8;13(2):e1006600. doi: 10.1371/journal.pgen.1006600 (PMC5323021; doi:10.1371/journal.pgen.1006600)
Supplement: S4 Dataset — Genes de-regulated by siTead1/4 silencing in PMs. (XLSX) [file pgen.1006600.s019.xlsx]

## Sheet: siTead14_day0
Genes upregulated 2 fold or more							Genes downregulated 2 fold or more
Gene name	Description	log2(siT1/4_D0_PM/siControl_D0_PM)	Adjusted p-value (siT1/4_D0_PM/siControl_D0_PM))				Gene name	Description	log2(siT1/4_D0_PM/siControl_D0_PM)	Adjusted p-value (siT1/4_D0_PM/siControl_D0_PM)
Pacsin1	protein kinase C and casein kinase substrate in neurons 1	1.42746	1.38215e-05				Mybph	myosin binding protein H	-1.57981	1.40832e-102
Art5	ADP-ribosyltransferase 5	1.07762	8.39656e-05				Adamtsl5	ADAMTS-like 5	-1.56234	5.48623e-12
Ccdc80	coiled-coil domain containing 80	1.13032	3.87068e-26				Ankrd23	ankyrin repeat domain 23	-1.44643	1.15814e-28
Serpinb8	serine (or cysteine) peptidase inhibitor, clade B, member 8	1.05588	8.94737e-08				Spnb1	spectrin beta 1	-1.50111	4.75317e-07
Egr3	early growth response 3	1.77223	1.13653e-07				Mybpc1	myosin binding protein C, slow-type	-1.07019	4.46983e-08
Myh4	myosin, heavy polypeptide 4, skeletal muscle	1.85471	8.66786e-39				3632451O06Rik	RIKEN cDNA 3632451O06 gene	-1.17567	2.65611e-17
Fabp7	fatty acid binding protein 7, brain	2.68019	1.28747e-78				Reep1	receptor accessory protein 1	-1.2148	6.58954e-41
Ky	kyphoscoliosis peptidase	1.02005	0.00323724				Aqp1	aquaporin 1	-1.1877	1.05332e-23
Scn9a	sodium channel, voltage-gated, type IX, alpha	1.23563	2.60064e-18				Adamtsl2	ADAMTS-like 2	-1.09911	0.0102237
Phex	phosphate regulating gene with homologies to endopeptidases on the X chromosome (hypophosphatemia, vitamin D resistant rickets)	1.33147	1.76861e-17				Msln	mesothelin	-1.13319	0.0006277
Klf9	Kruppel-like factor 9	1.10201	1.93492e-11				Tmem182	transmembrane protein 182	-1.24474	4.07693e-37
Nnat	neuronatin	1.90483	2.08691e-11				Nctc1	non-coding transcript 1	-1.36288	3.56736e-07
Atp1b2	ATPase, Na+/K+ transporting, beta 2 polypeptide	2.42147	6.71773e-34				Abra	actin-binding Rho activating protein	-1.76685	6.93779e-07
Pbx1	pre B cell leukemia homeobox 1	1.03201	3.36555e-30				Mttp	microsomal triglyceride transfer protein	-1.02977	3.19103e-05
Myzap	myocardial zonula adherens protein	1.08446	0.000938348				Colq	collagen-like tail subunit (single strand of homotrimer) of asymmetric acetylcholinesterase	-2.18183	2.04497e-10
Ephb1	Eph receptor B1	1.35671	2.89384e-05				Ablim2	actin-binding LIM protein 2	-1.1159	6.07272e-08
Cntn1	contactin 1	1.42091	1.46868e-08				4732418A04Rik	RIKEN cDNA 4732418A04 gene	-1.11781	0.0125746
Dock10	dedicator of cytokinesis 10	2.32698	1.10888e-24				3425401B19Rik	RIKEN cDNA 3425401B19 gene	-1.39832	5.46387e-26
Kcnj12	potassium inwardly-rectifying channel, subfamily J, member 12	1.07838	3.32901e-10				Pdlim2	PDZ and LIM domain 2	-1.49442	1.54385e-21
Slc1a3	solute carrier family 1 (glial high affinity glutamate transporter), member 3	2.46834	4.72698e-33				Trp53i11	transformation related protein 53 inducible protein 11	-1.17128	2.79712e-13
Mctp2	multiple C2 domains, transmembrane 2	1.15135	2.12124e-12				Tagln	transgelin	-1.41286	2.38691e-11
Vegfc	vascular endothelial growth factor C	1.39623	5.94551e-14				Ablim1	actin-binding LIM protein 1	-1.18715	1.10203e-28
Tcerg1l	transcription elongation regulator 1-like	1.25	2.75303e-07				Gm14290	predicted gene 14290	-1.49461	1.90213e-06
Diras2	DIRAS family, GTP-binding RAS-like 2	1.44819	1.35509e-05				Daam2	dishevelled associated activator of morphogenesis 2	-1.02687	3.49789e-06
Ctsc	cathepsin C	1.19584	1.17106e-07				Kif1a	kinesin family member 1A	-1.08695	3.91824e-05
Accn3	amiloride-sensitive cation channel 3	1.52711	2.1343e-07				Afap1l1	actin filament associated protein 1-like 1	-1.14931	5.48331e-08
Sfrp2	secreted frizzled-related protein 2	1.37519	8.16328e-07				Hecw2	HECT, C2 and WW domain containing E3 ubiquitin protein ligase 2	-1.12938	0.00308668
1110059M19Rik	RIKEN cDNA 1110059M19 gene	1.01004	0.00320241				Kcnb1	potassium voltage gated channel, Shab-related subfamily, member 1	-1.65445	7.26126e-19
Lor	loricrin	1.21154	0.00148736				Slc7a8	solute carrier family 7 (cationic amino acid transporter, y+ system), member 8	-1.2312	0.000280035
Pik3ip1	phosphoinositide-3-kinase interacting protein 1	1.16728	1.75698e-06				Fsd1l	fibronectin type III and SPRY domain containing 1-like	-1.15138	6.23368e-14
Lrrn3	leucine rich repeat protein 3, neuronal	1.13706	0.00331561				Scn3b	sodium channel, voltage-gated, type III, beta	-1.26532	2.65246e-09
Ypel3	yippee-like 3 (Drosophila)	1.23615	6.3605e-14				Adora1	adenosine A1 receptor	-1.33393	9.48766e-09
Ndp	Norrie disease (pseudoglioma) (human)	1.52159	1.84333e-14				5930412G12Rik	RIKEN cDNA 5930412G12 gene	-1.85839	7.85321e-08
Htr2b	5-hydroxytryptamine (serotonin) receptor 2B	1.49484	1.75209e-05				Casq1	calsequestrin 1	-1.11361	0.00303751
Ypel2	yippee-like 2 (Drosophila)	1.22098	3.36092e-10				Esrrg	estrogen-related receptor gamma	-1.74344	2.31771e-10
Disp2	dispatched homolog 2 (Drosophila)	1.09118	2.3395e-08				Myh1	myosin, heavy polypeptide 1, skeletal muscle, adult	-1.55783	3.08854e-14
4930500J02Rik	RIKEN cDNA 4930500J02 gene	1.56897	4.44668e-18				Siglecg	sialic acid binding Ig-like lectin G	-1.67095	8.8004e-06
Pcdh17	protocadherin 17	2.20329	2.99195e-23				Hmgb3	high mobility group box 3	-1.04871	1.86213e-10
Snca	synuclein, alpha	2.65201	5.8106e-21				Fabp3	fatty acid binding protein 3, muscle and heart	-1.42807	1.3181e-09
Slc15a1	solute carrier family 15 (oligopeptide transporter), member 1	1.15817	0.000108188				Lmcd1	LIM and cysteine-rich domains 1	-1.64408	1.35583e-08
Tnfrsf13c	tumor necrosis factor receptor superfamily, member 13c	1.19768	0.00220336				Ccdc88c	coiled-coil domain containing 88C	-1.57929	7.94218e-18
Mgst2	microsomal glutathione S-transferase 2	1.11204	9.00384e-05				Fam132b	family with sequence similarity 132, member B	-1.00756	2.60843e-13
Mapt	microtubule-associated protein tau	1.39585	0.000181767				Myh7	myosin, heavy polypeptide 7, cardiac muscle, beta	-2.12301	5.15385e-10
Cldn1	claudin 1	1.05155	0.0145213				Ldlr	low density lipoprotein receptor	-1.23405	2.2116e-11
2310015B20Rik	RIKEN cDNA 2310015B20 gene	1.18573	6.31365e-12				Adprhl1	ADP-ribosylhydrolase like 1	-1.69105	2.74155e-09
Aldh1a7	aldehyde dehydrogenase family 1, subfamily A7	2.62171	1.34376e-13				Calr4	calreticulin 4	-1.68635	8.72687e-08
Cbln4	cerebellin 4 precursor protein	1.46295	0.000195096				Fn3k	fructosamine 3 kinase	-2.04912	5.0031e-32
Mc4r	melanocortin 4 receptor	1.15459	0.000334106				Cav3	caveolin 3	-1.72008	1.4319e-24
Ache	acetylcholinesterase	1.63587	4.34963e-12				Pacsin3	protein kinase C and casein kinase substrate in neurons 3	-1.23979	1.58767e-28
Prom1	prominin 1	1.298	5.46473e-05				Plxnc1	plexin C1	-1.04411	2.74155e-09
Rab11fip4	RAB11 family interacting protein 4 (class II)	1.88465	3.1511e-15				Narf	nuclear prelamin A recognition factor	-1.05012	9.97514e-09
C1qtnf1	C1q and tumor necrosis factor related protein 1	1.70457	4.78086e-14				Fhl1	four and a half LIM domains 1	-1.50705	1.30632e-08
Kif19a	kinesin family member 19A	1.09057	0.0103976				Tead4	TEA domain family member 4	-2.26142	9.75847e-62
Fam107a	family with sequence similarity 107, member A	1.58161	2.65289e-13				Scn5a	sodium channel, voltage-gated, type V, alpha	-1.36664	2.67051e-76
Card14	caspase recruitment domain family, member 14	1.27428	0.00364283				Sgcd	sarcoglycan, delta (dystrophin-associated glycoprotein)	-1.89106	6.07941e-12
Calcrl	calcitonin receptor-like	1.42836	1.69134e-42				Fmnl1	formin-like 1	-2.00756	3.17037e-44
Atp9a	ATPase, class II, type 9A	2.04108	2.59644e-33				C1qtnf3	C1q and tumor necrosis factor related protein 3	-1.07742	3.15379e-05
Pdgfb	platelet derived growth factor, B polypeptide	1.60641	1.7064e-49				Megf6	multiple EGF-like-domains 6	-2.76678	2.23108e-68
Tbx2	T-box 2	1.36724	0.000171048				Fads3	fatty acid desaturase 3	-1.21463	6.57094e-59
Lin7a	lin-7 homolog A (C. elegans)	1.52478	1.01002e-08				Mfap4	microfibrillar-associated protein 4	-1.33684	0.000405693
Gm15640	predicted gene 15640	1.08463	0.000349321				Gm12300	predicted gene 12300	-1.36234	0.000680188
Fam13a	family with sequence similarity 13, member A	1.52302	2.6819e-25				Plekha7	pleckstrin homology domain containing, family A member 7	-1.22844	1.04634e-09
Irgm2	immunity-related GTPase family M member 2	1.19505	0.000211455				Slc16a3	solute carrier family 16 (monocarboxylic acid transporters), member 3	-1.52851	1.23586e-06
Nckap5	NCK-associated protein 5	1.03158	0.0141398				Hephl1	hephaestin-like 1	-1.43007	0.000630607
Ucp2	uncoupling protein 2 (mitochondrial, proton carrier)	1.27519	3.83532e-12				Kctd9	potassium channel tetramerisation domain containing 9	-1.06373	7.38092e-06
Gm5918	predicted gene 5918	1.07123	0.000382023				Ptprf	protein tyrosine phosphatase, receptor type, F	-1.86768	4.71762e-20
Plac1	placental specific protein 1	1.27227	3.49197e-06				1110012J17Rik	RIKEN cDNA 1110012J17 gene	-1.06081	2.55383e-14
Man2b2	mannosidase 2, alpha B2	1.03751	2.495e-15				Ssx2ip	synovial sarcoma, X breakpoint 2 interacting protein	-1.19143	7.31301e-20
Ndst4	N-deacetylase/N-sulfotransferase (heparin glucosaminyl) 4	1.00062	0.00301882				Ttc9	tetratricopeptide repeat domain 9	-1.01851	5.07382e-09
Ehd3	EH-domain containing 3	1.39712	3.05518e-13				Sox11	SRY-box containing gene 11	-1.35967	2.6875e-19
Gabra1	gamma-aminobutyric acid (GABA) A receptor, subunit alpha 1	1.34219	8.77011e-05				Dusp8	dual specificity phosphatase 8	-1.73012	1.61753e-15
Rgs8	regulator of G-protein signaling 8	1.26224	0.00137242				2410137F16Rik	RIKEN cDNA 2410137F16 gene	-1.13666	0.00627854
Egr2	early growth response 2	1.82212	3.16821e-17				Aif1l	allograft inflammatory factor 1-like	-1.65426	4.11479e-22
Vstm2b	V-set and transmembrane domain containing 2B	1.74263	1.15823e-07				Fut1	fucosyltransferase 1	-1.09864	0.0148852
Add2	adducin 2 (beta)	1.11605	0.000902038				Slc6a19	solute carrier family 6 (neurotransmitter transporter), member 19	-1.73387	2.5034e-05
Mdfi	MyoD family inhibitor	1.84769	4.09885e-52				2010300F17Rik	RIKEN cDNA 2010300F17 gene	-2.09132	1.17688e-10
Ctrb1	chymotrypsinogen B1	1.12698	6.40205e-07				Elovl6	ELOVL family member 6, elongation of long chain fatty acids (yeast)	-1.02852	3.34158e-18
Inpp5j	inositol polyphosphate 5-phosphatase J	1.10761	0.00585078				Myb	myeloblastosis oncogene	-1.01939	5.47848e-05
Cdh20	cadherin 20	1.10914	0.0136628				Gja5	gap junction protein, alpha 5	-1.74175	5.40369e-44
Clu	clusterin	1.10882	0.0111212				Mras	muscle and microspikes RAS	-1.13673	5.11917e-14
Bcas1	breast carcinoma amplified sequence 1	1.2912	2.32465e-05				Capn2	calpain 2	-1.32798	5.96447e-81
Epha7	Eph receptor A7	1.47377	4.79665e-10				Pdk1	pyruvate dehydrogenase kinase, isoenzyme 1	-1.43495	6.21091e-08
Cldn21	claudin 21	1.77556	3.00045e-10				Myl6b	myosin, light polypeptide 6B	-1.11374	6.19591e-22
Sphk1	sphingosine kinase 1	1.50807	1.46737e-08				Ankrd44	ankyrin repeat domain 44	-1.43038	4.52491e-28
Sema5a	sema domain, seven thrombospondin repeats (type 1 and type 1-like), transmembrane domain (TM) and short cytoplasmic domain, (semaphorin) 5A	1.41006	6.15385e-08				Rassf7	Ras association (RalGDS/AF-6) domain family (N-terminal) member 7	-1.24948	3.94658e-11
Dpyd	dihydropyrimidine dehydrogenase	1.41948	2.73062e-10				Fgf6	fibroblast growth factor 6	-1.38798	2.39909e-06
Neurl3	neuralized homolog 3 homolog (Drosophila)	1.49634	4.79665e-10				Fzd9	frizzled homolog 9 (Drosophila)	-1.06313	0.00105259
Rtn4rl1	reticulon 4 receptor-like 1	1.7966	1.48369e-14				Fgf21	fibroblast growth factor 21	-1.24063	5.69687e-06
Ect2l	epithelial cell transforming sequence 2 oncogene-like	1.2813	0.00140183				Spcs3	signal peptidase complex subunit 3 homolog (S. cerevisiae)	-1.08314	9.22983e-23
Gm11983	predicted gene 11983	1.63102	4.05425e-05				Slc29a4	solute carrier family 29 (nucleoside transporters), member 4	-1.02791	1.57711e-06
Rgs14	regulator of G-protein signaling 14	2.23322	7.90619e-10				Ugcg	UDP-glucose ceramide glucosyltransferase	-1.01318	3.49449e-24
B3galt5	UDP-Gal:betaGlcNAc beta 1,3-galactosyltransferase, polypeptide 5	1.11479	0.0133781				Mob4	MOB family member 4, phocein	-1.05067	7.59739e-10
Acss3	acyl-CoA synthetase short-chain family member 3	1.69515	7.16966e-11				Dkk3	dickkopf homolog 3 (Xenopus laevis)	-1.0726	9.30972e-05
Arid3b	AT rich interactive domain 3B (BRIGHT-like)	1.00179	1.72397e-08				Pstpip1	proline-serine-threonine phosphatase-interacting protein 1	-1.37254	1.0869e-14
Acsbg1	acyl-CoA synthetase bubblegum family member 1	1.31978	1.03761e-06				Pkhd1	polycystic kidney and hepatic disease 1	-1.35232	7.13924e-12
Ednra	endothelin receptor type A	1.03202	1.2793e-05				Xrcc4	X-ray repair complementing defective repair in Chinese hamster cells 4	-1.21167	4.8464e-06
Foxp2	forkhead box P2	1.46026	8.12463e-09				Dclk1	doublecortin-like kinase 1	-1.19178	1.40265e-08
Rspo3	R-spondin 3 homolog (Xenopus laevis)	1.69895	3.2973e-05				Inhba	inhibin beta-A	-1.16788	2.97074e-06
Slc40a1	solute carrier family 40 (iron-regulated transporter), member 1	3.36879	3.32237e-57				Mcpt8	mast cell protease 8	-1.71544	1.85101e-08
Dnajc28	DnaJ (Hsp40) homolog, subfamily C, member 28	1.02327	2.8893e-05				Cdk14	cyclin-dependent kinase 14	-1.01441	8.46453e-09
Slc2a12	solute carrier family 2 (facilitated glucose transporter), member 12	1.00276	0.000272254				Klf2	Kruppel-like factor 2 (lung)	-1.1586	6.36929e-07
Batf3	basic leucine zipper transcription factor, ATF-like 3	1.60134	2.71296e-05				Tiam1	T cell lymphoma invasion and metastasis 1	-1.05375	2.86453e-33
Adh7	alcohol dehydrogenase 7 (class IV), mu or sigma polypeptide	1.5396	8.51841e-13				Gzme	granzyme E	-1.84845	2.35706e-10
Chdh	choline dehydrogenase	1.20416	0.00195051				Palm3	paralemmin 3	-1.66723	1.51501e-09
Atp13a5	ATPase type 13A5	1.35966	3.69154e-06				Il1rl1	interleukin 1 receptor-like 1	-1.0993	0.00364831
Trpm6	transient receptor potential cation channel, subfamily M, member 6	1.4565	8.83217e-06				Myoz2	myozenin 2	-1.20433	9.31807e-12
Fos	FBJ osteosarcoma oncogene	1.42949	2.18196e-11				Ei24	etoposide induced 2.4 mRNA	-1.21539	4.5324e-21
Itga4	integrin alpha 4	1.09658	2.80461e-08				2610028E06Rik	RIKEN cDNA 2610028E06 gene	-1.22872	0.00314813
Osbp2	oxysterol binding protein 2	1.32871	6.79243e-05				Fgf2	fibroblast growth factor 2	-1.17535	0.00939178
Nhlh2	nescient helix loop helix 2	1.02976	0.024368				Tmem171	transmembrane protein 171	-1.15696	1.74866e-05
Snx22	sorting nexin 22	1.08945	1.36625e-05				Slc24a4	solute carrier family 24 (sodium/potassium/calcium exchanger), member 4	-1.26656	3.61607e-13
Txnip	thioredoxin interacting protein	1.77653	8.08867e-10				Speer3	spermatogenesis associated glutamate (E)-rich protein 3	-1.08258	0.0192224
Il13ra1	interleukin 13 receptor, alpha 1	1.51487	1.00946e-30				1810055G02Rik	RIKEN cDNA 1810055G02 gene	-1.28489	5.23116e-11
Rsad2	radical S-adenosyl methionine domain containing 2	1.38742	1.06902e-09				Fhdc1	FH2 domain containing 1	-1.30989	1.35464e-05
Kifc2	kinesin family member C2	1.3343	2.9502e-05				F830016B08Rik	RIKEN cDNA F830016B08 gene	-1.00312	0.00733956
6030429G01Rik	RIKEN cDNA 6030429G01 gene	1.15705	4.04366e-07				Grem1	gremlin 1	-1.17017	2.22728e-14
Zcchc12	zinc finger, CCHC domain containing 12	1.26966	0.000849792				Cd27	CD27 antigen	-1.54364	3.64252e-05
Angptl4	angiopoietin-like 4	1.15342	2.09264e-05				Slc7a5	solute carrier family 7 (cationic amino acid transporter, y+ system), member 5	-1.02583	3.34158e-18
Ptchd1	patched domain containing 1	1.53548	0.000179566				Ssr3	signal sequence receptor, gamma	-1.12047	3.18127e-18
Acox2	acyl-Coenzyme A oxidase 2, branched chain	1.03194	0.0240459				Rabif	RAB interacting factor	-1.07583	6.79248e-11
Gpr85	G protein-coupled receptor 85	1.32257	9.91191e-07				Slc13a5	solute carrier family 13 (sodium-dependent citrate transporter), member 5	-1.45919	2.66723e-05
Trp53inp1	transformation related protein 53 inducible nuclear protein 1	1.02797	7.8207e-26				Syt13	synaptotagmin XIII	-1.4098	1.17754e-11
Mme	membrane metallo endopeptidase	2.1331	3.14702e-41				Syt8	synaptotagmin VIII	-1.47062	5.02538e-05
Tek	endothelial-specific receptor tyrosine kinase	1.24115	0.000107987				Clvs1	clavesin 1	-1.04343	4.62615e-07
BC031353	cDNA sequence BC031353	1.18519	2.42542e-09				Padi2	peptidyl arginine deiminase, type II	-1.50635	4.21174e-20
Kcne3	potassium voltage-gated channel, Isk-related subfamily, gene 3	1.06823	0.0199815				Tmed5	transmembrane emp24 protein transport domain containing 5	-1.04702	3.30135e-34
Dusp2	dual specificity phosphatase 2	1.41346	1.38375e-16				Prrg3	proline rich Gla (G-carboxyglutamic acid) 3 (transmembrane)	-1.01001	0.00304917
Clstn2	calsyntenin 2	1.04626	2.02843e-05				Clcnka	chloride channel Ka	-1.0825	0.0160898
Bmf	BCL2 modifying factor	1.63656	1.30644e-19				Phf19	PHD finger protein 19	-1.09577	0.000115081
Cidea	cell death-inducing DNA fragmentation factor, alpha subunit-like effector A	1.48225	1.81686e-07				Hlf	hepatic leukemia factor	-1.01989	0.0317338
Abca1	ATP-binding cassette, sub-family A (ABC1), member 1	1.08203	3.96194e-06				Mapk6	mitogen-activated protein kinase 6	-1.15145	4.8855e-22
Adamts15	a disintegrin-like and metallopeptidase (reprolysin type) with thrombospondin type 1 motif, 15	1.09178	0.000669422				Dpysl5	dihydropyrimidinase-like 5	-1.23084	0.00239
Ckmt1	creatine kinase, mitochondrial 1, ubiquitous	1.08417	0.0147979				Nrcam	neuron-glia-CAM-related cell adhesion molecule	-1.05816	0.000171059
Pamr1	peptidase domain containing associated with muscle regeneration 1	1.19833	0.00533206				Hmg20a	high mobility group 20A	-1.06878	7.50661e-23
Btc	betacellulin, epidermal growth factor family member	1.04441	0.00305329				Cryba4	crystallin, beta A4	-1.09335	0.00616902
Gm11216	predicted gene 11216	1.63678	2.04344e-06				Bpifb1	BPI fold containing family B, member 1	-1.02864	0.0223075
Ifitm1	interferon induced transmembrane protein 1	2.23775	3.42939e-12				Rab3il1	RAB3A interacting protein (rabin3)-like 1	-1.5484	2.53972e-31
Acbd7	acyl-Coenzyme A binding domain containing 7	1.26051	0.00365586				Cxcl13	chemokine (C-X-C motif) ligand 13	-1.25853	7.76866e-07
Cish	cytokine inducible SH2-containing protein	1.35585	2.44963e-07				Coro2b	coronin, actin binding protein, 2B	-1.06259	4.79001e-17
Plac8	placenta-specific 8	1.57651	1.55192e-06				Myh10	myosin, heavy polypeptide 10, non-muscle	-1.06548	8.96316e-14
Esrrb	estrogen related receptor, beta	1.05544	0.00511923				N4bp3	NEDD4 binding protein 3	-1.03572	0.000174423
Slc2a5	solute carrier family 2 (facilitated glucose transporter), member 5	1.13359	0.000434934				Myo15b	myosin XVB	-1.82071	3.08814e-11
Mmel1	membrane metallo-endopeptidase-like 1	1.88104	2.29259e-10				Lman1l	lectin, mannose-binding 1 like	-1.01534	1.71341e-15
Trim12a	tripartite motif-containing 12A	1.0577	0.00252061				Arhgef16	Rho guanine nucleotide exchange factor (GEF) 16	-2.2474	1.30737e-10
Hgf	hepatocyte growth factor	2.00511	4.71762e-20				Ntn1	netrin 1	-1.04135	8.17828e-24
Rprml	reprimo-like	1.65847	6.2975e-05				Tmem54	transmembrane protein 54	-1.03361	0.00722597
Tbc1d30	TBC1 domain family, member 30	1.05186	0.0106334				Xpo4	exportin 4	-1.2405	5.90283e-35
Bcl2l11	BCL2-like 11 (apoptosis facilitator)	1.14226	2.12811e-26				Dpep1	dipeptidase 1 (renal)	-1.01509	1.92225e-16
Cbx7	chromobox homolog 7	1.37697	5.29717e-10				Tead1	TEA domain family member 1	-1.30766	9.38003e-10
Myo6	myosin VI	1.19856	1.81788e-33				Padi3	peptidyl arginine deiminase, type III	-1.00298	2.26336e-06
4833427G06Rik	RIKEN cDNA 4833427G06 gene	1.08981	0.000331122				4930538K18Rik	RIKEN cDNA 4930538K18 gene	-1.07231	0.0196685
Cpne7	copine VII	2.96717	5.49987e-40				Dio2	deiodinase, iodothyronine, type II	-1.12295	3.5643e-08
Pacrg	PARK2 co-regulated	1.02741	0.00720787				Dera	2-deoxyribose-5-phosphate aldolase homolog (C. elegans)	-1.00642	1.35971e-10
Tnni3	troponin I, cardiac 3	1.27721	0.000103878				Amigo2	adhesion molecule with Ig like domain 2	-1.56722	5.48233e-09
Kcnj3	potassium inwardly-rectifying channel, subfamily J, member 3	1.25102	0.00448387				Mirg	miRNA containing gene	-1.92406	5.95396e-11
Slc16a4	solute carrier family 16 (monocarboxylic acid transporters), member 4	1.39476	2.81255e-05				Serpina6	serine (or cysteine) peptidase inhibitor, clade A, member 6	-1.09671	0.0176195
Adcy1	adenylate cyclase 1	1.35732	6.96798e-24				Cyb5b	cytochrome b5 type B	-1.05693	4.09885e-52
Acad12	acyl-Coenzyme A dehydrogenase family, member 12	1.00587	0.000329754				Ak4	adenylate kinase 4	-1.03779	0.00124333
Col24a1	collagen, type XXIV, alpha 1	1.14372	2.31044e-10				Ankrd2	ankyrin repeat domain 2 (stretch responsive muscle)	-2.75646	4.84915e-32
Robo2	roundabout homolog 2 (Drosophila)	1.94801	4.07396e-11				Unc13d	unc-13 homolog D (C. elegans)	-1.02994	5.07382e-09
Rgs2	regulator of G-protein signaling 2	1.44915	3.15991e-12				Wdr55	WD repeat domain 55	-1.42832	1.54591e-18
Abcd2	ATP-binding cassette, sub-family D (ALD), member 2	1.45813	9.96331e-08				0610040J01Rik	RIKEN cDNA 0610040J01 gene	-1.76415	1.06338e-05
Trib2	tribbles homolog 2 (Drosophila)	1.47301	8.40043e-42				Reep3	receptor accessory protein 3	-1.13543	3.82244e-43
Gnb3	guanine nucleotide binding protein (G protein), beta 3	2.10974	1.64287e-18				Colec10	collectin sub-family member 10	-1.15884	0.00823071
Hspa2	heat shock protein 2	1.00173	4.03241e-06				Zfp185	zinc finger protein 185	-1.53798	2.45239e-06
Foxo1	forkhead box O1	1.06504	5.7503e-09				Ngf	nerve growth factor	-1.11718	9.61254e-25
Gucy1a3	guanylate cyclase 1, soluble, alpha 3	1.37079	9.92314e-06				Meg3	maternally expressed 3	-1.72018	7.06174e-13
Pla2g2d	phospholipase A2, group IID	1.39609	0.000186889				Fam113b	family with sequence similarity 113, member B	-1.07612	0.017122
Krt8	keratin 8	1.26687	0.00382874				Igfbp2	insulin-like growth factor binding protein 2	-1.53811	2.79944e-12
Rec8	REC8 homolog (yeast)	1.28166	0.0025738				Rian	RNA imprinted and accumulated in nucleus	-2.28632	3.77775e-157
Tmem26	transmembrane protein 26	1.07207	0.0189863				Lrp2	low density lipoprotein receptor-related protein 2	-1.18131	0.0052125
P2rx6	purinergic receptor P2X, ligand-gated ion channel, 6	1.8416	1.793e-23				Ysk4	Yeast Sps1/Ste20-related kinase 4 (S. cerevisiae)	-1.22221	0.00304956
Ikzf1	IKAROS family zinc finger 1	1.53183	0.00018555				Gpc6	glypican 6	-1.10378	1.05971e-11
Arhgap6	Rho GTPase activating protein 6	1.28652	7.04219e-10				Mtmr12	myotubularin related protein 12	-1.0663	3.70167e-20
5930403N24Rik	RIKEN cDNA 5930403N24 gene	1.02352	0.00259671				Man2a1	mannosidase 2, alpha 1	-1.30147	5.68351e-30
Pip5k1b	phosphatidylinositol-4-phosphate 5-kinase, type 1 beta	1.02787	0.000398306				H2-Q7	histocompatibility 2, Q region locus 7	-1.01873	0.0327471
Tnfrsf9	tumor necrosis factor receptor superfamily, member 9	1.119	0.00988635				Mthfd2	methylenetetrahydrofolate dehydrogenase (NAD+ dependent), methenyltetrahydrofolate cyclohydrolase	-1.05449	2.23126e-15
Bdnf	brain derived neurotrophic factor	1.06938	0.00150318				Rtl1	retrotransposon-like 1	-1.21237	0.00564034
Smpdl3a	sphingomyelin phosphodiesterase, acid-like 3A	1.12244	1.64962e-09				Chn1	chimerin (chimaerin) 1	-1.15781	3.77553e-40
Pcdh10	protocadherin 10	1.02978	0.0303702				Xiap	X-linked inhibitor of apoptosis	-1.02332	2.26779e-17
Dach1	dachshund 1 (Drosophila)	1.62527	2.89829e-07				Gm3788	predicted gene 3788	-1.03741	0.0211987
Elfn1	leucine rich repeat and fibronectin type III, extracellular 1	1.54806	7.60792e-16				Itga3	integrin alpha 3	-1.26983	9.27591e-12
Foxq1	forkhead box Q1	1.25922	0.00456889
Pla2g7	phospholipase A2, group VII (platelet-activating factor acetylhydrolase, plasma)	1.31247	8.53297e-06
Myocd	myocardin	1.04606	0.00662114
Trpv1	transient receptor potential cation channel, subfamily V, member 1	1.60883	1.01672e-05
Cysltr1	cysteinyl leukotriene receptor 1	1.55963	7.86276e-07
Mchr1	melanin-concentrating hormone receptor 1	1.7172	1.38827e-06
Fam5b	family with sequence similarity 5, member B	1.1912	0.00756705
Arc	activity regulated cytoskeletal-associated protein	1.03118	0.00439928
Gm11744	predicted gene 11744	1.05483	0.00862914
Id4	inhibitor of DNA binding 4	1.44993	3.8254e-06
4930550C14Rik	RIKEN cDNA 4930550C14 gene	1.68923	3.8022e-05
Gm807	predicted gene 807	1.28925	2.3823e-05
Olfml3	olfactomedin-like 3	1.86784	2.99471e-60
Gm5567	predicted gene 5567	1.72679	9.4961e-06
Btg1	B cell translocation gene 1, anti-proliferative	1.14008	1.16119e-22
Hnmt	histamine N-methyltransferase	1.52558	0.000242566
Zfyve28	zinc finger, FYVE domain containing 28	1.27043	0.0023161
Ctnna2	catenin (cadherin associated protein), alpha 2	1.10343	0.0131761
Ugt1a6a	UDP glucuronosyltransferase 1 family, polypeptide A6A	1.3623	0.000651154
Crtam	cytotoxic and regulatory T cell molecule	1.15511	0.00132197
Dab1	disabled homolog 1 (Drosophila)	1.02034	0.0319003
Enpep	glutamyl aminopeptidase	1.12147	0.0128911
Xdh	xanthine dehydrogenase	1.02156	0.000133446
Htr7	5-hydroxytryptamine (serotonin) receptor 7	1.00668	0.0358819
Ace	angiotensin I converting enzyme (peptidyl-dipeptidase A) 1	1.27709	0.000330238
AI429214	expressed sequence AI429214	1.33419	9.84636e-06
Pf4	platelet factor 4	1.06914	0.0141558
Aqp11	aquaporin 11	1.29684	2.61944e-05
Gpr20	G protein-coupled receptor 20	1.63568	3.54641e-12
Casr	calcium-sensing receptor	1.30115	0.00217371
Kif9	kinesin family member 9	1.21155	0.00218448
Gstt3	glutathione S-transferase, theta 3	1.21295	0.00261665
Lmo2	LIM domain only 2	1.74674	5.06575e-17
Onecut2	one cut domain, family member 2	1.53895	8.6026e-08
Tmem25	transmembrane protein 25	1.96248	2.93114e-21
2410004P03Rik	RIKEN cDNA 2410004P03 gene	1.08291	0.020225
1810011O10Rik	RIKEN cDNA 1810011O10 gene	1.21513	1.80313e-13
Epha3	Eph receptor A3	1.19691	7.82701e-07
Atf3	activating transcription factor 3	1.0101	0.000441591
Fgf7	fibroblast growth factor 7	1.01164	1.03272e-05
Cabp1	calcium binding protein 1	1.03966	0.0271692
Pcdh9	protocadherin 9	1.35898	7.39157e-05
Fcer1g	Fc receptor, IgE, high affinity I, gamma polypeptide	1.00489	0.0363515
Ypel5	yippee-like 5 (Drosophila)	1.07333	4.23429e-13
Cadm2	cell adhesion molecule 2	1.26034	0.00329768
Slc1a2	solute carrier family 1 (glial high affinity glutamate transporter), member 2	1.71767	1.3132e-06
Cyb561	cytochrome b-561	1.23747	2.23519e-05
Efhb	EF hand domain family, member B	1.03322	0.0250164
Mt2	metallothionein 2	1.0934	0.00421726
Kctd21	potassium channel tetramerisation domain containing 21	1.00609	0.000740368
5430435G22Rik	RIKEN cDNA 5430435G22 gene	1.11351	1.07221e-09
Syp	synaptophysin	1.04527	0.0113221
Gna14	guanine nucleotide binding protein, alpha 14	1.03997	0.0176295
Ccdc65	coiled-coil domain containing 65	1.12043	0.0140966
A430035B10Rik	RIKEN cDNA A430035B10 gene	1.00344	0.0347738
4632428N05Rik	RIKEN cDNA 4632428N05 gene	1.41327	2.16238e-24
Kcnh6	potassium voltage-gated channel, subfamily H (eag-related), member 6	1.00098	0.000255487
Tgfb2	transforming growth factor, beta 2	1.46553	1.57011e-07
Kcnh1	potassium voltage-gated channel, subfamily H (eag-related), member 1	1.01102	0.0306604
Dhrs3	dehydrogenase/reductase (SDR family) member 3	1.06604	6.63552e-06
Plekhg1	pleckstrin homology domain containing, family G (with RhoGef domain) member 1	1.12155	0.00111209
Fam196a	family with sequence similarity 196, member A	1.02541	0.0292904
Boll	bol, boule-like (Drosophila)	1.21502	0.000266507
Scn7a	sodium channel, voltage-gated, type VII, alpha	4.07176	3.81294e-49
Ahr	aryl-hydrocarbon receptor	1.31418	7.20915e-07

## Sheet: siTead14_day3
Genes upregulated 2 fold or more							Genes downregulated 2 fold or more
Gene name	Description	log2(siT1/4_D3_PM/siControl_D3_PM)	Adjusted p-value (siT1/4_D3_PM/siControl_D3_PM)				Gene name	Description	log2(siT1/4_D3_PM/siControl_D3_PM)	Adjusted p-value (siT1/4_D3_PM/siControl_D3_PM)
Pacsin1	protein kinase C and casein kinase substrate in neurons 1	1.80636	4.9296e-15				Ankrd23	ankyrin repeat domain 23	-1.39782	3.01735e-08
Tceal7	transcription elongation factor A (SII)-like 7	2.12263	1.9774e-50				Ndrg2	N-myc downstream regulated gene 2	-1.45675	6.63974e-11
Sln	sarcolipin	1.11959	0.00119848				Msln	mesothelin	-1.49893	1.35142e-15
Sema6b	sema domain, transmembrane domain (TM), and cytoplasmic domain, (semaphorin) 6B	1.0734	0.000169981				Dchs1	dachsous 1 (Drosophila)	-1.57723	1.53288e-09
Sdk2	sidekick homolog 2 (chicken)	1.09988	0.0078354				Gchfr	GTP cyclohydrolase I feedback regulator	-1.39457	3.00561e-06
Myh4	myosin, heavy polypeptide 4, skeletal muscle	1.84454	3.09324e-16				Fgfrl1	fibroblast growth factor receptor-like 1	-1.09036	3.78715e-09
Ramp1	receptor (calcitonin) activity modifying protein 1	1.9337	5.63546e-08				Itga11	integrin alpha 11	-1.51056	2.48811e-15
Hr	hairless	1.20591	0.0108792				Lrrc2	leucine rich repeat containing 2	-1.23831	1.04034e-07
Mgll	monoglyceride lipase	1.02627	9.71369e-05				Slc7a8	solute carrier family 7 (cationic amino acid transporter, y+ system), member 8	-1.22944	0.00107199
Pnmt	phenylethanolamine-N-methyltransferase	1.76317	4.78825e-11				Hspb7	heat shock protein family, member 7 (cardiovascular)	-1.01868	8.84807e-41
Tspan8	tetraspanin 8	1.38705	0.00434422				Scn3b	sodium channel, voltage-gated, type III, beta	-1.2238	2.30386e-09
Mfsd7a	major facilitator superfamily domain containing 7A	1.02885	9.93516e-05				Mybpc2	myosin binding protein C, fast-type	-1.4062	1.5265e-24
Fam46a	family with sequence similarity 46, member A	1.33117	5.67378e-19				Shroom3	shroom family member 3	-1.04788	5.49069e-14
Tead3	TEA domain family member 3	1.01614	0.000745439				Esrrg	estrogen-related receptor gamma	-1.41543	1.3654e-11
Rgs5	regulator of G-protein signaling 5	1.04115	6.28952e-05				Myh1	myosin, heavy polypeptide 1, skeletal muscle, adult	-2.31319	9.29862e-206
Atp1b2	ATPase, Na+/K+ transporting, beta 2 polypeptide	1.2776	4.13522e-27				Gm12185	predicted gene 12185	-1.13877	0.0204428
Wif1	Wnt inhibitory factor 1	2.753	7.02928e-38				Hspb6	heat shock protein, alpha-crystallin-related, B6	-1.03522	6.85686e-10
Myzap	myocardial zonula adherens protein	1.30691	0.000459638				Tmem37	transmembrane protein 37	-1.18361	6.54052e-11
Ephb1	Eph receptor B1	1.95038	1.89841e-41				Thrsp	thyroid hormone responsive SPOT14 homolog (Rattus)	-1.30619	1.84113e-18
Cnksr2	connector enhancer of kinase suppressor of Ras 2	1.23494	6.77114e-10				Als2cl	ALS2 C-terminal like	-1.0874	1.61059e-07
B3galt2	UDP-Gal:betaGlcNAc beta 1,3-galactosyltransferase, polypeptide 2	1.7606	7.18743e-13				Ccdc88c	coiled-coil domain containing 88C	-1.10798	9.34511e-09
Mctp2	multiple C2 domains, transmembrane 2	1.57581	0.000127418				Myh7	myosin, heavy polypeptide 7, cardiac muscle, beta	-2.39461	5.59339e-13
Dock11	dedicator of cytokinesis 11	1.96896	9.66708e-23				Adprhl1	ADP-ribosylhydrolase like 1	-1.76225	1.12739e-48
Tmem229b	transmembrane protein 229B	1.22004	1.73641e-21				Parp3	poly (ADP-ribose) polymerase family, member 3	-1.04547	6.09523e-08
Reln	reelin	1.20672	5.38304e-07				Arhgef6	Rac/Cdc42 guanine nucleotide exchange factor (GEF) 6	-1.47577	8.6187e-21
Ctsc	cathepsin C	1.72735	1.0633e-17				Eef1a2	eukaryotic translation elongation factor 1 alpha 2	-2.16669	1.40052e-10
Stmn1	stathmin 1	1.40542	6.17103e-09				Apol6	apolipoprotein L 6	-1.39362	2.79775e-08
Snai3	snail homolog 3 (Drosophila)	1.26588	3.55703e-05				Ptpn3	protein tyrosine phosphatase, non-receptor type 3	-1.1994	1.17426e-09
Sfrp2	secreted frizzled-related protein 2	2.09402	9.10134e-10				2310001H17Rik	RIKEN cDNA 2310001H17 gene	-1.01926	0.00316111
Sel1l3	sel-1 suppressor of lin-12-like 3 (C. elegans)	1.14946	1.29072e-07				Cd24a	CD24a antigen	-2.33934	2.34195e-51
1110059M19Rik	RIKEN cDNA 1110059M19 gene	2.03624	5.78974e-16				Narf	nuclear prelamin A recognition factor	-1.01786	2.18965e-06
Bmp2	bone morphogenetic protein 2	1.61034	2.15902e-17				Myl2	myosin, light polypeptide 2, regulatory, cardiac, slow	-1.8102	1.39547e-09
Htr2b	5-hydroxytryptamine (serotonin) receptor 2B	1.24492	0.00022962				Acacb	acetyl-Coenzyme A carboxylase beta	-1.01486	0.02238
Adcy8	adenylate cyclase 8	1.31982	9.7332e-07				Fhl1	four and a half LIM domains 1	-2.23853	1.26095e-163
Tmem233	transmembrane protein 233	2.31205	4.1621e-15				Tead4	TEA domain family member 4	-2.52135	6.32712e-101
4930500J02Rik	RIKEN cDNA 4930500J02 gene	1.7735	8.98421e-07				Yipf7	Yip1 domain family, member 7	-1.00853	4.17694e-07
Dner	delta/notch-like EGF-related receptor	1.60143	7.79746e-15				Myh8	myosin, heavy polypeptide 8, skeletal muscle, perinatal	-1.16336	4.44116e-31
Homer2	homer homolog 2 (Drosophila)	1.03478	0.0291149				Fmnl1	formin-like 1	-1.92092	3.23771e-15
Col10a1	collagen, type X, alpha 1	1.10019	0.00533954				Megf6	multiple EGF-like-domains 6	-1.06589	0.0498769
Lingo1	leucine rich repeat and Ig domain containing 1	1.93407	1.4143e-08				Mfap4	microfibrillar-associated protein 4	-2.02375	5.20844e-48
Tnfrsf13c	tumor necrosis factor receptor superfamily, member 13c	1.63052	1.90682e-09				Gm12300	predicted gene 12300	-1.24583	7.27105e-15
Mapt	microtubule-associated protein tau	1.11604	0.000302522				Myh2	myosin, heavy polypeptide 2, skeletal muscle, adult	-1.59802	3.5063e-07
Aldh1a7	aldehyde dehydrogenase family 1, subfamily A7	2.29968	2.2601e-08				Prrt4	proline-rich transmembrane protein 4	-1.72514	4.87411e-05
Gmpr	guanosine monophosphate reductase	1.00286	3.93154e-12				Tmem62	transmembrane protein 62	-1.01102	5.58417e-18
Shisa2	shisa homolog 2 (Xenopus laevis)	1.20961	5.30855e-09				Plekha7	pleckstrin homology domain containing, family A member 7	-1.8111	3.27866e-11
Ache	acetylcholinesterase	1.67202	1.66063e-10				Hephl1	hephaestin-like 1	-1.58799	0.000376115
Grip2	glutamate receptor interacting protein 2	1.13896	4.25236e-13				Kctd9	potassium channel tetramerisation domain containing 9	-1.04145	1.83358e-09
Rorc	RAR-related orphan receptor gamma	1.41833	0.00057723				Fbxo40	F-box protein 40	-2.34775	2.0691e-33
Gfra2	glial cell line derived neurotrophic factor family receptor alpha 2	1.07687	9.95941e-05				Ltbp2	latent transforming growth factor beta binding protein 2	-1.00355	0.0317402
Me3	malic enzyme 3, NADP(+)-dependent, mitochondrial	1.12782	1.56043e-14				Ptgds	prostaglandin D2 synthase (brain)	-1.03775	9.40698e-05
Galntl4	UDP-N-acetyl-alpha-D-galactosamine:polypeptide N-acetylgalactosaminyltransferase-like 4	1.0065	1.00831e-05				Svip	small VCP/p97-interacting protein	-1.16549	1.73139e-09
Fam107a	family with sequence similarity 107, member A	1.04173	0.0198696				Crhr2	corticotropin releasing hormone receptor 2	-1.26041	0.00573668
Fam169b	family with sequence similarity 169, member B	1.48599	3.61076e-07				Dupd1	dual specificity phosphatase and pro isomerase domain containing 1	-1.14647	0.00351461
Rprm	reprimo, TP53 dependent G2 arrest mediator candidate	3.73831	9.14546e-45				Dusp8	dual specificity phosphatase 8	-1.20448	2.09464e-05
Crym	crystallin, mu	1.79905	4.88874e-06				2410137F16Rik	RIKEN cDNA 2410137F16 gene	-1.07263	0.0299901
Tigd4	tigger transposable element derived 4	1.30908	0.00077693				Smpdl3b	sphingomyelin phosphodiesterase, acid-like 3B	-1.38276	7.03038e-07
Arhgap25	Rho GTPase activating protein 25	1.45562	0.00242378				Tac4	tachykinin 4	-1.12211	2.6594e-06
Tceal3	transcription elongation factor A (SII)-like 3	1.04728	4.4481e-05				Aif1l	allograft inflammatory factor 1-like	-1.6733	1.10502e-15
Pdgfb	platelet derived growth factor, B polypeptide	1.18993	2.47686e-09				Slc6a19	solute carrier family 6 (neurotransmitter transporter), member 19	-1.67189	4.70818e-05
Erbb4	v-erb-a erythroblastic leukemia viral oncogene homolog 4 (avian)	3.88131	1.61967e-41				Slc10a4	solute carrier family 10 (sodium/bile acid cotransporter family), member 4	-1.17248	0.00736389
Avpr1a	arginine vasopressin receptor 1A	1.19313	3.57111e-07				Gm5532	predicted gene 5532	-1.54951	3.04466e-08
Rab27a	RAB27A, member RAS oncogene family	1.55372	0.000119151				Scel	sciellin	-1.65811	0.000172365
Rundc3a	RUN domain containing 3A	1.1285	1.30708e-11				Pdk1	pyruvate dehydrogenase kinase, isoenzyme 1	-1.11221	6.19226e-08
Gm17396	predicted gene, 17396	1.03318	7.78917e-05				Myl6b	myosin, light polypeptide 6B	-1.35227	1.99118e-11
Ccdc64	coiled-coil domain containing 64	2.06837	5.6564e-22				Fzd9	frizzled homolog 9 (Drosophila)	-1.05418	0.00573668
C1ql1	complement component 1, q subcomponent-like 1	1.61987	0.00024841				Sorbs1	sorbin and SH3 domain containing 1	-1.19847	4.30118e-07
Nat8l	N-acetyltransferase 8-like	1.09529	0.004295				Clip4	CAP-GLY domain containing linker protein family, member 4	-2.07581	2.81125e-08
Smarca2	SWI/SNF related, matrix associated, actin dependent regulator of chromatin, subfamily a, member 2	1.2221	5.29925e-41				2310043M15Rik	RIKEN cDNA 2310043M15 gene	-1.74588	4.67152e-05
Ufsp1	UFM1-specific peptidase 1	1.29642	1.05216e-05				Ckmt2	creatine kinase, mitochondrial 2	-1.02864	1.13589e-05
Cacna1i	calcium channel, voltage-dependent, alpha 1I subunit	1.17346	5.67484e-09				Sp100	nuclear antigen Sp100	-1.06561	0.0432741
Wnt10a	wingless related MMTV integration site 10a	1.30371	0.00260739				Wwc1	WW, C2 and coiled-coil domain containing 1	-1.35855	3.21717e-08
Cadps	Ca2+-dependent secretion activator	2.72922	3.76175e-13				Pstpip1	proline-serine-threonine phosphatase-interacting protein 1	-1.26056	1.51991e-10
Nckap5	NCK-associated protein 5	1.75573	4.2216e-10				Pappa2	pappalysin 2	-1.49856	0.000933247
D930014E17Rik	RIKEN cDNA D930014E17 gene	1.28445	3.80433e-22				Clmn	calmin	-1.32817	3.46688e-09
Fam57b	family with sequence similarity 57, member B	1.03129	0.0195835				Dnase1l3	deoxyribonuclease 1-like 3	-1.1923	0.00620149
Rasgef1a	RasGEF domain family, member 1A	1.17797	1.23113e-05				Pdlim1	PDZ and LIM domain 1 (elfin)	-1.09909	7.532e-13
Sh3rf3	SH3 domain containing ring finger 3	1.01759	5.85478e-06				Cmbl	carboxymethylenebutenolidase-like (Pseudomonas)	-1.00116	0.0127111
Wnt3	wingless-related MMTV integration site 3	1.19238	0.0167482				Awat2	acyl-CoA wax alcohol acyltransferase 2	-1.02483	0.000246528
Ndst4	N-deacetylase/N-sulfotransferase (heparin glucosaminyl) 4	1.51555	5.87908e-06				Gm9869	predicted gene 9869	-1.2091	0.0073269
Rnf144b	ring finger protein 144B	1.19444	0.000449407				Serpina12	serine (or cysteine) peptidase inhibitor, clade A (alpha-1 antiproteinase, antitrypsin), member 12	-1.72777	8.216e-05
2310007L24Rik	RIKEN cDNA 2310007L24 gene	1.17623	1.31926e-05				Lrtm2	leucine-rich repeats and transmembrane domains 2	-2.30301	6.07939e-09
Maob	monoamine oxidase B	1.20266	0.000151957				Xirp2	xin actin-binding repeat containing 2	-2.06775	7.94509e-19
Kif24	kinesin family member 24	1.18536	3.34937e-10				Cited4	Cbp/p300-interacting transactivator, with Glu/Asp-rich carboxy-terminal domain, 4	-1.11774	0.000414996
Art3	ADP-ribosyltransferase 3	1.16417	5.78421e-15				Agbl1	ATP/GTP binding protein-like 1	-2.30095	4.34287e-09
Mylk3	myosin light chain kinase 3	1.34217	0.000357152				Cnksr1	connector enhancer of kinase suppressor of Ras 1	-1.74065	3.4125e-06
Acy3	aspartoacylase (aminoacylase) 3	1.18796	3.43015e-06				Tlr6	toll-like receptor 6	-1.03434	0.000106158
6330403A02Rik	RIKEN cDNA 6330403A02 gene	4.17305	2.85507e-39				Gm17455	predicted gene, 17455	-1.30102	0.00199935
Rgs8	regulator of G-protein signaling 8	1.22755	0.0131149				Myoz2	myozenin 2	-1.15197	0.00787656
Vstm2b	V-set and transmembrane domain containing 2B	1.70748	2.54027e-07				Serpina9	serine (or cysteine) peptidase inhibitor, clade A (alpha-1 antiproteinase, antitrypsin), member 9	-1.80684	3.09797e-06
1700055N04Rik	RIKEN cDNA 1700055N04 gene	1.38973	0.00242533				Sidt1	SID1 transmembrane family, member 1	-1.22349	0.00967775
Cst3	cystatin C	1.13276	5.99961e-30				Gm15949	predicted gene 15949	-1.19966	0.000154127
Fam122b	family with sequence similarity 122, member B	1.38335	1.1119e-09				Nptx1	neuronal pentraxin 1	-1.07038	0.00368416
Prss12	protease, serine, 12 neurotrypsin (motopsin)	1.23501	0.000817209				Fgf2	fibroblast growth factor 2	-1.15131	0.0074008
Slamf1	signaling lymphocytic activation molecule family member 1	2.66269	2.96492e-14				Slc24a4	solute carrier family 24 (sodium/potassium/calcium exchanger), member 4	-1.26471	0.000530012
Nrk	Nik related kinase	1.68184	6.6578e-06				Stac2	SH3 and cysteine rich domain 2	-2.04608	3.93061e-13
Thbd	thrombomodulin	1.18788	5.82505e-08				2310002F09Rik	RIKEN cDNA 2310002F09 gene	-1.01341	0.015625
Upk1b	uroplakin 1B	1.11282	0.0380497				Smoc2	SPARC related modular calcium binding 2	-1.74101	1.96591e-08
4832428D23Rik	RIKEN cDNA 4832428D23 gene	1.06444	0.0221191				F830016B08Rik	RIKEN cDNA F830016B08 gene	-1.25392	0.00348957
Slc37a2	solute carrier family 37 (glycerol-3-phosphate transporter), member 2	1.13227	5.84823e-08				Gm13943	predicted gene 13943	-1.27511	0.00020565
Ccnd1	cyclin D1	1.0327	6.19226e-08				Cd27	CD27 antigen	-1.52082	5.34788e-05
Rassf2	Ras association (RalGDS/AF-6) domain family member 2	1.36814	7.6003e-05				Kcne1l	potassium voltage-gated channel, Isk-related family, member 1-like, pseudogene	-1.07384	0.0343346
Cdh20	cadherin 20	1.15396	0.0142165				Prrxl1	paired related homeobox protein-like 1	-1.94412	2.18965e-06
Zp2	zona pellucida glycoprotein 2	1.55574	5.04172e-05				Ccdc88b	coiled-coil domain containing 88B	-1.13849	0.0122561
Cited1	Cbp/p300-interacting transactivator with Glu/Asp-rich carboxy-terminal domain 1	1.81141	3.81224e-18				Lamc3	laminin gamma 3	-1.57716	4.32738e-05
Mgam	maltase-glucoamylase	1.31982	0.00787656				2310014F06Rik	RIKEN cDNA 2310014F06 gene	-2.31813	2.47955e-08
Epha7	Eph receptor A7	1.10279	0.0034575				Gm14137	predicted gene 14137	-1.57214	0.000184221
Cldn21	claudin 21	2.34726	1.80582e-12				Tox2	TOX high mobility group box family member 2	-1.48625	4.93424e-11
Sema5a	sema domain, seven thrombospondin repeats (type 1 and type 1-like), transmembrane domain (TM) and short cytoplasmic domain, (semaphorin) 5A	1.78141	5.6564e-22				Epb4.1l4b	erythrocyte protein band 4.1-like 4b	-1.1783	1.14169e-05
Aifm3	apoptosis-inducing factor, mitochondrion-associated 3	1.21971	0.00195188				Fbxl2	F-box and leucine-rich repeat protein 2	-1.03408	1.03859e-05
Dleu7	deleted in lymphocytic leukemia, 7	1.99425	8.80315e-17				Susd3	sushi domain containing 3	-1.11822	2.84857e-10
Cd101	CD101 antigen	1.08199	0.0333493				Mtap1b	microtubule-associated protein 1B	-1.41705	2.2408e-10
Serpinb6b	serine (or cysteine) peptidase inhibitor, clade B, member 6b	1.79498	5.66544e-08				Ppp1r16b	protein phosphatase 1, regulatory (inhibitor) subunit 16B	-1.35008	0.000124126
Galntl2	UDP-N-acetyl-alpha-D-galactosamine:polypeptide N-acetylgalactosaminyltransferase-like 2	2.92782	8.07547e-21				Scn3a	sodium channel, voltage-gated, type III, alpha	-1.75371	2.43391e-07
Gm16707	predicted gene, 16707	1.00925	2.01254e-05				Gm16299	predicted gene 16299	-1.05501	0.0296743
Calml3	calmodulin-like 3	1.07118	0.0466098				Cck	cholecystokinin	-1.03261	0.0197431
2810025M15Rik	RIKEN cDNA 2810025M15 gene	1.18254	1.24244e-14				Slfn5	schlafen 5	-1.07312	0.000106536
Chi3l1	chitinase 3-like 1	1.03219	0.0310772				Nos1	nitric oxide synthase 1, neuronal	-2.01372	1.50524e-10
Fhad1	forkhead-associated (FHA) phosphopeptide binding domain 1	2.49832	2.73052e-33				Padi2	peptidyl arginine deiminase, type II	-1.52553	0.000676963
Chrm3	cholinergic receptor, muscarinic 3, cardiac	1.3647	0.00131013				Tec	tec protein tyrosine kinase	-1.05799	3.04494e-10
Rgs14	regulator of G-protein signaling 14	2.53105	4.63948e-14				Sh2d4b	SH2 domain containing 4B	-1.48625	1.30046e-08
Astn2	astrotactin 2	1.06271	0.0336194				Prrg3	proline rich Gla (G-carboxyglutamic acid) 3 (transmembrane)	-1.03144	0.00122547
Acss3	acyl-CoA synthetase short-chain family member 3	1.56848	1.62907e-05				Fam13c	family with sequence similarity 13, member C	-1.02749	5.19621e-05
Arid3b	AT rich interactive domain 3B (BRIGHT-like)	1.49471	1.41521e-12				Cpne2	copine II	-1.10066	3.24277e-05
Rasgrp1	RAS guanyl releasing protein 1	1.74396	0.000116872				Fam164c	family with sequence similarity 164, member C	-1.09754	1.64532e-05
Ednra	endothelin receptor type A	1.43438	1.14937e-15				Oxct1	3-oxoacid CoA transferase 1	-1.05774	4.77916e-06
Frem1	Fras1 related extracellular matrix protein 1	1.68399	4.04464e-08				Ifit2	interferon-induced protein with tetratricopeptide repeats 2	-1.0739	0.00517911
Foxp2	forkhead box P2	1.59916	5.47069e-11				Ugt1a7c	UDP glucuronosyltransferase 1 family, polypeptide A7C	-1.3931	0.000478961
Rspo3	R-spondin 3 homolog (Xenopus laevis)	1.88227	2.23451e-05				Gm3047	predicted gene 3047	-1.27679	0.0111364
Slc40a1	solute carrier family 40 (iron-regulated transporter), member 1	1.09367	0.0133076				Cryba4	crystallin, beta A4	-1.05281	0.0290719
Npr3	natriuretic peptide receptor 3	1.72813	3.20684e-19				Nlrc3	NLR family, CARD domain containing 3	-1.37909	2.28406e-10
Cnga3	cyclic nucleotide gated channel alpha 3	1.45632	0.00240082				Zfp52	zinc finger protein 52	-1.06305	5.17369e-08
Aldh3b2	aldehyde dehydrogenase 3 family, member B2	1.88202	1.17725e-06				Slc26a7	solute carrier family 26, member 7	-1.04006	0.00736241
Rasef	RAS and EF hand domain containing	1.72276	9.81202e-05				Spire2	spire homolog 2 (Drosophila)	-1.00431	0.0346323
Il15	interleukin 15	1.83715	2.60718e-09				Gm14446	predicted gene 14446	-1.81364	3.37581e-05
Ak8	adenylate kinase 8	1.40105	0.00117997				Nxf7	nuclear RNA export factor 7	-1.0892	0.00207658
Palmd	palmdelphin	1.10024	1.64771e-05				Lman1l	lectin, mannose-binding 1 like	-1.97548	2.51762e-10
Lsamp	limbic system-associated membrane protein	3.21318	6.87133e-16				Timp2	tissue inhibitor of metalloproteinase 2	-1.05598	1.25264e-23
Igfbp4	insulin-like growth factor binding protein 4	1.25288	0.00260175				Hoxc12	homeobox C12	-1.22013	0.00394586
Il12a	interleukin 12a	2.16805	1.07523e-09				Bmp8b	bone morphogenetic protein 8b	-1.04783	0.030141
Ddit4l	DNA-damage-inducible transcript 4-like	1.64723	2.87253e-63				Gsg1l	GSG1-like	-1.19742	0.0068538
Igsf1	immunoglobulin superfamily, member 1	1.33442	0.00598037				Gm15676	predicted gene 15676	-1.32063	2.05364e-05
Samd7	sterile alpha motif domain containing 7	2.42498	1.29942e-13				Xpo4	exportin 4	-1.04932	1.16422e-10
Ces2e	carboxylesterase 2E	1.22115	0.00194826				Dpep1	dipeptidase 1 (renal)	-2.15336	6.63684e-99
Hcn1	hyperpolarization-activated, cyclic nucleotide-gated K+ 1	1.01261	0.00139343				Tead1	TEA domain family member 1	-1.5959	2.29442e-18
Vwc2	von Willebrand factor C domain containing 2	1.37619	0.00404369				Padi3	peptidyl arginine deiminase, type III	-1.58276	8.74402e-05
Gm949	predicted gene 949	1.51078	0.000459531				4930538K18Rik	RIKEN cDNA 4930538K18 gene	-1.545	0.000186716
Dlk2	delta-like 2 homolog (Drosophila)	2.11298	4.71012e-16				Gm14025	predicted gene 14025	-1.104	0.0266684
Clstn2	calsyntenin 2	2.4156	4.28753e-13				B4galnt3	beta-1,4-N-acetyl-galactosaminyl transferase 3	-1.29589	7.52174e-06
Pitpnm3	PITPNM family member 3	1.32424	0.00409105				Lctl	lactase-like	-2.8415	1.99751e-14
Gm20485	predicted gene 20485	1.6707	3.04695e-09				Nckap1l	NCK associated protein 1 like	-1.38796	0.000197979
Kcnd3	potassium voltage-gated channel, Shal-related family, member 3	1.07876	0.0464282				Eps8l2	EPS8-like 2	-1.06498	0.0163864
Fign	fidgetin	1.07118	1.82394e-05				Gpr20	G protein-coupled receptor 20	-1.21955	1.45377e-06
Ptk2b	PTK2 protein tyrosine kinase 2 beta	1.03877	5.61531e-05				Hipk2	homeodomain interacting protein kinase 2	-1.17173	0.000337595
Pabpn1l	poly(A)binding protein nuclear 1-like	1.45945	6.32278e-07				Heatr7b1	HEAT repeat containing 7B1	-1.08663	3.37811e-05
Rbp3	retinol binding protein 3, interstitial	1.59835	0.00059368				Nup210	nucleoporin 210	-1.28836	1.73106e-13
Kcnip2	Kv channel-interacting protein 2	2.37563	8.6739e-10				1700008I05Rik	RIKEN cDNA 1700008I05 gene	-1.28941	0.00912112
E130307A14Rik	RIKEN cDNA E130307A14 gene	1.23412	3.5063e-07				Sohlh2	spermatogenesis and oogenesis specific basic helix-loop-helix 2	-1.80944	6.48919e-07
Zmat4	zinc finger, matrin type 4	1.58884	0.000646005				Fam179a	family with sequence similarity 179, member A	-1.48325	0.00083079
C430049B03Rik	RIKEN cDNA C430049B03 gene	1.2912	4.68047e-05				Fggy	FGGY carbohydrate kinase domain containing	-1.16886	1.17673e-06
Acbd7	acyl-Coenzyme A binding domain containing 7	1.88602	1.68417e-05				Arhgap32	Rho GTPase activating protein 32	-1.30111	6.76574e-09
Gm12408	predicted gene 12408	1.01049	0.000742657				Sms	spermine synthase	-1.26382	2.77791e-11
Cish	cytokine inducible SH2-containing protein	1.10882	0.0104033				Cyp4f39	cytochrome P450, family 4, subfamily f, polypeptide 39	-1.25702	0.00739916
Enox1	ecto-NOX disulfide-thiol exchanger 1	1.13366	3.36499e-14				Atf3	activating transcription factor 3	-1.09578	0.000194396
Slc34a1	solute carrier family 34 (sodium phosphate), member 1	1.20526	0.019287				Slc16a13	solute carrier family 16 (monocarboxylic acid transporters), member 13	-1.18014	0.000170383
Slc2a5	solute carrier family 2 (facilitated glucose transporter), member 5	1.20613	8.216e-05				Etl4	enhancer trap locus 4	-1.07775	1.96578e-07
1300014I06Rik	RIKEN cDNA 1300014I06 gene	1.11395	0.000141156				Hsd11b1	hydroxysteroid 11-beta dehydrogenase 1	-1.26651	0.00083943
Lphn2	latrophilin 2	1.707	2.19195e-29				Crybb1	crystallin, beta B1	-1.18523	0.0221191
Cfh	complement component factor h	1.2642	0.00530393				Ak4	adenylate kinase 4	-1.23516	5.22829e-09
Mmel1	membrane metallo-endopeptidase-like 1	1.52659	4.20526e-07				Optn	optineurin	-1.37749	1.09731e-14
Lingo3	leucine rich repeat and Ig domain containing 3	1.41412	2.53801e-06				Gm13031	predicted gene 13031	-1.83549	3.65972e-05
Pold4	polymerase (DNA-directed), delta 4	1.3	2.08702e-11				Vnn3	vanin 3	-1.07366	0.0252211
Chst8	carbohydrate (N-acetylgalactosamine 4-0) sulfotransferase 8	2.27556	1.0081e-08				Xpnpep2	X-prolyl aminopeptidase (aminopeptidase P) 2, membrane-bound	-1.78369	1.42418e-06
Rprml	reprimo-like	2.85325	7.33274e-15				Ankrd2	ankyrin repeat domain 2 (stretch responsive muscle)	-2.39275	2.48569e-09
Itga1	integrin alpha 1	1.29512	1.30957e-05				Dgkg	diacylglycerol kinase, gamma	-1.59688	1.03678e-05
Rasgrp3	RAS, guanyl releasing protein 3	1.12026	6.21803e-05				Wdr55	WD repeat domain 55	-1.03141	0.000712573
Klhl38	kelch-like 38 (Drosophila)	1.06689	0.0257675				Gm14435	predicted gene 14435	-1.01701	0.0310493
Bbox1	butyrobetaine (gamma), 2-oxoglutarate dioxygenase 1 (gamma-butyrobetaine hydroxylase)	1.17384	0.0249083				Tmem158	transmembrane protein 158	-1.04126	1.63901e-06
Zpld1	zona pellucida like domain containing 1	1.18124	0.0203462				Slc17a3	solute carrier family 17 (sodium phosphate), member 3	-2.44051	9.42683e-10
Ttbk1	tau tubulin kinase 1	1.81192	5.62547e-05				Anxa3	annexin A3	-1.00428	5.11118e-15
Zfp365	zinc finger protein 365	1.0899	0.00120879				Colec10	collectin sub-family member 10	-1.1996	0.00713872
Fam84a	family with sequence similarity 84, member A	1.78887	1.62907e-05				A930003A15Rik	RIKEN cDNA A930003A15 gene	-1.07768	1.06894e-09
Plk5	polo-like kinase 5 (Drosophila)	1.11764	0.0341229				Aldoc	aldolase C, fructose-bisphosphate	-1.12581	0.0102149
Itga8	integrin alpha 8	1.02113	0.00720361				Rin3	Ras and Rab interactor 3	-1.01893	6.32278e-07
Tceal6	transcription elongation factor A (SII)-like 6	1.16498	0.0257701				Dgat2	diacylglycerol O-acyltransferase 2	-1.15972	2.04715e-15
Kcnj3	potassium inwardly-rectifying channel, subfamily J, member 3	1.70873	2.19685e-05				Gm16201	predicted gene 16201	-1.14639	0.000820369
Usp29	ubiquitin specific peptidase 29	1.43833	1.31848e-05				Oxtr	oxytocin receptor	-1.20655	0.00954283
Cacna1h	calcium channel, voltage-dependent, T type, alpha 1H subunit	3.48053	8.60063e-77				Rrp12	ribosomal RNA processing 12 homolog (S. cerevisiae)	-1.05539	4.87269e-14
Dcaf12l1	DDB1 and CUL4 associated factor 12-like 1	1.81561	2.21103e-07				Jam2	junction adhesion molecule 2	-1.03086	2.3884e-06
Hmgcll1	3-hydroxymethyl-3-methylglutaryl-Coenzyme A lyase-like 1	1.38265	5.44637e-05				Inadl	InaD-like (Drosophila)	-1.00124	1.49751e-30
St8sia4	ST8 alpha-N-acetyl-neuraminide alpha-2,8-sialyltransferase 4	1.93142	2.3512e-10				Hfe	hemochromatosis	-1.09327	0.00111846
Fzd1	frizzled homolog 1 (Drosophila)	1.58324	2.33437e-19				Cdcp1	CUB domain containing protein 1	-1.22088	0.0175978
Cd209c	CD209c antigen	1.37971	7.78452e-12				Ysk4	Yeast Sps1/Ste20-related kinase 4 (S. cerevisiae)	-1.15557	0.0109388
A330023F24Rik	RIKEN cDNA A330023F24 gene	1.02713	0.0142047				Dhrs3	dehydrogenase/reductase (SDR family) member 3	-1.43187	7.82681e-06
Synpr	synaptoporin	1.34705	0.00573668				Tlr5	toll-like receptor 5	-1.08387	0.0335189
Col24a1	collagen, type XXIV, alpha 1	3.28817	7.67852e-38				Prss46	protease, serine, 46	-1.38639	0.00024841
Robo2	roundabout homolog 2 (Drosophila)	1.5586	2.41527e-05				Sstr3	somatostatin receptor 3	-1.05924	0.0420229
Gm13988	predicted gene 13988	1.20079	0.000135599				Nlrc5	NLR family, CARD domain containing 5	-1.37654	0.000302522
Rgs2	regulator of G-protein signaling 2	1.30483	4.44814e-05				Chn1	chimerin (chimaerin) 1	-1.27199	2.98234e-24
Gjd4	gap junction protein, delta 4	1.07578	0.0101264				Cdk18	cyclin-dependent kinase 18	-1.72676	1.86296e-70
Tgfa	transforming growth factor alpha	1.22334	0.00828422
Col6a2	collagen, type VI, alpha 2	1.09836	5.47428e-11
Gm11380	predicted gene 11380	1.28482	0.00149907
Trib2	tribbles homolog 2 (Drosophila)	1.78824	2.86936e-27
Bcmo1	beta-carotene 15,15'-monooxygenase	1.35388	0.00187605
Gnb3	guanine nucleotide binding protein (G protein), beta 3	2.13155	1.78206e-36
Plbd1	phospholipase B domain containing 1	1.0829	3.47624e-06
Abi3	ABI gene family, member 3	1.04528	0.0275286
Gucy1a3	guanylate cyclase 1, soluble, alpha 3	1.14199	0.0266169
Itih3	inter-alpha trypsin inhibitor, heavy chain 3	1.79552	5.99168e-05
Nrg1	neuregulin 1	1.27232	3.39316e-07
Gabrb2	gamma-aminobutyric acid (GABA) A receptor, subunit beta 2	2.37379	1.05932e-24
Enpp6	ectonucleotide pyrophosphatase/phosphodiesterase 6	1.07751	0.0246611
Sh2d3c	SH2 domain containing 3C	1.11644	2.80628e-07
Evi2b	ecotropic viral integration site 2b	1.20505	0.0193711
Sh3kbp1	SH3-domain kinase binding protein 1	1.33322	1.20417e-22
Syt6	synaptotagmin VI	1.58378	0.000601459
Ryr2	ryanodine receptor 2, cardiac	1.90851	1.76697e-05
Myo5b	myosin VB	1.13704	0.0233684
Eda	ectodysplasin-A	1.58698	1.21767e-17
Lhfpl1	lipoma HMGIC fusion partner-like 1	1.6411	0.00023679
Ahrr	aryl-hydrocarbon receptor repressor	1.24581	0.000453483
Arhgap6	Rho GTPase activating protein 6	1.41528	1.61063e-10
Cdh4	cadherin 4	1.8895	3.33654e-06
C530050E15Rik	RIKEN cDNA C530050E15 gene	1.56874	0.000324448
Epha6	Eph receptor A6	1.26869	0.010714
Slc39a12	solute carrier family 39 (zinc transporter), member 12	1.09236	0.0356112
Fam70a	family with sequence similarity 70, member A	1.57582	8.75108e-05
9530026P05Rik	RIKEN cDNA 9530026P05 gene	1.46183	0.000590791
Fam65b	family with sequence similarity 65, member B	2.1159	1.72602e-09
Adra1d	adrenergic receptor, alpha 1d	1.18773	0.00268424
Sema3d	sema domain, immunoglobulin domain (Ig), short basic domain, secreted, (semaphorin) 3D	1.46381	1.60212e-06
Vgll2	vestigial like 2 homolog (Drosophila)	1.02242	1.32815e-05
Fam43a	family with sequence similarity 43, member A	1.43195	1.75589e-13
Gm16701	predicted gene, 16701	1.18938	0.0173118
Dach1	dachshund 1 (Drosophila)	1.58114	1.38756e-06
Smoc1	SPARC related modular calcium binding 1	2.67576	7.06865e-31
Flrt3	fibronectin leucine rich transmembrane protein 3	1.28576	0.000680382
Fut9	fucosyltransferase 9	1.39014	0.00265635
Mov10l1	Moloney leukemia virus 10-like 1	1.18229	0.0221811
Cyyr1	cysteine and tyrosine-rich protein 1	1.43532	2.23451e-05
Etv1	ets variant gene 1	1.11584	5.21631e-07
Rxfp1	relaxin/insulin-like family peptide receptor 1	2.34141	9.84153e-12
Cysltr1	cysteinyl leukotriene receptor 1	1.66823	2.71626e-06
Abcg1	ATP-binding cassette, sub-family G (WHITE), member 1	1.3777	2.8537e-09
Penk	preproenkephalin	1.80598	6.0219e-05
Mchr1	melanin-concentrating hormone receptor 1	1.4988	0.00144666
Fam5b	family with sequence similarity 5, member B	1.98645	5.85822e-06
Rtp1	receptor transporter protein 1	1.78856	7.41586e-05
Id4	inhibitor of DNA binding 4	1.06927	0.0291619
Gm17595	predicted gene, 17595	1.68394	0.000169839
Olfml3	olfactomedin-like 3	1.35207	1.14322e-11
Gm5567	predicted gene 5567	2.39773	1.46951e-09
Alpk2	alpha-kinase 2	1.6645	8.88586e-13
Gabra4	gamma-aminobutyric acid (GABA) A receptor, subunit alpha 4	1.09994	0.022034
Ptprz1	protein tyrosine phosphatase, receptor type Z, polypeptide 1	1.12095	0.000130073
Pm20d1	peptidase M20 domain containing 1	1.00413	0.0139924
Epha4	Eph receptor A4	1.30197	3.63315e-06
Gm4211	predicted gene 4211	1.18556	0.019115
Xrra1	X-ray radiation resistance associated 1	1.6004	1.35594e-06
Slc4a1	solute carrier family 4 (anion exchanger), member 1	1.79501	6.88063e-05
F730016J06Rik	RIKEN cDNA F730016J06 gene	1.40727	0.00346688
Gm3248	predicted gene 3248	1.08579	0.0244605
Celf5	CUGBP, Elav-like family member 5	1.11803	0.00189925
Adora2a	adenosine A2a receptor	1.0043	0.00423311
Serpinb1b	serine (or cysteine) peptidase inhibitor, clade B, member 1b	1.36916	0.00103253
Gch1	GTP cyclohydrolase 1	1.08343	1.3047e-10
Bach2	BTB and CNC homology 2	1.20034	0.000828875
Dusp7	dual specificity phosphatase 7	1.13989	1.33428e-18
Myl10	myosin, light chain 10, regulatory	1.05167	0.0398525
Sag	retinal S-antigen	1.0034	0.000456151
Slitrk5	SLIT and NTRK-like family, member 5	1.77021	1.2017e-15
Phlda1	pleckstrin homology-like domain, family A, member 1	1.01912	7.71191e-11
Zfp366	zinc finger protein 366	1.28363	0.00757496
Ddn	dendrin	1.55272	0.000473246
Tpbg	trophoblast glycoprotein	1.07788	0.00340253
Dbndd1	dysbindin (dystrobrevin binding protein 1) domain containing 1	1.11365	6.93007e-05
Prr16	proline rich 16	1.81554	2.00752e-05
Gsg1	germ cell-specific gene 1	1.70082	0.000106073
4930452B06Rik	RIKEN cDNA 4930452B06 gene	1.76856	2.60359e-15
Tmem25	transmembrane protein 25	1.22193	8.54407e-14
1810011O10Rik	RIKEN cDNA 1810011O10 gene	2.69142	1.243e-45
Fgf7	fibroblast growth factor 7	1.74407	1.11899e-11
Cela3b	chymotrypsin-like elastase family, member 3B	1.31886	0.00750638
Ggt5	gamma-glutamyltransferase 5	1.21449	0.0181797
2610307P16Rik	RIKEN cDNA 2610307P16 gene	1.22502	0.00386253
Crb1	crumbs homolog 1 (Drosophila)	1.65381	0.000147264
Hpgd	hydroxyprostaglandin dehydrogenase 15 (NAD)	1.33993	0.00324027
Gpr37	G protein-coupled receptor 37	1.78267	2.36043e-22
Samd12	sterile alpha motif domain containing 12	1.06847	0.0498831
Zfp474	zinc finger protein 474	1.08952	0.0413614
D7Ertd443e	DNA segment, Chr 7, ERATO Doi 443, expressed	1.70901	0.000141186
A830093I24Rik	RIKEN cDNA A830093I24 gene	1.04762	0.00653257
Cxcl1	chemokine (C-X-C motif) ligand 1	1.15229	0.0274227
Pvrl3	poliovirus receptor-related 3	1.05323	7.60112e-10
Fras1	Fraser syndrome 1 homolog (human)	1.49425	6.10791e-08
1700007K13Rik	RIKEN cDNA 1700007K13 gene	1.07826	0.0141884
Mir351	microRNA 351	1.40143	0.000802043
St18	suppression of tumorigenicity 18	1.70031	6.2631e-05
Gm15326	predicted gene 15326	1.04305	0.0447372
Col9a1	collagen, type IX, alpha 1	2.79833	1.64397e-12
Cyp26b1	cytochrome P450, family 26, subfamily b, polypeptide 1	1.55561	2.47241e-08
Map3k5	mitogen-activated protein kinase kinase kinase 5	1.25922	1.75916e-07
Sytl1	synaptotagmin-like 1	1.41802	3.22381e-05
Hrg	histidine-rich glycoprotein	1.2171	0.0156946
Sertad4	SERTA domain containing 4	1.17828	1.51642e-08
Nkd1	naked cuticle 1 homolog (Drosophila)	1.66526	2.8608e-07
Gipr	gastric inhibitory polypeptide receptor	1.18078	0.0196565
Aatk	apoptosis-associated tyrosine kinase	1.25281	0.000438011
Slc1a2	solute carrier family 1 (glial high affinity glutamate transporter), member 2	1.34596	0.00434832
Tns4	tensin 4	1.73589	3.7831e-05
Sytl3	synaptotagmin-like 3	1.00922	0.0402724
Gm12580	predicted gene 12580	1.52039	3.97241e-05
Ros1	Ros1 proto-oncogene	1.09153	0.0315914
Slc18a1	solute carrier family 18 (vesicular monoamine), member 1	1.02937	0.0244624
Vwce	von Willebrand factor C and EGF domains	1.79048	5.71956e-05
Frmd3	FERM domain containing 3	1.88111	5.32583e-08
Necab2	N-terminal EF-hand calcium binding protein 2	1.13361	0.0293759
Vwf	Von Willebrand factor homolog	1.31177	0.00122241
A930038C07Rik	RIKEN cDNA A930038C07 gene	1.87266	2.27793e-05
Pvrl4	poliovirus receptor-related 4	1.18061	0.0143935
Tgfb2	transforming growth factor, beta 2	1.3268	2.02828e-05
Kif27	kinesin family member 27	1.07944	0.0111541
4921507P07Rik	RIKEN cDNA 4921507P07 gene	1.31514	0.00807243
Tnfaip8	tumor necrosis factor, alpha-induced protein 8	1.51379	4.26031e-18
Elavl2	ELAV (embryonic lethal, abnormal vision, Drosophila)-like 2 (Hu antigen B)	1.2546	0.0130738
Tmem90a	transmembrane protein 90a	1.19517	0.0182206
Chst10	carbohydrate sulfotransferase 10	1.39253	1.17195e-07
Fam196a	family with sequence similarity 196, member A	1.85591	1.4177e-09
Mrc1	mannose receptor, C type 1	1.35143	7.94374e-05
Hsf2bp	heat shock transcription factor 2 binding protein	1.1714	4.28436e-15
Gm11346	predicted gene 11346	1.7215	8.86514e-05
Tsnaxip1	translin-associated factor X (Tsnax) interacting protein 1	1.50465	0.00149606
Gm13060	predicted gene 13060	1.1227	0.0352457
Jub	ajuba	1.05955	1.48006e-07
Nsg2	neuron specific gene family member 2	1.35204	0.000754313
Cntd1	cyclin N-terminal domain containing 1	1.12261	0.0350099
Gm15782	predicted gene 15782	1.16865	0.0255253
Dscaml1	Down syndrome cell adhesion molecule like 1	1.72267	5.78959e-07

## Sheet: siTead14_day6
Genes upregulated 2 fold or more								Genes downregulated 2 fold or more
Gene name	Description	log2(siT1/4_D6_PM/siControl_D6_PM)	Adjusted p-value (siT1/4_D6_PM/siControl_D6_PM)					Gene name	Description	log2(siT1/4_D6_PM/siControl_D6_PM)	Adjusted p-value (siT1/4_D6_PM/siControl_D6_PM)
Tceal7	transcription elongation factor A (SII)-like 7	1.38438	5.36e-12					Col23a1	collagen, type XXIII, alpha 1	-1.16567	0.00147259
Sln	sarcolipin	1.08428	7.09e-06					Adcyap1r1	adenylate cyclase activating polypeptide 1 receptor 1	-1.17081	3.35325e-05
2310002L13Rik	RIKEN cDNA 2310002L13 gene	1.05109	0.0142275					Slit3	slit homolog 3 (Drosophila)	-1.2161	2.17334e-15
Camk1g	calcium/calmodulin-dependent protein kinase I gamma	1.00275	0.024067					Dchs1	dachsous 1 (Drosophila)	-1.59093	1.12322e-06
Myh4	myosin, heavy polypeptide 4, skeletal muscle	1.20801	0.00290576					Aspn	asporin	-1.04189	1.33471e-06
Ramp1	receptor (calcitonin) activity modifying protein 1	1.66075	2.72e-16					Gchfr	GTP cyclohydrolase I feedback regulator	-1.48177	0.000111681
Hr	hairless	1.26709	0.0011714					Nr4a3	nuclear receptor subfamily 4, group A, member 3	-1.19704	6.20536e-06
Tspan8	tetraspanin 8	1.06234	1.67e-16					Myh7	myosin, heavy polypeptide 7, cardiac muscle, beta	-1.08203	0.0163399
C1ql3	C1q-like 3	1.67642	6.7e-08					Adprhl1	ADP-ribosylhydrolase like 1	-1.32081	0.000127819
Fgfbp1	fibroblast growth factor binding protein 1	1.87848	6.77e-24					Eef1a2	eukaryotic translation elongation factor 1 alpha 2	-1.79616	1.37881e-24
Wif1	Wnt inhibitory factor 1	1.74877	2.37e-25					Ptpn3	protein tyrosine phosphatase, non-receptor type 3	-1.44558	4.04593e-18
Myzap	myocardial zonula adherens protein	1.35032	1.86e-06					Myl2	myosin, light polypeptide 2, regulatory, cardiac, slow	-1.33774	7.42377e-05
Ephb1	Eph receptor B1	1.18137	1.69e-14					Fhl1	four and a half LIM domains 1	-2.0037	3.48572e-19
B3galt2	UDP-Gal:betaGlcNAc beta 1,3-galactosyltransferase, polypeptide 2	1.45671	1.62e-12					Tead4	TEA domain family member 4	-1.52756	2.11715e-09
Tmem229b	transmembrane protein 229B	1.07109	1.9e-07					Myh8	myosin, heavy polypeptide 8, skeletal muscle, perinatal	-1.19957	0.000325644
Ctsc	cathepsin C	1.0404	1.81e-05					Ppp1r27	protein phosphatase 1, regulatory subunit 27	-1.54415	1.393e-11
Plce1	phospholipase C, epsilon 1	1.05963	1.01e-14					Myh2	myosin, heavy polypeptide 2, skeletal muscle, adult	-1.94038	1.87634e-09
1110059M19Rik	RIKEN cDNA 1110059M19 gene	1.00769	0.00637588					Lrrn4cl	LRRN4 C-terminal like	-1.25893	1.2673e-07
Bmp2	bone morphogenetic protein 2	1.14099	0.00663276					Fbxo40	F-box protein 40	-1.09809	0.0142989
Tmem233	transmembrane protein 233	1.63067	8.5e-10					Mlxipl	MLX interacting protein-like	-1.17303	5.21593e-10
4930500J02Rik	RIKEN cDNA 4930500J02 gene	1.25395	1.41e-05					Ifi44	interferon-induced protein 44	-1.32416	1.7068e-06
Lingo1	leucine rich repeat and Ig domain containing 1	1.31822	9.48e-05					Dupd1	dual specificity phosphatase and pro isomerase domain containing 1	-1.38385	6.63289e-05
Col6a6	collagen, type VI, alpha 6	1.33017	0.00470709					Tac4	tachykinin 4	-1.0322	0.00817055
Fam132b	family with sequence similarity 132, member B	1.06719	0.00469719					Slc10a4	solute carrier family 10 (sodium/bile acid cotransporter family), member 4	-1.26356	0.000476344
Ache	acetylcholinesterase	1.34835	0.00029841					Dtx3l	deltex 3-like (Drosophila)	-1.00283	0.00413664
Gfra2	glial cell line derived neurotrophic factor family receptor alpha 2	1.29885	3.15e-08					Emb	embigin	-1.14247	1.18909e-17
Me3	malic enzyme 3, NADP(+)-dependent, mitochondrial	1.25242	9.21e-12					Clip4	CAP-GLY domain containing linker protein family, member 4	-1.70624	5.48949e-11
Fam107a	family with sequence similarity 107, member A	1.0302	0.0360694					Ckmt2	creatine kinase, mitochondrial 2	-1.08165	1.51081e-05
Olfml2a	olfactomedin-like 2A	1.1221	3.08e-11					Dcn	decorin	-1.99101	1.85613e-11
Fam169b	family with sequence similarity 169, member B	1.03618	0.00954291					Usp18	ubiquitin specific peptidase 18	-1.31439	0.000190649
Rprm	reprimo, TP53 dependent G2 arrest mediator candidate	1.0818	0.0167282					Cmbl	carboxymethylenebutenolidase-like (Pseudomonas)	-1.5618	2.11715e-09
Arhgap25	Rho GTPase activating protein 25	1.0943	0.0369572					Syngr3	synaptogyrin 3	-1.1104	0.0324668
Pdgfb	platelet derived growth factor, B polypeptide	1.0432	9.38e-16					Xirp2	xin actin-binding repeat containing 2	-1.1298	1.11105e-12
Erbb4	v-erb-a erythroblastic leukemia viral oncogene homolog 4 (avian)	1.91859	5.04e-07					Cnksr1	connector enhancer of kinase suppressor of Ras 1	-1.36435	5.5273e-08
Cacna2d2	calcium channel, voltage-dependent, alpha 2/delta subunit 2	1.11573	0.0373984					Smoc2	SPARC related modular calcium binding 2	-1.45828	2.84048e-06
Sh3rf2	SH3 domain containing ring finger 2	2.06096	2.86e-20					Gm13943	predicted gene 13943	-1.14396	0.0128819
Rab27a	RAB27A, member RAS oncogene family	1.66211	2.29e-06					Aldh1a2	aldehyde dehydrogenase family 1, subfamily A2	-1.10143	0.000578677
Il20rb	interleukin 20 receptor beta	1.29193	4.21e-08					Kcne1l	potassium voltage-gated channel, Isk-related family, member 1-like, pseudogene	-1.62362	0.000100406
Ccdc64	coiled-coil domain containing 64	1.28092	7.31e-17					Cxcl14	chemokine (C-X-C motif) ligand 14	-1.12833	0.00423908
Cadps	Ca2+-dependent secretion activator	2.49604	4.12e-14					Epb4.1l4b	erythrocyte protein band 4.1-like 4b	-1.24156	8.8102e-06
Nckap5	NCK-associated protein 5	1.22682	0.00145603					Zfp385c	zinc finger protein 385C	-1.60543	9.06437e-05
Ndst4	N-deacetylase/N-sulfotransferase (heparin glucosaminyl) 4	1.11433	0.00112233					Oasl2	2'-5' oligoadenylate synthetase-like 2	-1.03011	0.00012039
Kif6	kinesin family member 6	1.11737	0.00307724					Cd36	CD36 antigen	-1.15099	1.87781e-06
Dcx	doublecortin	1.8182	1.61e-08					Nos1	nitric oxide synthase 1, neuronal	-2.1583	1.57767e-08
Atp1b4	ATPase, (Na+)/K+ transporting, beta 4 polypeptide	1.19393	0.0187123					Itgb1bp3	integrin beta 1 binding protein 3	-1.3426	3.79796e-08
Ppp2r2c	protein phosphatase 2 (formerly 2A), regulatory subunit B (PR 52), gamma isoform	1.56701	0.000100406					Arhgap36	Rho GTPase activating protein 36	-2.56472	5.76233e-14
Art3	ADP-ribosyltransferase 3	1.17301	2.98e-09					1600029D21Rik	RIKEN cDNA 1600029D21 gene	-1.16743	0.0192585
Mylk3	myosin light chain kinase 3	1.1727	0.00367047					Rec8	REC8 homolog (yeast)	-1.28891	0.00669988
6330403A02Rik	RIKEN cDNA 6330403A02 gene	2.79104	2.86e-16					Ifi203	interferon activated gene 203	-1.06828	0.0294254
Slamf1	signaling lymphocytic activation molecule family member 1	1.72666	1.01e-06					Tcf23	transcription factor 23	-1.07931	0.0349837
Golga7b	golgi autoantigen, golgin subfamily a, 7B	1.84874	4.81e-07					Gm3047	predicted gene 3047	-1.36731	0.00324437
Pou2af1	POU domain, class 2, associating factor 1	1.08508	0.0306168					Ifit3	interferon-induced protein with tetratricopeptide repeats 3	-1.45347	0.000191629
Mgam	maltase-glucoamylase	1.22684	0.0132026					Sim1	single-minded homolog 1 (Drosophila)	-2.62152	3.90892e-18
Serpinb6b	serine (or cysteine) peptidase inhibitor, clade B, member 6b	1.36693	1.5e-06					Slc5a7	solute carrier family 5 (choline transporter), member 7	-1.76626	2.93547e-10
Galntl2	UDP-N-acetyl-alpha-D-galactosamine:polypeptide N-acetylgalactosaminyltransferase-like 2	1.87932	3.46e-07					Ifit1	interferon-induced protein with tetratricopeptide repeats 1	-1.623	3.00816e-10
Calml3	calmodulin-like 3	1.04226	0.0423644					AW551984	expressed sequence AW551984	-1.0206	0.00745389
Fhad1	forkhead-associated (FHA) phosphopeptide binding domain 1	1.07057	0.00632031					Dhx58	DEXH (Asp-Glu-X-His) box polypeptide 58	-1.22713	0.000214791
Rgs14	regulator of G-protein signaling 14	1.64576	2.98e-06					2310042D19Rik	RIKEN cDNA 2310042D19 gene	-1.087	0.0104175
Astn2	astrotactin 2	1.70332	2.48e-08					Xdh	xanthine dehydrogenase	-1.01578	0.0224989
Cnga3	cyclic nucleotide gated channel alpha 3	1.94759	6.31e-07					Fads6	fatty acid desaturase domain family, member 6	-1.26317	3.80507e-06
Aldh3b2	aldehyde dehydrogenase 3 family, member B2	1.84226	2.63e-08					Lctl	lactase-like	-1.55104	0.00019782
Scin	scinderin	1.07827	0.00510259					Slc47a1	solute carrier family 47, member 1	-1.51606	0.000130429
Col14a1	collagen, type XIV, alpha 1	1.05674	0.00705852					Nup210	nucleoporin 210	-1.04885	4.39793e-08
Il12a	interleukin 12a	2.29912	8.23e-16					Sohlh2	spermatogenesis and oogenesis specific basic helix-loop-helix 2	-1.40722	0.000785362
Tmem100	transmembrane protein 100	1.33316	0.00510259					Fam179a	family with sequence similarity 179, member A	-1.33762	0.000653447
Vwc2	von Willebrand factor C domain containing 2	1.56429	0.000244662					Fmo2	flavin containing monooxygenase 2	-1.02583	0.0429361
Clstn2	calsyntenin 2	2.6062	2.09e-32					Gng13	guanine nucleotide binding protein (G protein), gamma 13	-1.47377	0.000782278
Pitpnm3	PITPNM family member 3	1.18149	0.00669988					Ankrd2	ankyrin repeat domain 2 (stretch responsive muscle)	-2.10996	4.85478e-09
4932411E22Rik	RIKEN cDNA 4932411E22 gene	1.1137	0.0363088					Dgkg	diacylglycerol kinase, gamma	-1.14101	0.00519714
Adamts17	a disintegrin-like and metallopeptidase (reprolysin type) with thrombospondin type 1 motif, 17	1.13908	0.0025256					Colec10	collectin sub-family member 10	-1.09431	0.0393002
Rtkn2	rhotekin 2	1.38672	7.49e-13					Aldoc	aldolase C, fructose-bisphosphate	-1.03108	0.0109672
Chst8	carbohydrate (N-acetylgalactosamine 4-0) sulfotransferase 8	1.30845	0.00535653					Cd38	CD38 antigen	-1.13136	0.00707651
Rprml	reprimo-like	1.48877	0.000595088					Prg4	proteoglycan 4 (megakaryocyte stimulating factor, articular superficial zone protein)	-1.10339	0.00929144
Zpld1	zona pellucida like domain containing 1	1.25658	0.0104175					Plin4	perilipin 4	-1.1658	0.000736639
Fmod	fibromodulin	1.16219	0.0216707					Cdcp1	CUB domain containing protein 1	-1.43779	0.00143519
Kcnj3	potassium inwardly-rectifying channel, subfamily J, member 3	1.23351	0.0092375					Cyp2d22	cytochrome P450, family 2, subfamily d, polypeptide 22	-1.09901	0.000642311
Dnahc12	dynein, axonemal, heavy chain 12	1.07487	0.0423174					C530028O21Rik	RIKEN cDNA C530028O21 gene	-1.10995	0.0169978
Cacna1h	calcium channel, voltage-dependent, T type, alpha 1H subunit	1.68234	3.27e-05					Tlr5	toll-like receptor 5	-1.31838	0.00150728
St8sia4	ST8 alpha-N-acetyl-neuraminide alpha-2,8-sialyltransferase 4	1.25296	3.9e-06					Cdk18	cyclin-dependent kinase 18	-1.11002	0.00412624
Col24a1	collagen, type XXIV, alpha 1	2.40548	4.4e-21					Lum	lumican	-1.53732	0.000375445
Robo2	roundabout homolog 2 (Drosophila)	1.03725	0.0229248
Kcnmb1	potassium large conductance calcium-activated channel, subfamily M, beta member 1	1.347	0.00422093
Ankfn1	ankyrin-repeat and fibronectin type III domain containing 1	1.10975	0.0301248
Gabrb2	gamma-aminobutyric acid (GABA) A receptor, subunit beta 2	1.93448	1.66e-10
Ildr2	immunoglobulin-like domain containing receptor 2	1.03028	0.00859432
C530050E15Rik	RIKEN cDNA C530050E15 gene	1.23338	0.0130591
Fam65b	family with sequence similarity 65, member B	1.6373	1.55e-06
Sema3d	sema domain, immunoglobulin domain (Ig), short basic domain, secreted, (semaphorin) 3D	1.38103	4.66e-20
Smoc1	SPARC related modular calcium binding 1	1.75886	1.44e-08
Fut9	fucosyltransferase 9	1.30705	0.00665806
Mtus2	microtubule associated tumor suppressor candidate 2	1.03096	0.0189485
Pdzrn4	PDZ domain containing RING finger 4	1.01984	9.88e-07
Tjp3	tight junction protein 3	1.13229	0.0331493
F730043M19Rik	RIKEN cDNA F730043M19 gene	1.00157	2.75e-06
Alpk2	alpha-kinase 2	1.47331	8.43e-10
Serpinb1b	serine (or cysteine) peptidase inhibitor, clade B, member 1b	1.22202	0.00954291
Tpbg	trophoblast glycoprotein	1.30852	3.35e-05
Trac	T cell receptor alpha constant	1.064	0.0271734
Lmo2	LIM domain only 2	1.03003	0.00463501
1810011O10Rik	RIKEN cDNA 1810011O10 gene	1.7554	3.65e-13
Fgf7	fibroblast growth factor 7	1.07824	0.0256883
Hpgd	hydroxyprostaglandin dehydrogenase 15 (NAD)	1.57494	1.43e-06
Gpr37	G protein-coupled receptor 37	1.41087	6.77e-08
Fras1	Fraser syndrome 1 homolog (human)	1.28417	2.3e-10
Mfap3l	microfibrillar-associated protein 3-like	1.60238	8.45e-24
Sertad4	SERTA domain containing 4	1.05467	1.78e-07
Slc1a2	solute carrier family 1 (glial high affinity glutamate transporter), member 2	1.34386	0.00423908
Frmd3	FERM domain containing 3	1.03538	0.00344543
Tgfb2	transforming growth factor, beta 2	1.23896	1.74e-14
Ppp2r2b	protein phosphatase 2 (formerly 2A), regulatory subunit B (PR 52), beta isoform	1.16225	0.0131436
Mrc1	mannose receptor, C type 1	1.23111	0.000205682
