# Supplementary material for: TEAD transcription factors are required for normal primary myoblast differentiation in vitro and muscle regeneration in vivo
Source: PLoS Genet. 2017 Feb 8;13(2):e1006600. doi: 10.1371/journal.pgen.1006600 (PMC5323021; doi:10.1371/journal.pgen.1006600)
Supplement: S5 Dataset — Ontology analyses of genes commonly or specifically regulated by siTead1/4 silencing in PMs and C2C12 cells. (XLSX) [file pgen.1006600.s020.xlsx]

## Sheet: BP-FAT-common-down.xls
Category	Term	Count	%	PValue	Genes
GOTERM_BP_FAT	GO:0006936~muscle contraction	12	10.714285714285714	1.3230147078530688E-7	CAV3, MYH1, MYL2, MYL6B, MYBPC1, SCN3B, MYH2, MYH7, MYH8, ADORA1, GJA5, CASQ1
GOTERM_BP_FAT	GO:0070252~actin-mediated cell contraction	7	6.25	3.7951128167191204E-7	CAV3, MYL6B, SCN3B, MYH2, MYH7, MYH8, GJA5
GOTERM_BP_FAT	GO:0003012~muscle system process	12	10.714285714285714	2.327961528180351E-6	CAV3, MYH1, MYL2, MYL6B, MYBPC1, SCN3B, MYH2, MYH7, MYH8, ADORA1, GJA5, CASQ1
GOTERM_BP_FAT	GO:0030048~actin filament-based movement	7	6.25	7.668045029830117E-6	CAV3, MYL6B, SCN3B, MYH2, MYH7, MYH8, GJA5
GOTERM_BP_FAT	GO:0006941~striated muscle contraction	8	7.142857142857142	9.726821630167851E-6	CAV3, MYL2, SCN3B, MYH7, MYH8, ADORA1, GJA5, CASQ1
GOTERM_BP_FAT	GO:0003254~regulation of membrane depolarization	5	4.464285714285714	6.546072502170691E-5	CAV3, SCN3B, FHL1, DCN, GJA5
GOTERM_BP_FAT	GO:0030029~actin filament-based process	13	11.607142857142858	1.2006641057571297E-4	CAV3, MYL2, SCN3B, GM14137, MYH2, NCKAP1L, MYH7, MYOZ2, AQP1, MYH8, GJA5, MYL6B, CASQ1
GOTERM_BP_FAT	GO:0060048~cardiac muscle contraction	6	5.357142857142857	1.4013222181014887E-4	CAV3, MYL2, SCN3B, MYH7, ADORA1, GJA5
GOTERM_BP_FAT	GO:0010256~endomembrane system organization	11	9.821428571428571	2.2919242105692598E-4	CAV3, LMAN1L, TMED5, PACSIN3, SCN3B, KCNB1, MYH2, REEP1, AQP1, CASQ1, ALS2CL
GOTERM_BP_FAT	GO:0061061~muscle structure development	12	10.714285714285714	4.556342737424334E-4	CAV3, FBXO40, MYL2, MYL6B, SOX11, FGFRL1, ANKRD2, MYH7, MYOZ2, DCN, CAPN2, CASQ1
GOTERM_BP_FAT	GO:0060373~regulation of ventricular cardiac muscle cell membrane depolarization	3	2.6785714285714284	5.246015636280155E-4	CAV3, SCN3B, GJA5
GOTERM_BP_FAT	GO:0006942~regulation of striated muscle contraction	5	4.464285714285714	5.415184026253289E-4	CAV3, MYH7, ADORA1, GJA5, CASQ1
GOTERM_BP_FAT	GO:2000021~regulation of ion homeostasis	7	6.25	5.96977860588089E-4	CAV3, SCN3B, FHL1, DCN, ADORA1, GJA5, CASQ1
GOTERM_BP_FAT	GO:0003206~cardiac chamber morphogenesis	6	5.357142857142857	7.051405866145247E-4	CAV3, MYL2, SOX11, FGFRL1, MYH7, GJA5
GOTERM_BP_FAT	GO:0007517~muscle organ development	9	8.035714285714286	8.556799731671964E-4	CAV3, MYL2, MYL6B, SOX11, FGFRL1, ANKRD2, MYH7, DCN, CASQ1
GOTERM_BP_FAT	GO:0030049~muscle filament sliding	3	2.6785714285714284	8.933955965232608E-4	MYL6B, MYH7, MYH8
GOTERM_BP_FAT	GO:0014819~regulation of skeletal muscle contraction	3	2.6785714285714284	8.933955965232608E-4	CAV3, MYH7, CASQ1
GOTERM_BP_FAT	GO:0032844~regulation of homeostatic process	10	8.928571428571429	9.168805027127519E-4	CAV3, CD36, SCN3B, FHL1, NCKAP1L, DCN, ADORA1, CD24A, GJA5, CASQ1
GOTERM_BP_FAT	GO:0072657~protein localization to membrane	9	8.035714285714286	0.0010220786109890728	CAV3, FZD9, COLQ, SCN3B, KCNB1, REEP1, ADORA1, CD24A, SSR3
GOTERM_BP_FAT	GO:0050801~ion homeostasis	12	10.714285714285714	0.0010425232115011491	CAV3, CD36, SCN3B, CXCL13, PKHD1, FHL1, DCN, GPR20, ADORA1, CD24A, GJA5, CASQ1
GOTERM_BP_FAT	GO:0014706~striated muscle tissue development	9	8.035714285714286	0.0012898212185160852	CAV3, MYL2, MYL6B, SOX11, ANKRD2, MYH7, DCN, GJA5, CASQ1
GOTERM_BP_FAT	GO:0048878~chemical homeostasis	15	13.392857142857142	0.0013202726060949212	CAV3, PKHD1, SCN3B, KCNB1, FHL1, DCN, AQP1, ADORA1, CD24A, GJA5, CD36, CXCL13, FABP3, GPR20, CASQ1
GOTERM_BP_FAT	GO:0033275~actin-myosin filament sliding	3	2.6785714285714284	0.001355929707149642	MYL6B, MYH7, MYH8
GOTERM_BP_FAT	GO:0008016~regulation of heart contraction	6	5.357142857142857	0.0013989046634412417	CAV3, MYL2, SCN3B, MYH7, ADORA1, GJA5
GOTERM_BP_FAT	GO:0061024~membrane organization	13	11.607142857142858	0.0014136421354252636	CAV3, FZD9, CD36, COLQ, PACSIN3, SCN3B, KCNB1, MYH2, NCKAP1L, REEP1, ADORA1, CD24A, SSR3
GOTERM_BP_FAT	GO:0060537~muscle tissue development	9	8.035714285714286	0.0018320050137105599	CAV3, MYL2, MYL6B, SOX11, ANKRD2, MYH7, DCN, GJA5, CASQ1
GOTERM_BP_FAT	GO:0086005~ventricular cardiac muscle cell action potential	3	2.6785714285714284	0.002221363872774532	CAV3, SCN3B, GJA5
GOTERM_BP_FAT	GO:0090150~establishment of protein localization to membrane	7	6.25	0.002283098286913405	CAV3, COLQ, KCNB1, REEP1, ADORA1, CD24A, SSR3
GOTERM_BP_FAT	GO:0006928~movement of cell or subcellular component	19	16.964285714285715	0.0023544119282450553	CAV3, PKHD1, SCN3B, MYH2, PADI2, NCKAP1L, MYH7, DCN, AQP1, ADORA1, GJA5, CD24A, MYH8, MYL6B, CXCL13, CHN1, SSX2IP, DCLK1, DPEP1
GOTERM_BP_FAT	GO:0060047~heart contraction	6	5.357142857142857	0.0023855551031997757	CAV3, MYL2, SCN3B, MYH7, ADORA1, GJA5
GOTERM_BP_FAT	GO:0009628~response to abiotic stimulus	15	13.392857142857142	0.002491829671705953	CAV3, PDK1, XRCC4, ANKRD2, PDLIM1, DCN, CAPN2, AQP1, ADORA1, CD24A, EI24, CD36, DIO2, MFAP4, CASQ1
GOTERM_BP_FAT	GO:0003205~cardiac chamber development	6	5.357142857142857	0.0025005034446110488	CAV3, MYL2, SOX11, FGFRL1, MYH7, GJA5
GOTERM_BP_FAT	GO:0003015~heart process	6	5.357142857142857	0.002559464169085215	CAV3, MYL2, SCN3B, MYH7, ADORA1, GJA5
GOTERM_BP_FAT	GO:0030239~myofibril assembly	4	3.571428571428571	0.0030224157762032294	CAV3, MYL2, MYOZ2, CASQ1
GOTERM_BP_FAT	GO:0006811~ion transport	16	14.285714285714285	0.0032330186841677154	CAV3, SCN3B, KCNB1, FHL1, HEPHL1, AQP1, SLC7A5, ADORA1, SLC6A19, GJA5, SLC16A3, TMEM37, CD36, PACSIN3, FABP3, CASQ1
GOTERM_BP_FAT	GO:0044802~single-organism membrane organization	11	9.821428571428571	0.003789832296784678	CAV3, FZD9, COLQ, PACSIN3, SCN3B, KCNB1, MYH2, REEP1, ADORA1, CD24A, SSR3
GOTERM_BP_FAT	GO:0031334~positive regulation of protein complex assembly	6	5.357142857142857	0.003802109729602361	CAV3, CD36, CXCL13, GM14137, NCKAP1L, CD24A
GOTERM_BP_FAT	GO:0006813~potassium ion transport	6	5.357142857142857	0.003802109729602361	CAV3, FHL1, KCNB1, AQP1, ADORA1, GJA5
GOTERM_BP_FAT	GO:0060538~skeletal muscle organ development	6	5.357142857142857	0.003802109729602361	MYL6B, SOX11, FGFRL1, ANKRD2, DCN, CASQ1
GOTERM_BP_FAT	GO:0051128~regulation of cellular component organization	23	20.535714285714285	0.00393686261917518	FZD9, CAV3, MYL2, MYBPC1, PKHD1, KCNB1, GM14137, FHL1, UGCG, PADI2, NCKAP1L, DCN, AQP1, CAPN2, CD24A, ADPRHL1, EI24, CD36, COLQ, PACSIN3, MAPK6, CXCL13, CHN1
GOTERM_BP_FAT	GO:0033630~positive regulation of cell adhesion mediated by integrin	3	2.6785714285714284	0.0041060570861778944	CXCL13, NCKAP1L, CD24A
GOTERM_BP_FAT	GO:0003231~cardiac ventricle development	5	4.464285714285714	0.006033424751443589	MYL2, SOX11, FGFRL1, MYH7, GJA5
GOTERM_BP_FAT	GO:0006937~regulation of muscle contraction	5	4.464285714285714	0.006033424751443589	CAV3, MYH7, ADORA1, GJA5, CASQ1
GOTERM_BP_FAT	GO:0030001~metal ion transport	11	9.821428571428571	0.006612909510919179	CAV3, TMEM37, PACSIN3, SCN3B, FHL1, KCNB1, HEPHL1, AQP1, ADORA1, GJA5, CASQ1
GOTERM_BP_FAT	GO:0086002~cardiac muscle cell action potential involved in contraction	3	2.6785714285714284	0.007062993089334047	CAV3, SCN3B, GJA5
GOTERM_BP_FAT	GO:0090287~regulation of cellular response to growth factor stimulus	6	5.357142857142857	0.007494077471593191	CAV3, ADAMTSL2, CXCL13, SOX11, FGFRL1, DCN
GOTERM_BP_FAT	GO:0035556~intracellular signal transduction	22	19.642857142857142	0.007885942116797967	CAV3, PDK1, RABIF, PKHD1, GM14137, ARHGEF6, SOX11, ANKRD2, DCN, ADORA1, CD24A, EI24, CD36, TEAD4, CHN1, SSX2IP, GPR20, CASQ1, DUSP8, CD27, DCLK1, ALS2CL
GOTERM_BP_FAT	GO:0010646~regulation of cell communication	25	22.321428571428573	0.007957500250771745	FZD9, CAV3, XIAP, ADAMTSL2, PKHD1, KCNB1, ARHGEF6, SOX11, FGFRL1, ANKRD2, PADI2, DCN, ADORA1, GJA5, CD24A, NLRC5, EI24, CD36, CHN1, SSX2IP, GPR20, DUSP8, CD27, CDK14, ALS2CL
GOTERM_BP_FAT	GO:0009966~regulation of signal transduction	23	20.535714285714285	0.007995094560170064	FZD9, CAV3, XIAP, ADAMTSL2, PKHD1, ARHGEF6, SOX11, FGFRL1, ANKRD2, PADI2, DCN, ADORA1, CD24A, NLRC5, EI24, CD36, CHN1, SSX2IP, GPR20, DUSP8, CD27, CDK14, ALS2CL
GOTERM_BP_FAT	GO:0051899~membrane depolarization	4	3.571428571428571	0.008077458332527451	CAV3, SCN3B, DCN, GJA5
GOTERM_BP_FAT	GO:0033036~macromolecule localization	24	21.428571428571427	0.008110040768519003	CAV3, FZD9, RABIF, MYBPC1, SCN3B, NXF7, KCNB1, UGCG, REEP1, ADORA1, GJA5, CD24A, ADPRHL1, EI24, TMED5, CD36, COLQ, FABP3, SSX2IP, APOL6, CD27, DCLK1, ALS2CL, SSR3
GOTERM_BP_FAT	GO:0046942~carboxylic acid transport	6	5.357142857142857	0.008709481146126807	SLC16A3, CD36, FABP3, SLC7A5, ADORA1, SLC6A19
GOTERM_BP_FAT	GO:1903522~regulation of blood circulation	6	5.357142857142857	0.008709481146126807	CAV3, MYL2, SCN3B, MYH7, ADORA1, GJA5
GOTERM_BP_FAT	GO:0023051~regulation of signaling	25	22.321428571428573	0.008772531491804614	FZD9, CAV3, XIAP, ADAMTSL2, PKHD1, KCNB1, ARHGEF6, SOX11, FGFRL1, ANKRD2, PADI2, DCN, ADORA1, GJA5, CD24A, NLRC5, EI24, CD36, CHN1, SSX2IP, GPR20, DUSP8, CD27, CDK14, ALS2CL
GOTERM_BP_FAT	GO:0034599~cellular response to oxidative stress	6	5.357142857142857	0.008997054169713246	PDK1, CD36, ANKRD2, AQP1, KLF2, DPEP1
GOTERM_BP_FAT	GO:0043269~regulation of ion transport	9	8.035714285714286	0.009721788210765189	CAV3, TMEM37, PACSIN3, SCN3B, FHL1, KCNB1, ADORA1, GJA5, CASQ1
GOTERM_BP_FAT	GO:0051049~regulation of transport	18	16.071428571428573	0.010481831888023043	CAV3, MYBPC1, SCN3B, KCNB1, SOX11, FHL1, UGCG, NCKAP1L, REEP1, AQP1, ADORA1, GJA5, ADPRHL1, TMEM37, EI24, CD36, PACSIN3, CASQ1
GOTERM_BP_FAT	GO:0002027~regulation of heart rate	4	3.571428571428571	0.010765745713822224	CAV3, SCN3B, MYH7, GJA5
GOTERM_BP_FAT	GO:0003007~heart morphogenesis	6	5.357142857142857	0.010861675536722232	CAV3, MYL2, SOX11, FGFRL1, MYH7, GJA5
GOTERM_BP_FAT	GO:1902531~regulation of intracellular signal transduction	16	14.285714285714285	0.01192478641016919	CAV3, PKHD1, ARHGEF6, SOX11, ANKRD2, DCN, ADORA1, CD24A, EI24, CD36, CHN1, SSX2IP, GPR20, DUSP8, CD27, ALS2CL
GOTERM_BP_FAT	GO:0042592~homeostatic process	17	15.178571428571427	0.011980161558654414	CAV3, PKHD1, SCN3B, KCNB1, FHL1, NCKAP1L, DCN, AQP1, ADORA1, GJA5, CD24A, CD36, CXCL13, FABP3, KLF2, GPR20, CASQ1
GOTERM_BP_FAT	GO:0051271~negative regulation of cellular component movement	6	5.357142857142857	0.012789452641001382	CXCL13, PKHD1, PADI2, DCN, ADORA1, DPEP1
GOTERM_BP_FAT	GO:0086003~cardiac muscle cell contraction	3	2.6785714285714284	0.013556870677830263	CAV3, SCN3B, GJA5
GOTERM_BP_FAT	GO:0042391~regulation of membrane potential	7	6.25	0.013681504509863515	CAV3, SCN3B, FHL1, KCNB1, DCN, ADORA1, GJA5
GOTERM_BP_FAT	GO:0044057~regulation of system process	8	7.142857142857142	0.013783251139476375	CAV3, MYL2, SCN3B, MYH7, AQP1, ADORA1, GJA5, CASQ1
GOTERM_BP_FAT	GO:0034765~regulation of ion transmembrane transport	7	6.25	0.01384171099616255	CAV3, TMEM37, SCN3B, FHL1, KCNB1, GJA5, CASQ1
GOTERM_BP_FAT	GO:0008104~protein localization	21	18.75	0.014854533005871251	CAV3, FZD9, RABIF, MYBPC1, SCN3B, KCNB1, UGCG, REEP1, ADORA1, CD24A, GJA5, ADPRHL1, EI24, TMED5, CD36, COLQ, SSX2IP, CD27, DCLK1, ALS2CL, SSR3
GOTERM_BP_FAT	GO:0033628~regulation of cell adhesion mediated by integrin	3	2.6785714285714284	0.015075729115105505	CXCL13, NCKAP1L, CD24A
GOTERM_BP_FAT	GO:0086010~membrane depolarization during action potential	3	2.6785714285714284	0.015075729115105505	CAV3, SCN3B, GJA5
GOTERM_BP_FAT	GO:1900825~regulation of membrane depolarization during cardiac muscle cell action potential	2	1.7857142857142856	0.015126071500104657	CAV3, GJA5
GOTERM_BP_FAT	GO:0051146~striated muscle cell differentiation	6	5.357142857142857	0.015352339371954517	CAV3, MYL2, ANKRD2, MYOZ2, CAPN2, CASQ1
GOTERM_BP_FAT	GO:0007204~positive regulation of cytosolic calcium ion concentration	6	5.357142857142857	0.015352339371954517	CAV3, CD36, CXCL13, GPR20, CD24A, CASQ1
GOTERM_BP_FAT	GO:0003009~skeletal muscle contraction	3	2.6785714285714284	0.01586138313675843	MYH7, MYH8, CASQ1
GOTERM_BP_FAT	GO:0034762~regulation of transmembrane transport	7	6.25	0.016770112465524803	CAV3, TMEM37, SCN3B, FHL1, KCNB1, GJA5, CASQ1
GOTERM_BP_FAT	GO:0015711~organic anion transport	6	5.357142857142857	0.01708951209273544	SLC16A3, CD36, FABP3, SLC7A5, ADORA1, SLC6A19
GOTERM_BP_FAT	GO:0006812~cation transport	11	9.821428571428571	0.017298735674609607	CAV3, TMEM37, PACSIN3, SCN3B, FHL1, KCNB1, HEPHL1, AQP1, ADORA1, GJA5, CASQ1
GOTERM_BP_FAT	GO:0086001~cardiac muscle cell action potential	3	2.6785714285714284	0.017484179868384152	CAV3, SCN3B, GJA5
GOTERM_BP_FAT	GO:0007519~skeletal muscle tissue development	5	4.464285714285714	0.017610273568571443	MYL6B, SOX11, ANKRD2, DCN, CASQ1
GOTERM_BP_FAT	GO:0006874~cellular calcium ion homeostasis	7	6.25	0.018878621661892116	CAV3, CD36, CXCL13, PKHD1, GPR20, CD24A, CASQ1
GOTERM_BP_FAT	GO:0042692~muscle cell differentiation	7	6.25	0.019483850772334325	CAV3, FBXO40, MYL2, ANKRD2, MYOZ2, CAPN2, CASQ1
GOTERM_BP_FAT	GO:0034613~cellular protein localization	15	13.392857142857142	0.019637707851106474	CAV3, FZD9, MYBPC1, SCN3B, KCNB1, UGCG, REEP1, CD24A, ADORA1, ADPRHL1, EI24, CD36, COLQ, DCLK1, SSR3
GOTERM_BP_FAT	GO:0043618~regulation of transcription from RNA polymerase II promoter in response to stress	3	2.6785714285714284	0.02004425764855727	CD36, ANKRD2, KLF2
GOTERM_BP_FAT	GO:0033627~cell adhesion mediated by integrin	3	2.6785714285714284	0.02004425764855727	CXCL13, NCKAP1L, CD24A
GOTERM_BP_FAT	GO:0098902~regulation of membrane depolarization during action potential	2	1.7857142857142856	0.02011763527048368	CAV3, GJA5
GOTERM_BP_FAT	GO:0001666~response to hypoxia	6	5.357142857142857	0.020435422477274943	PDK1, PDLIM1, CAPN2, AQP1, ADORA1, CD24A
GOTERM_BP_FAT	GO:0015672~monovalent inorganic cation transport	7	6.25	0.020521893904139166	CAV3, SCN3B, FHL1, KCNB1, AQP1, ADORA1, GJA5
GOTERM_BP_FAT	GO:0070727~cellular macromolecule localization	15	13.392857142857142	0.02087937057980558	CAV3, FZD9, MYBPC1, SCN3B, KCNB1, UGCG, REEP1, CD24A, ADORA1, ADPRHL1, EI24, CD36, COLQ, DCLK1, SSR3
GOTERM_BP_FAT	GO:0090257~regulation of muscle system process	5	4.464285714285714	0.02138270576038421	CAV3, MYH7, ADORA1, GJA5, CASQ1
GOTERM_BP_FAT	GO:0055074~calcium ion homeostasis	7	6.25	0.021816623166497507	CAV3, CD36, CXCL13, PKHD1, GPR20, CD24A, CASQ1
GOTERM_BP_FAT	GO:0060412~ventricular septum morphogenesis	3	2.6785714285714284	0.02183272336377834	SOX11, FGFRL1, GJA5
GOTERM_BP_FAT	GO:0036293~response to decreased oxygen levels	6	5.357142857142857	0.023071812519210935	PDK1, PDLIM1, CAPN2, AQP1, ADORA1, CD24A
GOTERM_BP_FAT	GO:0051480~regulation of cytosolic calcium ion concentration	6	5.357142857142857	0.023071812519210935	CAV3, CD36, CXCL13, GPR20, CD24A, CASQ1
GOTERM_BP_FAT	GO:0072503~cellular divalent inorganic cation homeostasis	7	6.25	0.0231657746973148	CAV3, CD36, CXCL13, PKHD1, GPR20, CD24A, CASQ1
GOTERM_BP_FAT	GO:0098900~regulation of action potential	3	2.6785714285714284	0.023684876961119428	CAV3, KCNB1, GJA5
GOTERM_BP_FAT	GO:0043620~regulation of DNA-templated transcription in response to stress	3	2.6785714285714284	0.023684876961119428	CD36, ANKRD2, KLF2
GOTERM_BP_FAT	GO:0034220~ion transmembrane transport	9	8.035714285714286	0.024055962303392915	SLC16A3, CAV3, TMEM37, SCN3B, FHL1, KCNB1, AQP1, GJA5, CASQ1
GOTERM_BP_FAT	GO:0010927~cellular component assembly involved in morphogenesis	6	5.357142857142857	0.024185399089230723	CAV3, MYL2, PKHD1, MYOZ2, SSX2IP, CASQ1
GOTERM_BP_FAT	GO:1902580~single-organism cellular localization	11	9.821428571428571	0.0243388703438709	CAV3, FZD9, EI24, CD36, COLQ, SCN3B, KCNB1, REEP1, ADORA1, CD24A, SSR3
GOTERM_BP_FAT	GO:0051094~positive regulation of developmental process	13	11.607142857142858	0.02485788695948897	CAV3, FZD9, XRCC4, SOX11, NCKAP1L, DCN, AQP1, CD24A, MAN2A1, CD36, MAPK6, TEAD4, CD27
GOTERM_BP_FAT	GO:0033634~positive regulation of cell-cell adhesion mediated by integrin	2	1.7857142857142856	0.025084177278379825	CXCL13, CD24A
GOTERM_BP_FAT	GO:0018101~protein citrullination	2	1.7857142857142856	0.025084177278379825	PADI3, PADI2
GOTERM_BP_FAT	GO:0044089~positive regulation of cellular component biogenesis	7	6.25	0.025293508086310368	CAV3, CD36, CXCL13, GM14137, NCKAP1L, AQP1, CD24A
GOTERM_BP_FAT	GO:0001508~action potential	4	3.571428571428571	0.02620290027342719	CAV3, SCN3B, KCNB1, GJA5
GOTERM_BP_FAT	GO:0008015~blood circulation	7	6.25	0.026279885433538618	CAV3, CD36, MYL2, SCN3B, MYH7, ADORA1, GJA5
GOTERM_BP_FAT	GO:0007029~endoplasmic reticulum organization	3	2.6785714285714284	0.026579377224580973	LMAN1L, REEP1, CASQ1
GOTERM_BP_FAT	GO:0090288~negative regulation of cellular response to growth factor stimulus	4	3.571428571428571	0.02674082646101534	ADAMTSL2, CXCL13, FGFRL1, DCN
GOTERM_BP_FAT	GO:0048646~anatomical structure formation involved in morphogenesis	13	11.607142857142858	0.027233596237952393	CAV3, MYL2, PKHD1, SOX11, MYOZ2, DCN, CAPN2, AQP1, GJA5, CD36, TEAD4, SSX2IP, CASQ1
GOTERM_BP_FAT	GO:0003013~circulatory system process	7	6.25	0.02729166684854599	CAV3, CD36, MYL2, SCN3B, MYH7, ADORA1, GJA5
GOTERM_BP_FAT	GO:0050881~musculoskeletal movement	3	2.6785714285714284	0.02757450811958345	MYH7, MYH8, CASQ1
GOTERM_BP_FAT	GO:0050879~multicellular organismal movement	3	2.6785714285714284	0.02757450811958345	MYH7, MYH8, CASQ1
GOTERM_BP_FAT	GO:0051270~regulation of cellular component movement	10	8.928571428571429	0.028163329729558255	CXCL13, PKHD1, NCKAP1L, PADI2, DCN, SSX2IP, AQP1, ADORA1, GJA5, DPEP1
GOTERM_BP_FAT	GO:0007155~cell adhesion	15	13.392857142857142	0.028807593171956882	XRCC4, PKHD1, FGFRL1, COLEC10, NCKAP1L, PDLIM1, CD24A, CD36, CXCL13, PLEKHA7, MSLN, MYBPH, SSX2IP, MFAP4, CD27
GOTERM_BP_FAT	GO:0072507~divalent inorganic cation homeostasis	7	6.25	0.0291241158316478	CAV3, CD36, CXCL13, PKHD1, GPR20, CD24A, CASQ1
GOTERM_BP_FAT	GO:0065009~regulation of molecular function	19	16.964285714285715	0.02941354007246432	CAV3, XRCC4, XIAP, SCN3B, PKHD1, SOX11, FHL1, NCKAP1L, DCN, AQP1, ADORA1, CD24A, ADPRHL1, NLRC5, CXCL13, CHN1, DUSP8, CD27, DPEP1
GOTERM_BP_FAT	GO:0045184~establishment of protein localization	17	15.178571428571427	0.029494034112306833	CAV3, RABIF, MYBPC1, KCNB1, UGCG, REEP1, ADORA1, CD24A, GJA5, ADPRHL1, EI24, TMED5, CD36, COLQ, SSX2IP, CD27, SSR3
GOTERM_BP_FAT	GO:0051056~regulation of small GTPase mediated signal transduction	5	4.464285714285714	0.029912161599442353	ARHGEF6, CHN1, SSX2IP, GPR20, ALS2CL
GOTERM_BP_FAT	GO:0030336~negative regulation of cell migration	5	4.464285714285714	0.029912161599442353	CXCL13, PADI2, DCN, ADORA1, DPEP1
GOTERM_BP_FAT	GO:0033625~positive regulation of integrin activation	2	1.7857142857142856	0.0300258215634883	CXCL13, CD24A
GOTERM_BP_FAT	GO:0022610~biological adhesion	15	13.392857142857142	0.030603084702211545	XRCC4, PKHD1, FGFRL1, COLEC10, NCKAP1L, PDLIM1, CD24A, CD36, CXCL13, PLEKHA7, MSLN, MYBPH, SSX2IP, MFAP4, CD27
GOTERM_BP_FAT	GO:0055065~metal ion homeostasis	8	7.142857142857142	0.030627464488516106	CAV3, CD36, CXCL13, PKHD1, GPR20, ADORA1, CD24A, CASQ1
GOTERM_BP_FAT	GO:0051050~positive regulation of transport	11	9.821428571428571	0.032506975791537496	CAV3, CD36, MYBPC1, SCN3B, FHL1, KCNB1, SOX11, UGCG, NCKAP1L, AQP1, ADORA1
GOTERM_BP_FAT	GO:0045776~negative regulation of blood pressure	3	2.6785714285714284	0.032769598022934845	CD36, ADORA1, GJA5
GOTERM_BP_FAT	GO:1903828~negative regulation of cellular protein localization	4	3.571428571428571	0.03365544596356382	FZD9, EI24, CD36, DCLK1
GOTERM_BP_FAT	GO:0044539~long-chain fatty acid import	2	1.7857142857142856	0.03494269156328516	CD36, FABP3
GOTERM_BP_FAT	GO:2000146~negative regulation of cell motility	5	4.464285714285714	0.03505815504148195	CXCL13, PADI2, DCN, ADORA1, DPEP1
GOTERM_BP_FAT	GO:0009612~response to mechanical stimulus	5	4.464285714285714	0.03505815504148195	CAV3, CD36, ANKRD2, DCN, AQP1
GOTERM_BP_FAT	GO:0007166~cell surface receptor signaling pathway	19	16.964285714285715	0.03759167810407675	FZD9, CAV3, PDK1, XIAP, ADAMTSL2, KCNB1, SOX11, FGFRL1, PADI2, NCKAP1L, DCN, ADORA1, CD24A, NLRC5, CD36, CXCL13, CHN1, CD27, CDK14
GOTERM_BP_FAT	GO:0010959~regulation of metal ion transport	6	5.357142857142857	0.03837849878944216	CAV3, PACSIN3, SCN3B, FHL1, ADORA1, CASQ1
GOTERM_BP_FAT	GO:0055117~regulation of cardiac muscle contraction	3	2.6785714285714284	0.03946425149053482	CAV3, ADORA1, GJA5
GOTERM_BP_FAT	GO:0055082~cellular chemical homeostasis	9	8.035714285714286	0.039809744530443815	CAV3, CD36, CXCL13, PKHD1, KCNB1, AQP1, GPR20, CD24A, CASQ1
GOTERM_BP_FAT	GO:0086070~SA node cell to atrial cardiac muscle cell communication	2	1.7857142857142856	0.039834910106706096	SCN3B, GJA5
GOTERM_BP_FAT	GO:0086015~SA node cell action potential	2	1.7857142857142856	0.039834910106706096	SCN3B, GJA5
GOTERM_BP_FAT	GO:0086018~SA node cell to atrial cardiac muscle cell signalling	2	1.7857142857142856	0.039834910106706096	SCN3B, GJA5
GOTERM_BP_FAT	GO:0060371~regulation of atrial cardiac muscle cell membrane depolarization	2	1.7857142857142856	0.039834910106706096	SCN3B, GJA5
GOTERM_BP_FAT	GO:0043254~regulation of protein complex assembly	6	5.357142857142857	0.04069206557884819	CAV3, CD36, CXCL13, GM14137, NCKAP1L, CD24A
GOTERM_BP_FAT	GO:0045926~negative regulation of growth	5	4.464285714285714	0.041674488616872896	CAV3, EI24, CD36, MYL2, FHL1
GOTERM_BP_FAT	GO:0051641~cellular localization	19	16.964285714285715	0.04257243773833057	CAV3, FZD9, LMAN1L, MYBPC1, SCN3B, NXF7, KCNB1, UGCG, REEP1, ADORA1, CD24A, ADPRHL1, EI24, CD36, COLQ, SSX2IP, CASQ1, DCLK1, SSR3
GOTERM_BP_FAT	GO:0050790~regulation of catalytic activity	15	13.392857142857142	0.04370579418856053	CAV3, XRCC4, XIAP, NCKAP1L, DCN, AQP1, ADORA1, CD24A, ADPRHL1, NLRC5, CXCL13, CHN1, DUSP8, CD27, DPEP1
GOTERM_BP_FAT	GO:0042632~cholesterol homeostasis	3	2.6785714285714284	0.04419016067916515	CAV3, FABP3, CD24A
GOTERM_BP_FAT	GO:0055092~sterol homeostasis	3	2.6785714285714284	0.04419016067916515	CAV3, FABP3, CD24A
GOTERM_BP_FAT	GO:0019240~citrulline biosynthetic process	2	1.7857142857142856	0.04470259942000716	PADI3, PADI2
GOTERM_BP_FAT	GO:1904396~regulation of neuromuscular junction development	2	1.7857142857142856	0.04470259942000716	FZD9, COLQ
GOTERM_BP_FAT	GO:0033632~regulation of cell-cell adhesion mediated by integrin	2	1.7857142857142856	0.04470259942000716	CXCL13, CD24A
GOTERM_BP_FAT	GO:0001778~plasma membrane repair	2	1.7857142857142856	0.04470259942000716	CAV3, MYH2
GOTERM_BP_FAT	GO:0070482~response to oxygen levels	6	5.357142857142857	0.04557009120180644	PDK1, PDLIM1, CAPN2, AQP1, ADORA1, CD24A
GOTERM_BP_FAT	GO:0031032~actomyosin structure organization	4	3.571428571428571	0.0455957897300839	CAV3, MYL2, MYOZ2, CASQ1
GOTERM_BP_FAT	GO:0055002~striated muscle cell development	4	3.571428571428571	0.047764993661943006	CAV3, MYL2, MYOZ2, CASQ1
GOTERM_BP_FAT	GO:0060541~respiratory system development	5	4.464285714285714	0.04787288206739125	MAN2A1, ADAMTSL2, SOX11, FGFRL1, KLF2
GOTERM_BP_FAT	GO:0044092~negative regulation of molecular function	10	8.928571428571429	0.04818419237554673	CAV3, NLRC5, XIAP, PKHD1, SOX11, NCKAP1L, DCN, AQP1, DUSP8, DPEP1
GOTERM_BP_FAT	GO:0006875~cellular metal ion homeostasis	7	6.25	0.04820533952175241	CAV3, CD36, CXCL13, PKHD1, GPR20, CD24A, CASQ1
GOTERM_BP_FAT	GO:1900452~regulation of long term synaptic depression	2	1.7857142857142856	0.049545881133911104	KCNB1, ADORA1
GOTERM_BP_FAT	GO:0033631~cell-cell adhesion mediated by integrin	2	1.7857142857142856	0.049545881133911104	CXCL13, CD24A
GOTERM_BP_FAT	GO:1900181~negative regulation of protein localization to nucleus	3	2.6785714285714284	0.05037555974462235	EI24, CD36, DCLK1
GOTERM_BP_FAT	GO:0040013~negative regulation of locomotion	5	4.464285714285714	0.05171303955779813	CXCL13, PADI2, DCN, ADORA1, DPEP1
GOTERM_BP_FAT	GO:0051130~positive regulation of cellular component organization	12	10.714285714285714	0.052613841286116465	CAV3, CD36, MAPK6, MYBPC1, CXCL13, KCNB1, GM14137, UGCG, NCKAP1L, DCN, AQP1, CD24A
GOTERM_BP_FAT	GO:0055080~cation homeostasis	8	7.142857142857142	0.05282934168309139	CAV3, CD36, CXCL13, PKHD1, GPR20, ADORA1, CD24A, CASQ1
GOTERM_BP_FAT	GO:0098655~cation transmembrane transport	7	6.25	0.053560828092091776	CAV3, TMEM37, SCN3B, FHL1, KCNB1, AQP1, CASQ1
GOTERM_BP_FAT	GO:0007009~plasma membrane organization	5	4.464285714285714	0.05398138602713653	CAV3, PACSIN3, SCN3B, KCNB1, MYH2
GOTERM_BP_FAT	GO:0034644~cellular response to UV	3	2.6785714285714284	0.054227806636576836	EI24, AQP1, MFAP4
GOTERM_BP_FAT	GO:0060411~cardiac septum morphogenesis	3	2.6785714285714284	0.054227806636576836	SOX11, FGFRL1, GJA5
GOTERM_BP_FAT	GO:0044241~lipid digestion	2	1.7857142857142856	0.054364876276195954	CD36, AQP1
GOTERM_BP_FAT	GO:0086012~membrane depolarization during cardiac muscle cell action potential	2	1.7857142857142856	0.054364876276195954	CAV3, SCN3B
GOTERM_BP_FAT	GO:0033623~regulation of integrin activation	2	1.7857142857142856	0.054364876276195954	CXCL13, CD24A
GOTERM_BP_FAT	GO:0016310~phosphorylation	17	15.178571428571427	0.0558245328961826	CAV3, PDK1, PKHD1, FN3K, NCKAP1L, AK4, DCN, ADORA1, CD24A, NLRC5, CD36, MAPK6, CKMT2, DUSP8, CD27, DCLK1, CDK14
GOTERM_BP_FAT	GO:0042113~B cell activation	5	4.464285714285714	0.0563033321819568	FZD9, XRCC4, NCKAP1L, CD24A, CD27
GOTERM_BP_FAT	GO:0042060~wound healing	6	5.357142857142857	0.05826521894078777	CAV3, FZD9, CD36, MYH2, DCN, AQP1
GOTERM_BP_FAT	GO:0098771~inorganic ion homeostasis	8	7.142857142857142	0.058534850781569614	CAV3, CD36, CXCL13, PKHD1, GPR20, ADORA1, CD24A, CASQ1
GOTERM_BP_FAT	GO:0043619~regulation of transcription from RNA polymerase II promoter in response to oxidative stress	2	1.7857142857142856	0.05915970528800176	CD36, ANKRD2
GOTERM_BP_FAT	GO:1905155~positive regulation of membrane invagination	2	1.7857142857142856	0.05915970528800176	CD36, NCKAP1L
GOTERM_BP_FAT	GO:0060100~positive regulation of phagocytosis, engulfment	2	1.7857142857142856	0.05915970528800176	CD36, NCKAP1L
GOTERM_BP_FAT	GO:0003093~regulation of glomerular filtration	2	1.7857142857142856	0.05915970528800176	ADORA1, GJA5
GOTERM_BP_FAT	GO:0002685~regulation of leukocyte migration	4	3.571428571428571	0.059354697411372226	CXCL13, NCKAP1L, PADI2, ADORA1
GOTERM_BP_FAT	GO:0051668~localization within membrane	3	2.6785714285714284	0.05952043208087058	FZD9, COLQ, CD24A
GOTERM_BP_FAT	GO:0055001~muscle cell development	4	3.571428571428571	0.06099166494810313	CAV3, MYL2, MYOZ2, CASQ1
GOTERM_BP_FAT	GO:0003281~ventricular septum development	3	2.6785714285714284	0.06223116180169146	SOX11, FGFRL1, GJA5
GOTERM_BP_FAT	GO:0003208~cardiac ventricle morphogenesis	3	2.6785714285714284	0.06223116180169146	MYL2, SOX11, MYH7
GOTERM_BP_FAT	GO:0043502~regulation of muscle adaptation	3	2.6785714285714284	0.06223116180169146	CAV3, MYH7, CASQ1
GOTERM_BP_FAT	GO:0006820~anion transport	6	5.357142857142857	0.06273776893880928	SLC16A3, CD36, FABP3, SLC7A5, ADORA1, SLC6A19
GOTERM_BP_FAT	GO:0000052~citrulline metabolic process	2	1.7857142857142856	0.06393048801376541	PADI3, PADI2
GOTERM_BP_FAT	GO:0071340~skeletal muscle acetylcholine-gated channel clustering	2	1.7857142857142856	0.06393048801376541	FZD9, COLQ
GOTERM_BP_FAT	GO:0007267~cell-cell signaling	12	10.714285714285714	0.06419066530901033	FZD9, XIAP, DIO2, SCN3B, CXCL13, KCNB1, SOX11, AQP1, ADORA1, CD24A, GJA5, CDK14
GOTERM_BP_FAT	GO:1903827~regulation of cellular protein localization	7	6.25	0.06488243993702433	FZD9, EI24, CD36, MYBPC1, KCNB1, UGCG, DCLK1
GOTERM_BP_FAT	GO:0043154~negative regulation of cysteine-type endopeptidase activity involved in apoptotic process	3	2.6785714285714284	0.06498334803174112	XIAP, AQP1, DPEP1
GOTERM_BP_FAT	GO:0030036~actin cytoskeleton organization	7	6.25	0.06532700725646232	CAV3, MYL2, GM14137, NCKAP1L, MYOZ2, AQP1, CASQ1
GOTERM_BP_FAT	GO:0030308~negative regulation of cell growth	4	3.571428571428571	0.06602850489624547	CAV3, EI24, MYL2, FHL1
GOTERM_BP_FAT	GO:0055085~transmembrane transport	10	8.928571428571429	0.06672544844824627	SLC16A3, CAV3, TMEM37, SCN3B, FHL1, KCNB1, AQP1, SLC7A5, GJA5, CASQ1
GOTERM_BP_FAT	GO:0006915~apoptotic process	15	13.392857142857142	0.06734429778579529	PDK1, FZD9, XRCC4, XIAP, PKHD1, KCNB1, ANKRD2, NCKAP1L, AQP1, ADORA1, CD24A, EI24, NPTX1, CD27, DPEP1
GOTERM_BP_FAT	GO:1903533~regulation of protein targeting	5	4.464285714285714	0.06740950758935514	EI24, CD36, MYBPC1, KCNB1, UGCG
GOTERM_BP_FAT	GO:0007265~Ras protein signal transduction	5	4.464285714285714	0.06740950758935514	GM14137, ARHGEF6, SSX2IP, GPR20, ALS2CL
GOTERM_BP_FAT	GO:0001959~regulation of cytokine-mediated signaling pathway	3	2.6785714285714284	0.06777589679850465	NLRC5, PADI2, CD24A
GOTERM_BP_FAT	GO:0006979~response to oxidative stress	6	5.357142857142857	0.0684626277451048	PDK1, CD36, ANKRD2, AQP1, KLF2, DPEP1
GOTERM_BP_FAT	GO:0010941~regulation of cell death	14	12.5	0.06884228263788314	FZD9, XRCC4, XIAP, PKHD1, SOX11, KCNB1, ANKRD2, NCKAP1L, AQP1, ADORA1, CD24A, EI24, CD27, DPEP1
GOTERM_BP_FAT	GO:0043266~regulation of potassium ion transport	3	2.6785714285714284	0.06918697005013685	CAV3, FHL1, ADORA1
GOTERM_BP_FAT	GO:0051241~negative regulation of multicellular organismal process	11	9.821428571428571	0.06951905135367256	CAV3, CD36, CXCL13, SOX11, HMG20A, NCKAP1L, DCN, KLF2, ADORA1, CD24A, GJA5
GOTERM_BP_FAT	GO:0001822~kidney development	5	4.464285714285714	0.07002201554611917	PKHD1, SOX11, DCN, AQP1, CD24A
GOTERM_BP_FAT	GO:0050900~leukocyte migration	5	4.464285714285714	0.07201543210214419	CXCL13, NCKAP1L, PADI2, ADORA1, CD24A
GOTERM_BP_FAT	GO:0060341~regulation of cellular localization	9	8.035714285714286	0.07294471033966325	FZD9, EI24, CD36, MYBPC1, KCNB1, UGCG, REEP1, CASQ1, DCLK1
GOTERM_BP_FAT	GO:0019725~cellular homeostasis	9	8.035714285714286	0.07294471033966325	CAV3, CD36, CXCL13, PKHD1, KCNB1, AQP1, GPR20, CD24A, CASQ1
GOTERM_BP_FAT	GO:0033622~integrin activation	2	1.7857142857142856	0.07340039107099856	CXCL13, CD24A
GOTERM_BP_FAT	GO:0001977~renal system process involved in regulation of blood volume	2	1.7857142857142856	0.07340039107099856	ADORA1, GJA5
GOTERM_BP_FAT	GO:0060307~regulation of ventricular cardiac muscle cell membrane repolarization	2	1.7857142857142856	0.07340039107099856	CAV3, GJA5
GOTERM_BP_FAT	GO:0060099~regulation of phagocytosis, engulfment	2	1.7857142857142856	0.07340039107099856	CD36, NCKAP1L
GOTERM_BP_FAT	GO:0042981~regulation of apoptotic process	13	11.607142857142858	0.07483973860044632	FZD9, XRCC4, EI24, XIAP, PKHD1, KCNB1, ANKRD2, NCKAP1L, AQP1, ADORA1, CD24A, DPEP1, CD27
GOTERM_BP_FAT	GO:0015849~organic acid transport	3	2.6785714285714284	0.07492683250171438	CD36, FABP3, SLC7A5
GOTERM_BP_FAT	GO:0071482~cellular response to light stimulus	3	2.6785714285714284	0.07638503902117925	EI24, AQP1, MFAP4
GOTERM_BP_FAT	GO:0060759~regulation of response to cytokine stimulus	3	2.6785714285714284	0.07638503902117925	NLRC5, PADI2, CD24A
GOTERM_BP_FAT	GO:0030003~cellular cation homeostasis	7	6.25	0.07702783950917198	CAV3, CD36, CXCL13, PKHD1, GPR20, CD24A, CASQ1
GOTERM_BP_FAT	GO:1905153~regulation of membrane invagination	2	1.7857142857142856	0.0780997481712897	CD36, NCKAP1L
GOTERM_BP_FAT	GO:0043067~regulation of programmed cell death	13	11.607142857142858	0.07962930479897004	FZD9, XRCC4, EI24, XIAP, PKHD1, KCNB1, ANKRD2, NCKAP1L, AQP1, ADORA1, CD24A, DPEP1, CD27
GOTERM_BP_FAT	GO:0060627~regulation of vesicle-mediated transport	6	5.357142857142857	0.08075842732970528	ADPRHL1, CAV3, CD36, PACSIN3, KCNB1, NCKAP1L
GOTERM_BP_FAT	GO:0017015~regulation of transforming growth factor beta receptor signaling pathway	3	2.6785714285714284	0.08081338972005792	CAV3, ADAMTSL2, SOX11
GOTERM_BP_FAT	GO:0043281~regulation of cysteine-type endopeptidase activity involved in apoptotic process	4	3.571428571428571	0.08129133240788625	XIAP, AQP1, DPEP1, CD27
GOTERM_BP_FAT	GO:0040007~growth	10	8.928571428571429	0.08156932657151521	CAV3, FZD9, EI24, CD36, COLQ, MYL2, FHL1, KLF2, SOHLH2, DCLK1
GOTERM_BP_FAT	GO:1903844~regulation of cellular response to transforming growth factor beta stimulus	3	2.6785714285714284	0.08230699827174504	CAV3, ADAMTSL2, SOX11
GOTERM_BP_FAT	GO:0008219~cell death	16	14.285714285714285	0.0824897982719722	PDK1, FZD9, XRCC4, XIAP, PKHD1, KCNB1, SOX11, ANKRD2, NCKAP1L, AQP1, ADORA1, CD24A, EI24, NPTX1, CD27, DPEP1
GOTERM_BP_FAT	GO:0071732~cellular response to nitric oxide	2	1.7857142857142856	0.0827755325252292	AQP1, DPEP1
GOTERM_BP_FAT	GO:0072001~renal system development	5	4.464285714285714	0.08313264511872724	PKHD1, SOX11, DCN, AQP1, CD24A
GOTERM_BP_FAT	GO:0006796~phosphate-containing compound metabolic process	21	18.75	0.08382794874229665	PDK1, CAV3, PKHD1, FN3K, NCKAP1L, MYH7, AK4, DCN, AQP1, ADORA1, CD24A, MYH8, NLRC5, CD36, MAPK6, CKMT2, FABP3, DUSP8, CD27, DCLK1, CDK14
GOTERM_BP_FAT	GO:0006873~cellular ion homeostasis	7	6.25	0.08458795105927322	CAV3, CD36, CXCL13, PKHD1, GPR20, CD24A, CASQ1
GOTERM_BP_FAT	GO:0060548~negative regulation of cell death	10	8.928571428571429	0.0846096023319482	FZD9, XRCC4, XIAP, PKHD1, SOX11, NCKAP1L, AQP1, ADORA1, DPEP1, CD27
GOTERM_BP_FAT	GO:0006793~phosphorus metabolic process	21	18.75	0.08476664006664056	PDK1, CAV3, PKHD1, FN3K, NCKAP1L, MYH7, AK4, DCN, AQP1, ADORA1, CD24A, MYH8, NLRC5, CD36, MAPK6, CKMT2, FABP3, DUSP8, CD27, DCLK1, CDK14
GOTERM_BP_FAT	GO:2000117~negative regulation of cysteine-type endopeptidase activity	3	2.6785714285714284	0.08531970980731762	XIAP, AQP1, DPEP1
GOTERM_BP_FAT	GO:0098901~regulation of cardiac muscle cell action potential	2	1.7857142857142856	0.08742786107702853	CAV3, GJA5
GOTERM_BP_FAT	GO:0099623~regulation of cardiac muscle cell membrane repolarization	2	1.7857142857142856	0.08742786107702853	CAV3, GJA5
GOTERM_BP_FAT	GO:0097435~fibril organization	2	1.7857142857142856	0.08742786107702853	CD36, MFAP4
GOTERM_BP_FAT	GO:0046578~regulation of Ras protein signal transduction	4	3.571428571428571	0.08798348077641573	ARHGEF6, SSX2IP, GPR20, ALS2CL
GOTERM_BP_FAT	GO:0006605~protein targeting	7	6.25	0.08825347765736515	EI24, CD36, MYBPC1, KCNB1, UGCG, ADORA1, SSR3
GOTERM_BP_FAT	GO:0032989~cellular component morphogenesis	12	10.714285714285714	0.08861245252262193	CAV3, NPTX1, MYL2, PKHD1, GM14137, CHN1, MYOZ2, SSX2IP, KLF2, CD24A, CASQ1, DCLK1
GOTERM_BP_FAT	GO:0006886~intracellular protein transport	9	8.035714285714286	0.08918931276886724	ADPRHL1, EI24, CD36, MYBPC1, KCNB1, UGCG, ADORA1, CD24A, SSR3
GOTERM_BP_FAT	GO:0099622~cardiac muscle cell membrane repolarization	2	1.7857142857142856	0.09205685018852966	CAV3, GJA5
GOTERM_BP_FAT	GO:0018195~peptidyl-arginine modification	2	1.7857142857142856	0.09205685018852966	PADI3, PADI2
GOTERM_BP_FAT	GO:0003094~glomerular filtration	2	1.7857142857142856	0.09205685018852966	AQP1, GJA5
GOTERM_BP_FAT	GO:0086019~cell-cell signaling involved in cardiac conduction	2	1.7857142857142856	0.09205685018852966	SCN3B, GJA5
GOTERM_BP_FAT	GO:0012501~programmed cell death	15	13.392857142857142	0.09251012652162759	PDK1, FZD9, XRCC4, XIAP, PKHD1, KCNB1, ANKRD2, NCKAP1L, AQP1, ADORA1, CD24A, EI24, NPTX1, CD27, DPEP1
GOTERM_BP_FAT	GO:0003014~renal system process	3	2.6785714285714284	0.09299455526439715	AQP1, ADORA1, GJA5
GOTERM_BP_FAT	GO:0003073~regulation of systemic arterial blood pressure	3	2.6785714285714284	0.09299455526439715	CD36, ADORA1, GJA5
GOTERM_BP_FAT	GO:0022409~positive regulation of cell-cell adhesion	4	3.571428571428571	0.09490139699304508	CXCL13, NCKAP1L, CD24A, CD27
GOTERM_BP_FAT	GO:2000026~regulation of multicellular organismal development	15	13.392857142857142	0.09591187897866346	CAV3, FZD9, XRCC4, SOX11, HMG20A, NCKAP1L, DCN, AQP1, CD24A, MAN2A1, CD36, COLQ, MAPK6, CHN1, CD27
GOTERM_BP_FAT	GO:1901135~carbohydrate derivative metabolic process	10	8.928571428571429	0.09661925148766123	MAN2A1, LCTL, UGCG, FN3K, MYH7, FUT1, DCN, AK4, AQP1, MYH8
GOTERM_BP_FAT	GO:0097205~renal filtration	2	1.7857142857142856	0.096662615653033	AQP1, GJA5
GOTERM_BP_FAT	GO:0032386~regulation of intracellular transport	6	5.357142857142857	0.09736098112041311	EI24, CD36, MYBPC1, KCNB1, UGCG, REEP1
GOTERM_BP_FAT	GO:0019233~sensory perception of pain	3	2.6785714285714284	0.09927378774123419	SCN3B, AQP1, ADORA1

## Sheet: BP-FAT-C2C12-specific down
Category	Term	Count	%	PValue	Genes
GOTERM_BP_FAT	GO:0061061~muscle structure development	55	13.85390428211587	2.622637191488585E-21	MEF2C, NPNT, PDLIM3, STAC3, NOV, MAMSTR, S1PR1, LMOD2, LMOD3, SRPK3, LBX1, CRYAB, MYLK3, LDB3, ACTN2, MYH6, ACTN3, MSC, NEBL, TNNT2, MURC, MYO18B, XIRP1, SGCG, EREG, RBM38, ASB2, NGFR, NEU2, TCAP, ERBB3, MYL3, TRIM72, AGT, CYP26B1, HEG1, POPDC2, UNC45B, ACTC1, ALPK3, SMYD1, MYOZ1, TNNI3, CSRP3, CAPN3, CACNA1S, TNNI1, NOTCH1, ATP2A2, S100B, KLHL31, INS2, HDAC9, IGFBP3, TMOD1
GOTERM_BP_FAT	GO:0051146~striated muscle cell differentiation	34	8.564231738035264	1.656496652473093E-17	MEF2C, TCAP, TRIM72, STAC3, NOV, MAMSTR, AGT, CYP26B1, POPDC2, LMOD2, LMOD3, ACTC1, ALPK3, MYLK3, LDB3, ACTN2, MYOZ1, SMYD1, MYH6, ACTN3, CAPN3, CSRP3, CACNA1S, NEBL, TNNT2, MURC, MYO18B, NOTCH1, XIRP1, RBM38, INS2, HDAC9, NEU2, TMOD1
GOTERM_BP_FAT	GO:0042692~muscle cell differentiation	40	10.075566750629724	2.4319561699834137E-17	MEF2C, TCAP, NPNT, TRIM72, STAC3, NOV, MAMSTR, AGT, CYP26B1, POPDC2, LMOD2, LMOD3, ACTC1, ALPK3, MYLK3, LDB3, SMYD1, ACTN2, MYOZ1, MYH6, ACTN3, CAPN3, CSRP3, CACNA1S, NEBL, TNNT2, MURC, MYO18B, NOTCH1, EREG, XIRP1, SGCG, ATP2A2, RBM38, ASB2, INS2, HDAC9, NEU2, IGFBP3, TMOD1
GOTERM_BP_FAT	GO:0055001~muscle cell development	26	6.54911838790932	1.3471530002155583E-15	TCAP, STAC3, AGT, POPDC2, LMOD2, LMOD3, ACTC1, ALPK3, MYLK3, LDB3, ACTN2, MYOZ1, ACTN3, MYH6, CSRP3, CAPN3, CACNA1S, NEBL, TNNT2, MURC, MYO18B, NOTCH1, ATP2A2, SGCG, XIRP1, TMOD1
GOTERM_BP_FAT	GO:0014706~striated muscle tissue development	37	9.319899244332493	6.9194247220474316E-15	MEF2C, TCAP, MYL3, ERBB3, PDLIM3, STAC3, S1PR1, AGT, CYP26B1, HEG1, POPDC2, SRPK3, ACTC1, ALPK3, MYLK3, SMYD1, ACTN2, MYH6, ACTN3, TNNI3, MSC, CAPN3, CSRP3, CACNA1S, TNNI1, NEBL, TNNT2, MURC, MYO18B, NOTCH1, XIRP1, SGCG, S100B, KLHL31, ASB2, NGFR, HDAC9
GOTERM_BP_FAT	GO:0060537~muscle tissue development	37	9.319899244332493	3.7702082871830976E-14	MEF2C, TCAP, MYL3, ERBB3, PDLIM3, STAC3, S1PR1, AGT, CYP26B1, HEG1, POPDC2, SRPK3, ACTC1, ALPK3, MYLK3, SMYD1, ACTN2, MYH6, ACTN3, TNNI3, MSC, CAPN3, CSRP3, CACNA1S, TNNI1, NEBL, TNNT2, MURC, MYO18B, NOTCH1, XIRP1, SGCG, S100B, KLHL31, ASB2, NGFR, HDAC9
GOTERM_BP_FAT	GO:0030239~myofibril assembly	16	4.030226700251889	5.381680638516609E-14	ACTC1, TCAP, MYLK3, LDB3, ACTN2, MYOZ1, MYH6, CSRP3, CAPN3, NEBL, TNNT2, MURC, XIRP1, LMOD2, LMOD3, TMOD1
GOTERM_BP_FAT	GO:0055002~striated muscle cell development	23	5.793450881612091	1.2832390293934438E-13	ACTC1, TCAP, ALPK3, MYLK3, LDB3, ACTN2, MYOZ1, MYH6, ACTN3, CSRP3, CACNA1S, CAPN3, STAC3, NEBL, TNNT2, MURC, MYO18B, XIRP1, AGT, POPDC2, LMOD2, LMOD3, TMOD1
GOTERM_BP_FAT	GO:0006936~muscle contraction	28	7.052896725440807	7.048069399414899E-13	CLCN1, FXYD1, MYL4, TCAP, MYL3, NPNT, PGAM2, TRIM72, STAC3, DYSF, AGT, LMOD2, LMOD3, MB, ACTC1, ROCK2, MYH3, ACTN2, ACTN3, MYH6, TNNI3, CSRP3, CACNA1S, TNNI1, TNNT2, ATP2A2, GRIP2, TMOD1
GOTERM_BP_FAT	GO:0007517~muscle organ development	33	8.312342569269521	1.0305919738155716E-12	MEF2C, TCAP, MYL3, ERBB3, PDLIM3, TRIM72, STAC3, S1PR1, CYP26B1, HEG1, UNC45B, SRPK3, ACTC1, LBX1, CRYAB, SMYD1, MYH6, ACTN3, TNNI3, CSRP3, MSC, CAPN3, CACNA1S, TNNI1, TNNT2, MURC, NOTCH1, SGCG, S100B, KLHL31, ASB2, NGFR, HDAC9
GOTERM_BP_FAT	GO:0003012~muscle system process	30	7.5566750629722925	2.291717504515789E-11	MEF2C, CLCN1, FXYD1, MYL4, TCAP, MYL3, NPNT, PGAM2, TRIM72, STAC3, DYSF, AGT, LMOD2, LMOD3, MB, ACTC1, ROCK2, MYH3, ACTN2, ACTN3, MYH6, TNNI3, CSRP3, CACNA1S, TNNI1, TNNT2, ATP2A2, CMYA5, GRIP2, TMOD1
GOTERM_BP_FAT	GO:0048738~cardiac muscle tissue development	23	5.793450881612091	2.107257061362564E-10	MEF2C, ACTC1, TCAP, ALPK3, MYL3, ERBB3, MYLK3, ACTN2, MYH6, TNNI3, CSRP3, TNNI1, NEBL, TNNT2, MURC, MYO18B, NOTCH1, S1PR1, XIRP1, SGCG, AGT, HEG1, POPDC2
GOTERM_BP_FAT	GO:0072358~cardiovascular system development	50	12.594458438287154	1.541792397770239E-9	MEF2C, E2F8, PDLIM3, ENPEP, GJA4, NOV, S1PR1, APOE, IL1B, TGFA, HHIP, ADAM8, LOXL2, MB, LBX1, ROCK2, NRXN3, MYLK3, ACTN2, MYH6, NEBL, TNNT2, MURC, MYO18B, SGCG, EREG, XIRP1, HSPB1, WNT11, NGFR, TCAP, ERBB3, MYL3, LLGL2, AGT, GYS1, PTN, HEG1, POPDC2, ACTC1, ALPK3, SMYD1, TNNI3, CSRP3, TNNI1, CCL11, NOTCH1, FREM2, UTS2R, HDAC9
GOTERM_BP_FAT	GO:0072359~circulatory system development	50	12.594458438287154	1.541792397770239E-9	MEF2C, E2F8, PDLIM3, ENPEP, GJA4, NOV, S1PR1, APOE, IL1B, TGFA, HHIP, ADAM8, LOXL2, MB, LBX1, ROCK2, NRXN3, MYLK3, ACTN2, MYH6, NEBL, TNNT2, MURC, MYO18B, SGCG, EREG, XIRP1, HSPB1, WNT11, NGFR, TCAP, ERBB3, MYL3, LLGL2, AGT, GYS1, PTN, HEG1, POPDC2, ACTC1, ALPK3, SMYD1, TNNI3, CSRP3, TNNI1, CCL11, NOTCH1, FREM2, UTS2R, HDAC9
GOTERM_BP_FAT	GO:0030036~actin cytoskeleton organization	34	8.564231738035264	2.44078588484272E-9	MEF2C, SHROOM2, TCAP, ABLIM3, PDLIM3, RHOU, KANK1, SYNPO2L, LLGL2, CDC42EP2, S1PR1, LMOD2, LMOD3, ACTC1, PLEK, ROCK2, MYLK3, LDB3, ACTN2, MYOZ1, MYH6, CAPN3, CSRP3, MSRB2, NEBL, FRY, TNNT2, GMFB, CCL11, MURC, XIRP1, WNT11, ADD2, TMOD1
GOTERM_BP_FAT	GO:0055006~cardiac cell development	14	3.5264483627204033	2.7690456968408164E-9	ACTC1, ALPK3, TCAP, MYLK3, ACTN2, MYH6, CSRP3, NEBL, MURC, NOTCH1, MYO18B, XIRP1, AGT, POPDC2
GOTERM_BP_FAT	GO:0031032~actomyosin structure organization	18	4.534005037783375	3.5741558558792304E-9	ACTC1, TCAP, MYLK3, LDB3, ACTN2, MYOZ1, MYH6, CSRP3, CAPN3, NEBL, TNNT2, MURC, S1PR1, XIRP1, WNT11, LMOD2, LMOD3, TMOD1
GOTERM_BP_FAT	GO:0006941~striated muscle contraction	17	4.282115869017632	9.631103190730677E-9	FXYD1, ACTC1, MYL4, TCAP, MYL3, MYH3, PGAM2, ACTN3, MYH6, TNNI3, CSRP3, CACNA1S, STAC3, TNNI1, TNNT2, ATP2A2, MB
GOTERM_BP_FAT	GO:0030029~actin filament-based process	36	9.06801007556675	1.0801794100954049E-8	FXYD1, MEF2C, SHROOM2, TCAP, ABLIM3, PDLIM3, RHOU, KANK1, SYNPO2L, LLGL2, CDC42EP2, S1PR1, LMOD2, LMOD3, ACTC1, PLEK, ROCK2, MYLK3, LDB3, ACTN2, MYOZ1, MYH6, CAPN3, CSRP3, MSRB2, NEBL, FRY, TNNT2, GMFB, CCL11, MURC, XIRP1, ATP2A2, WNT11, ADD2, TMOD1
GOTERM_BP_FAT	GO:0055013~cardiac muscle cell development	13	3.27455919395466	1.4042513167027129E-8	ACTC1, TCAP, ALPK3, MYLK3, ACTN2, MYH6, CSRP3, NEBL, MURC, MYO18B, XIRP1, AGT, POPDC2
GOTERM_BP_FAT	GO:0032989~cellular component morphogenesis	55	13.85390428211587	4.359110567485351E-8	MEF2C, L1CAM, RHOU, KANK1, SEMA3G, APOE, LMOD2, ADAM8, LOXL2, LMOD3, TUBB3, DSCAM, PID1, ROCK2, MYLK3, LDB3, ACTN2, MYH6, HMGA2, SLIT1, NEBL, FRY, TNNT2, MURC, XIRP1, SEMA4F, CLIC5, WNT11, CUX2, NGFR, KIF26A, SHROOM2, ARHGEF26, TCAP, ABLIM3, ARX, CDC42EP2, OBSL1, HEG1, PTN, CAMK2B, NEFL, CAMK2A, NEFM, ACTC1, NR4A2, MYOZ1, CSRP3, CAPN3, CCL11, NOTCH1, SEMA6B, SEMA6C, S100B, TMOD1
GOTERM_BP_FAT	GO:0048468~cell development	77	19.395465994962215	4.995251270520712E-8	MEF2C, MIR133B, RORB, L1CAM, CNGB1, STAC3, FOXO6, KANK1, EFHD1, ANK1, SEMA3G, APOE, IL1RAP, IL1B, LMOD2, LOXL2, LMOD3, TUBB3, DSCAM, LBX1, ROCK2, MYLK3, STMN4, LDB3, RUNX1T1, ACTN2, MYH6, ACTN3, HMGA2, SLIT1, FRY, NEBL, TNNT2, MURC, MYO18B, XIRP1, SGCG, EREG, SEMA4F, CLIC5, HSPB1, WNT11, NGFR, CUX2, KIF26A, ARHGEF26, TCAP, MMD, ITGAM, ARX, INPP5J, AGT, OBSL1, HEG1, PTN, POPDC2, CAMK2B, NEFL, CAMK…
GOTERM_BP_FAT	GO:0010830~regulation of myotube differentiation	11	2.770780856423174	8.876281303059911E-8	NOV, MAMSTR, NOTCH1, CYP26B1, RBM38, SMYD1, ACTN3, TRIM72, HDAC9, CSRP3, NEU2
GOTERM_BP_FAT	GO:0014902~myotube differentiation	14	3.5264483627204033	1.0011813498093722E-7	MEF2C, SMYD1, ACTN3, TRIM72, CSRP3, CACNA1S, STAC3, NOV, MAMSTR, NOTCH1, CYP26B1, INS2, HDAC9, NEU2
GOTERM_BP_FAT	GO:0045214~sarcomere organization	9	2.2670025188916876	1.5489442994575258E-7	TNNT2, TCAP, XIRP1, MYLK3, LDB3, ACTN2, MYH6, LMOD2, CAPN3
GOTERM_BP_FAT	GO:0007507~heart development	32	8.060453400503778	2.0296838034965798E-7	MEF2C, TCAP, MYL3, ERBB3, PDLIM3, S1PR1, AGT, GYS1, PTN, HEG1, POPDC2, MB, ACTC1, LBX1, ALPK3, MYLK3, ACTN2, SMYD1, MYH6, TNNI3, CSRP3, TNNI1, NEBL, TNNT2, MURC, MYO18B, NOTCH1, XIRP1, SGCG, FREM2, WNT11, HDAC9
GOTERM_BP_FAT	GO:0055007~cardiac muscle cell differentiation	14	3.5264483627204033	3.709923159567593E-7	MEF2C, ACTC1, ALPK3, TCAP, MYLK3, ACTN2, MYH6, CSRP3, NEBL, MURC, MYO18B, XIRP1, AGT, POPDC2
GOTERM_BP_FAT	GO:0007519~skeletal muscle tissue development	17	4.282115869017632	5.399856265853879E-7	MEF2C, SRPK3, MYL3, PDLIM3, SMYD1, ACTN3, CACNA1S, CAPN3, MSC, STAC3, NOTCH1, S100B, CYP26B1, KLHL31, NGFR, ASB2, HDAC9
GOTERM_BP_FAT	GO:0007166~cell surface receptor signaling pathway	74	18.639798488664987	5.976569765789775E-7	MEF2C, HFE2, LRTM1, NPNT, FST, BTC, DUOX1, PGAM2, L1CAM, LGR6, IGHM, KANK1, SCTR, NOV, FAM83B, SEMA3G, IL1RAP, IL1B, TGFA, LBP, HHIP, ADAM8, PID1, TBL1XR1, CD3G, ROCK2, TLE4, MYH6, HMGA2, SLIT1, CCR9, ATP6V1C2, GRB10, XIRP1, EREG, SEMA4F, DOK5, GRIP2, SUSD5, HSPB1, RIPPLY1, WNT11, NGFR, CUX2, TNFAIP3, ADAMTS14, ERBB3, MKNK2, IL33, TRIM72, ITGAM, TSPAN33, SHISA2, AGT, TSPAN32, UPK1B, PRKAA2, CAMK2…
GOTERM_BP_FAT	GO:0051153~regulation of striated muscle cell differentiation	13	3.27455919395466	6.159561661522616E-7	MEF2C, NOV, MAMSTR, NOTCH1, MYLK3, CYP26B1, RBM38, SMYD1, ACTN3, TRIM72, HDAC9, CSRP3, NEU2
GOTERM_BP_FAT	GO:0060538~skeletal muscle organ development	17	4.282115869017632	9.214079313315091E-7	MEF2C, SRPK3, MYL3, PDLIM3, SMYD1, ACTN3, CACNA1S, CAPN3, MSC, STAC3, NOTCH1, S100B, CYP26B1, KLHL31, NGFR, ASB2, HDAC9
GOTERM_BP_FAT	GO:0035051~cardiocyte differentiation	15	3.7783375314861463	1.0454827294696416E-6	MEF2C, ACTC1, ALPK3, TCAP, MYLK3, ACTN2, MYH6, CSRP3, NEBL, MURC, NOTCH1, MYO18B, XIRP1, AGT, POPDC2
GOTERM_BP_FAT	GO:0051147~regulation of muscle cell differentiation	16	4.030226700251889	1.3357429282441353E-6	MEF2C, MYLK3, SMYD1, ACTN3, TRIM72, CSRP3, CAPN3, NOV, MAMSTR, NOTCH1, EREG, CYP26B1, RBM38, HDAC9, IGFBP3, NEU2
GOTERM_BP_FAT	GO:0007010~cytoskeleton organization	44	11.083123425692696	1.8664811527211919E-6	MEF2C, SHROOM2, TCAP, CHMP4C, ABLIM3, PDLIM3, RHOU, KANK1, SYNPO2L, LLGL2, CDC42EP2, S1PR1, INPP5J, TSPAN32, OBSL1, LMOD2, LMOD3, NEFL, NEFM, ACTC1, PLEK, ROCK2, CRYAB, MYLK3, STMN4, LDB3, MYOZ1, ACTN2, MYH6, CAPN3, CSRP3, TACC1, MSRB2, NEBL, FRY, TNNT2, CCL11, GMFB, MURC, LARP4, XIRP1, WNT11, ADD2, TMOD1
GOTERM_BP_FAT	GO:0009887~organ morphogenesis	42	10.579345088161208	1.9636252869058956E-6	FRAS1, MEF2C, SHROOM2, TCAP, MYL3, NPNT, FST, RORB, S1PR1, AGT, ALDH1A3, CYP26B1, TGM1, TGFA, PTN, HEG1, HHIP, GCNT1, CAR2, COL10A1, DSCAM, ACTC1, LBX1, DMP1, ROGDI, MYH6, ACTN3, HMGA2, TNNI3, TNNI1, TNNT2, CCL11, NOTCH1, EREG, XIRP1, CLIC5, FREM1, RIPPLY1, GAMT, WNT11, NGFR, TNFAIP3
GOTERM_BP_FAT	GO:0003013~circulatory system process	25	6.297229219143577	2.478215728542964E-6	FXYD1, MYL4, TCAP, MYL3, ENPEP, APOE, AGT, HEG1, POPDC2, ACTC1, KLK1B26, MYLK3, WNK1, MYH6, TNNI3, DBH, CSRP3, TNNI1, TNNT2, SGCG, ATP2A2, NAV2, GRIP2, UTS2R, CACNA1B
GOTERM_BP_FAT	GO:0007015~actin filament organization	21	5.289672544080604	3.306237413212033E-6	ACTC1, SHROOM2, PLEK, TCAP, PDLIM3, ACTN2, KANK1, MSRB2, SYNPO2L, FRY, NEBL, CCL11, GMFB, TNNT2, CDC42EP2, S1PR1, WNT11, LMOD2, LMOD3, ADD2, TMOD1
GOTERM_BP_FAT	GO:0045595~regulation of cell differentiation	60	15.113350125944585	4.110449918260649E-6	MEF2C, RARRES2, NPNT, FST, MIR133B, BTC, RORB, L1CAM, FOXO6, KANK1, NOV, MAMSTR, SEMA3G, APOE, IL1RAP, IL1B, ADAM8, LOXL2, DSCAM, LBX1, SOX13, ROCK2, MYLK3, RUNX1T1, ACTN3, HMGA2, SLIT1, EREG, SEMA4F, HSPB1, RBM38, INPP4B, CUX2, NGFR, NEU2, RBP1, MMD, TRIM72, FNDC5, INPP5J, CYP26B1, OBSL1, PTN, CAMK2B, NEFL, NEFM, CAR2, ACSL6, SMYD1, CSRP3, CAPN3, NOTCH1, SEMA6B, SEMA6C, S100B, MEX3C, WIF1, INS2,…
GOTERM_BP_FAT	GO:0055008~cardiac muscle tissue morphogenesis	10	2.518891687657431	4.372925605548165E-6	TNNT2, ACTC1, NOTCH1, S1PR1, TCAP, MYL3, HEG1, MYH6, TNNI3, TNNI1
GOTERM_BP_FAT	GO:0032970~regulation of actin filament-based process	21	5.289672544080604	4.772906796242E-6	MEF2C, FXYD1, SHROOM2, PLEK, ROCK2, MYLK3, ACTN2, CSRP3, KANK1, SYNPO2L, CCL11, GMFB, TNNT2, CDC42EP2, S1PR1, ATP2A2, WNT11, LMOD2, LMOD3, ADD2, TMOD1
GOTERM_BP_FAT	GO:0055003~cardiac myofibril assembly	6	1.5113350125944585	6.7738419984503966E-6	MURC, ACTC1, TCAP, MYLK3, CSRP3, NEBL
GOTERM_BP_FAT	GO:0008015~blood circulation	24	6.045340050377834	7.004623785771704E-6	FXYD1, ACTC1, MYL4, TCAP, MYL3, KLK1B26, MYLK3, WNK1, ENPEP, MYH6, DBH, TNNI3, CSRP3, TNNI1, TNNT2, ATP2A2, SGCG, NAV2, APOE, AGT, GRIP2, POPDC2, UTS2R, CACNA1B
GOTERM_BP_FAT	GO:0060048~cardiac muscle contraction	11	2.770780856423174	1.0653025391782487E-5	TNNT2, FXYD1, ACTC1, MYL4, TCAP, ATP2A2, MYL3, MYH6, TNNI3, CSRP3, TNNI1
GOTERM_BP_FAT	GO:0051128~regulation of cellular component organization	72	18.1360201511335	1.5179984583689865E-5	MEF2C, CHMP4C, SLC44A4, LRTM1, BTC, RRAD, L1CAM, IGHM, RHOU, FOXO6, KANK1, SYNPO2L, NOV, S1PR1, ANK1, SEMA3G, APOE, IL1RAP, DNAJC6, IL1B, TGFA, LBP, LMOD2, LMOD3, DSCAM, PID1, NRXN3, ROCK2, CRYAB, MYLK3, STMN4, RUNX1T1, ACTN2, SLIT1, LARP4, EREG, SEMA4F, HSPB1, WFDC1, WNT11, NGFR, CUX2, KIF26A, ADD2, SHROOM2, ABLIM3, GPR143, LINGO2, CDC42EP2, INPP5J, TRO, AGT, OBSL1, PTN, CAMK2B, TBC1D1, NEFL, AC…
GOTERM_BP_FAT	GO:0060415~muscle tissue morphogenesis	10	2.518891687657431	1.801314252582391E-5	TNNT2, ACTC1, NOTCH1, S1PR1, TCAP, MYL3, HEG1, MYH6, TNNI3, TNNI1
GOTERM_BP_FAT	GO:0032535~regulation of cellular component size	21	5.289672544080604	1.904450481485494E-5	SHROOM2, PLEK, ACTN2, L1CAM, SLIT1, KANK1, GMFB, CCL11, CDC42EP2, SEMA6B, SEMA6C, APOE, SEMA4F, SEMA3G, LMOD2, NEFL, LMOD3, NEFM, ADD2, DSCAM, TMOD1
GOTERM_BP_FAT	GO:0022008~neurogenesis	54	13.602015113350127	2.2343072931243767E-5	MEF2C, MIR133B, RORB, L1CAM, CNGB1, FOXO6, KANK1, EFHD1, S1PR1, SEMA3G, APOE, IL1RAP, IL1B, HHIP, TUBB3, DSCAM, LBX1, ROCK2, STMN4, RUNX1T1, HMGA2, SLIT1, TACC1, FRY, SEMA4F, CLIC5, HSPB1, WNT11, CUX2, NGFR, KIF26A, ERBB3, MMD, IL33, ITGAM, LLGL2, ARX, INPP5J, AGT, OBSL1, PTN, CAMK2B, ZFP521, NEFL, CAMK2A, NEFM, ACSL6, NR4A2, ROGDI, NOTCH1, SEMA6B, SEMA6C, S100B, PBX3
GOTERM_BP_FAT	GO:0048646~anatomical structure formation involved in morphogenesis	45	11.335012594458437	2.3774928890841808E-5	MEF2C, TCAP, ABLIM3, E2F8, ENPEP, NOV, S1PR1, AGT, ALDH1A3, IL1B, TGFA, PTN, HHIP, LMOD2, ADAM8, LOXL2, LMOD3, DSCAM, ACTC1, NRXN3, ROCK2, MYLK3, LDB3, MYOZ1, ACTN2, MYH6, HMGA2, CACNA1S, CAPN3, CSRP3, NEBL, TNNT2, CCL11, MURC, NOTCH1, EREG, XIRP1, RIPPLY1, HSPB1, WNT11, NGFR, INS2, UTS2R, HDAC9, TMOD1
GOTERM_BP_FAT	GO:0060047~heart contraction	14	3.5264483627204033	2.8079588483430097E-5	FXYD1, ACTC1, MYL4, TCAP, MYL3, MYH6, TNNI3, CSRP3, TNNI1, TNNT2, SGCG, ATP2A2, AGT, POPDC2
GOTERM_BP_FAT	GO:0003015~heart process	14	3.5264483627204033	3.330542868099571E-5	FXYD1, ACTC1, MYL4, TCAP, MYL3, MYH6, TNNI3, CSRP3, TNNI1, TNNT2, SGCG, ATP2A2, AGT, POPDC2
GOTERM_BP_FAT	GO:0048644~muscle organ morphogenesis	10	2.518891687657431	3.7879268053018334E-5	TNNT2, ACTC1, NOTCH1, S1PR1, TCAP, MYL3, HEG1, MYH6, TNNI3, TNNI1
GOTERM_BP_FAT	GO:0001568~blood vessel development	28	7.052896725440807	4.3056451709615895E-5	MEF2C, E2F8, ENPEP, GJA4, LLGL2, NOV, S1PR1, APOE, AGT, IL1B, HEG1, TGFA, PTN, HHIP, ADAM8, LOXL2, ROCK2, NRXN3, TNNI3, CCL11, MYO18B, NOTCH1, EREG, HSPB1, WNT11, UTS2R, NGFR, HDAC9
GOTERM_BP_FAT	GO:0090066~regulation of anatomical structure size	25	6.297229219143577	4.4114325596297934E-5	SHROOM2, PLEK, ACTN2, L1CAM, DBH, SLIT1, KANK1, CCL11, GMFB, CDC42EP2, SEMA6B, SEMA6C, SEMA4F, SEMA3G, APOE, AGT, GRIP2, UTS2R, LMOD2, LMOD3, NEFL, ADD2, NEFM, TMOD1, DSCAM
GOTERM_BP_FAT	GO:0034762~regulation of transmembrane transport	21	5.289672544080604	4.660096066433439E-5	MEF2C, FXYD1, CLCN1, TRPC1, ATP1B2, WNK1, TSPAN13, ACTN2, KCNK13, DHRS7C, CACNA1S, CAPN3, CLIC3, CLIC5, PLCG2, GRK6, KCNH7, INS2, CAR2, ACSL6, CACNA1B
GOTERM_BP_FAT	GO:0048729~tissue morphogenesis	28	7.052896725440807	4.6619371001912414E-5	MEF2C, FRAS1, TCAP, MYL3, NPNT, FST, LLGL2, S1PR1, ALDH1A3, AGT, HEG1, HHIP, ADAM8, GCNT1, CAR2, ACTC1, LBX1, ROCK2, MYH6, HMGA2, TNNI3, TNNI1, CCL11, TNNT2, NOTCH1, FREM2, WNT11, NGFR
GOTERM_BP_FAT	GO:0048514~blood vessel morphogenesis	25	6.297229219143577	5.082239239135048E-5	NRXN3, ROCK2, E2F8, ENPEP, TNNI3, CCL11, NOV, MYO18B, NOTCH1, S1PR1, EREG, APOE, AGT, IL1B, TGFA, HSPB1, HEG1, PTN, WNT11, UTS2R, HHIP, NGFR, HDAC9, ADAM8, LOXL2
GOTERM_BP_FAT	GO:0003009~skeletal muscle contraction	7	1.7632241813602016	5.4921299242572756E-5	TCAP, MYH3, ACTN3, TNNI3, STAC3, TNNI1, MB
GOTERM_BP_FAT	GO:1900076~regulation of cellular response to insulin stimulus	9	2.2670025188916876	7.192035241908941E-5	PID1, RARRES2, GRB10, AGT, IL1B, INS2, NGFR, TRIM72, KANK1
GOTERM_BP_FAT	GO:1901652~response to peptide	21	5.289672544080604	7.547993187996402E-5	PID1, RARRES2, GATM, NR4A2, ACTN2, TRIM72, KANK1, NOTCH1, GRB10, EREG, ATP2A2, AGT, IL1B, NGFR, INS2, TNFAIP3, HDAC9, NEFL, CAMK2A, GCNT1, CAR2
GOTERM_BP_FAT	GO:0006811~ion transport	45	11.335012594458437	9.942873515450036E-5	FXYD1, CLCN1, MEF2C, SLC5A5, ATP1B2, SLC44A4, STARD10, GJA4, KCNK13, FXYD6, BEST3, ANK1, APOE, AGT, IL1B, CAMK2B, NIPAL1, XCR1, SLCO5A1, CAMK2A, ACSL6, CAR2, TRPC1, TMC3, COX8B, WNK1, TSPAN13, ACTN2, ATP13A3, CACNA1S, DHRS7C, CAPN3, SLC16A2, ATP6V1C2, CLIC3, ATP2A2, KCNN3, SLC41A2, CLIC5, SLC37A1, PLCG2, GRK6, KCNH7, ADD2, CACNA1B
GOTERM_BP_FAT	GO:0045664~regulation of neuron differentiation	28	7.052896725440807	1.0431796493125546E-4	MEF2C, MIR133B, MMD, L1CAM, KANK1, FOXO6, INPP5J, APOE, SEMA3G, IL1RAP, IL1B, PTN, OBSL1, CAMK2B, NEFL, NEFM, ACSL6, DSCAM, LBX1, RUNX1T1, SLIT1, SEMA6B, NOTCH1, SEMA6C, SEMA4F, HSPB1, NGFR, CUX2
GOTERM_BP_FAT	GO:0009966~regulation of signal transduction	72	18.1360201511335	1.0523677300728135E-4	MEF2C, HFE2, LRTM1, NPNT, FST, L1CAM, LGR6, IGHM, KANK1, NOV, APOE, TGFA, IL1B, LBP, HHIP, ADAM8, RHOH, PID1, ARHGEF3, PSD3, SIPA1L2, ACTN3, HMGA2, ATP6V1C2, MURC, GRB10, EREG, RELT, DOK5, USP20, HSPB1, WNT11, INPP4B, NGFR, CUX2, KIF26A, TNFAIP3, TRAF1, ARHGEF26, ERBB3, AKAP12, STARD10, TRIM72, GPR143, LLGL2, TSPAN33, SHISA2, ALDH1A3, AGT, CYP26B1, MAS1, TNFRSF19, CAMK2B, PRKAA2, AMHR2, OBSCN, PL…
GOTERM_BP_FAT	GO:0001944~vasculature development	28	7.052896725440807	1.0964648379801696E-4	MEF2C, E2F8, ENPEP, GJA4, LLGL2, NOV, S1PR1, APOE, AGT, IL1B, HEG1, TGFA, PTN, HHIP, ADAM8, LOXL2, ROCK2, NRXN3, TNNI3, CCL11, MYO18B, NOTCH1, EREG, HSPB1, WNT11, UTS2R, NGFR, HDAC9
GOTERM_BP_FAT	GO:0044057~regulation of system process	23	5.793450881612091	1.1865138249151117E-4	ISX, FXYD1, MYL4, MYL3, NPNT, WNK1, ACTN3, MYH6, DBH, TNNI3, CSRP3, TNNI1, TNNT2, NOV, ATP2A2, AGT, CMYA5, IL1B, POPDC2, UTS2R, NGFR, PBX3, CACNA1B
GOTERM_BP_FAT	GO:0040008~regulation of growth	28	7.052896725440807	1.39147061600672E-4	MEF2C, SLC44A4, RRAD, L1CAM, ARX, NOV, APOE, SEMA3G, TRO, AGT, LBP, DSCAM, CRYAB, ACTN3, MYH6, HMGA2, CAPN3, SLIT1, NOTCH1, SEMA6B, SEMA6C, SEMA4F, WFDC1, WNT11, GAMT, UTS2R, KIF26A, IGFBP3
GOTERM_BP_FAT	GO:0032956~regulation of actin cytoskeleton organization	17	4.282115869017632	1.544575234817625E-4	MEF2C, SHROOM2, PLEK, ROCK2, MYLK3, ACTN2, KANK1, SYNPO2L, CCL11, GMFB, CDC42EP2, S1PR1, WNT11, LMOD2, LMOD3, ADD2, TMOD1
GOTERM_BP_FAT	GO:0010975~regulation of neuron projection development	23	5.793450881612091	1.5750045265808276E-4	MEF2C, RUNX1T1, L1CAM, SLIT1, KANK1, FOXO6, SEMA6B, SEMA6C, INPP5J, APOE, SEMA4F, SEMA3G, IL1RAP, OBSL1, HSPB1, PTN, CAMK2B, CUX2, NGFR, NEFL, NEFM, ACSL6, DSCAM
GOTERM_BP_FAT	GO:0048666~neuron development	38	9.571788413098236	1.6219004717881472E-4	MEF2C, MIR133B, RORB, L1CAM, CNGB1, KANK1, FOXO6, ARX, EFHD1, INPP5J, APOE, SEMA3G, IL1RAP, OBSL1, PTN, CAMK2B, CAMK2A, NEFL, TUBB3, NEFM, ACSL6, DSCAM, ROCK2, STMN4, RUNX1T1, NR4A2, SLIT1, FRY, NOTCH1, SEMA6B, SEMA6C, SEMA4F, CLIC5, HSPB1, CUX2, NGFR, KIF26A, PBX3
GOTERM_BP_FAT	GO:0010646~regulation of cell communication	78	19.64735516372796	1.6446137503990085E-4	MEF2C, HFE2, LRTM1, NPNT, FST, L1CAM, LGR6, IGHM, KANK1, NOV, APOE, TGFA, IL1B, LBP, HHIP, ADAM8, RHOH, PID1, ARHGEF3, PSD3, SIPA1L2, ACTN3, PFKM, HMGA2, ATP6V1C2, MURC, GRB10, EREG, RELT, DOK5, USP20, HSPB1, WNT11, INPP4B, NGFR, CUX2, KIF26A, TNFAIP3, TRAF1, ARHGEF26, ERBB3, AKAP12, STARD10, TRIM72, GPR143, LLGL2, TSPAN33, SHISA2, ALDH1A3, AGT, CYP26B1, MAS1, TNFRSF19, PTN, CAMK2B, PRKAA2, CAMK2…
GOTERM_BP_FAT	GO:0007399~nervous system development	65	16.3727959697733	1.8630548773813016E-4	MEF2C, LRTM1, MIR133B, RORB, L1CAM, CNGB1, FOXO6, KANK1, CKB, EFHD1, S1PR1, SEMA3G, APOE, IL1RAP, IL1B, HHIP, TUBB3, DSCAM, LBX1, NRXN3, ROCK2, STMN4, RUNX1T1, HMGA2, SLIT1, TACC1, FRY, SEMA4F, NAV2, DOK5, CLIC5, HSPB1, WNT11, NGFR, CUX2, KIF26A, SHROOM2, ERBB3, MMD, IL33, SYPL2, ITGAM, LLGL2, LINGO2, ARX, INPP5J, AGT, ALDH1A3, MAS1, OBSL1, PTN, CAMK2B, ZFP521, NEFL, CAMK2A, ACSL6, NEFM, NR4A2, R…
GOTERM_BP_FAT	GO:0043434~response to peptide hormone	19	4.785894206549118	1.882880734038632E-4	PID1, RARRES2, GATM, NR4A2, ACTN2, TRIM72, KANK1, GRB10, EREG, ATP2A2, AGT, IL1B, NGFR, INS2, HDAC9, NEFL, CAMK2A, GCNT1, CAR2
GOTERM_BP_FAT	GO:0006875~cellular metal ion homeostasis	23	5.793450881612091	1.8975314716921374E-4	FXYD1, TRPC1, HFE2, ATP1B2, ATP13A3, TNNI3, DHRS7C, CSRP3, SYPL2, TMPRSS6, CAPN3, ATP2B3, S1PR1, S100B, ATP2A2, PYGM, APOE, AGT, PLCG2, IL1B, INPP4B, UTS2R, XCR1
GOTERM_BP_FAT	GO:0006874~cellular calcium ion homeostasis	20	5.037783375314862	1.9849953668778323E-4	FXYD1, TRPC1, ATP13A3, TNNI3, DHRS7C, CSRP3, SYPL2, CAPN3, ATP2B3, S1PR1, S100B, ATP2A2, PYGM, APOE, AGT, PLCG2, IL1B, INPP4B, UTS2R, XCR1
GOTERM_BP_FAT	GO:0014888~striated muscle adaptation	7	1.7632241813602016	2.0993893808472932E-4	MEF2C, TCAP, ATP2A2, ACTN3, MYH6, CACNA1S, TNNI1
GOTERM_BP_FAT	GO:0023051~regulation of signaling	78	19.64735516372796	2.1216314012930914E-4	MEF2C, HFE2, LRTM1, NPNT, FST, L1CAM, LGR6, IGHM, KANK1, NOV, APOE, TGFA, IL1B, LBP, HHIP, ADAM8, RHOH, PID1, ARHGEF3, PSD3, SIPA1L2, ACTN3, PFKM, HMGA2, ATP6V1C2, MURC, GRB10, EREG, RELT, DOK5, USP20, HSPB1, WNT11, INPP4B, NGFR, CUX2, KIF26A, TNFAIP3, TRAF1, ARHGEF26, ERBB3, AKAP12, STARD10, TRIM72, GPR143, LLGL2, TSPAN33, SHISA2, ALDH1A3, AGT, CYP26B1, MAS1, TNFRSF19, PTN, CAMK2B, PRKAA2, CAMK2…
GOTERM_BP_FAT	GO:0051155~positive regulation of striated muscle cell differentiation	8	2.0151133501259446	2.3683701275894895E-4	MEF2C, MAMSTR, MYLK3, CYP26B1, SMYD1, ACTN3, CSRP3, NEU2
GOTERM_BP_FAT	GO:0006873~cellular ion homeostasis	25	6.297229219143577	2.3810696471411366E-4	FXYD1, TRPC1, HFE2, ATP1B2, ATP13A3, TNNI3, DHRS7C, CSRP3, SYPL2, TMPRSS6, CAPN3, CKB, ATP2B3, S1PR1, S100B, ATP2A2, PYGM, APOE, AGT, PLCG2, IL1B, INPP4B, UTS2R, XCR1, CAR2
GOTERM_BP_FAT	GO:0034765~regulation of ion transmembrane transport	19	4.785894206549118	2.4043188613944458E-4	MEF2C, CLCN1, FXYD1, TRPC1, ATP1B2, WNK1, TSPAN13, ACTN2, KCNK13, DHRS7C, CACNA1S, CAPN3, CLIC3, CLIC5, PLCG2, GRK6, KCNH7, ACSL6, CACNA1B
GOTERM_BP_FAT	GO:0048667~cell morphogenesis involved in neuron differentiation	23	5.793450881612091	2.613151526279371E-4	MEF2C, ROCK2, NR4A2, L1CAM, SLIT1, ARX, NOTCH1, SEMA6B, SEMA6C, APOE, SEMA4F, SEMA3G, CLIC5, OBSL1, CAMK2B, CUX2, NGFR, KIF26A, NEFL, CAMK2A, NEFM, TUBB3, DSCAM
GOTERM_BP_FAT	GO:0010927~cellular component assembly involved in morphogenesis	17	4.282115869017632	2.639849758280113E-4	ACTC1, TCAP, ABLIM3, MYLK3, LDB3, ACTN2, MYOZ1, MYH6, CSRP3, CAPN3, NEBL, TNNT2, MURC, XIRP1, LMOD2, LMOD3, TMOD1
GOTERM_BP_FAT	GO:0050920~regulation of chemotaxis	13	3.27455919395466	2.804744147213541E-4	RARRES2, SLIT1, NOV, SEMA6B, NOTCH1, S1PR1, SEMA6C, SEMA4F, SEMA3G, IL1B, HSPB1, LBP, DSCAM
GOTERM_BP_FAT	GO:0045665~negative regulation of neuron differentiation	14	3.5264483627204033	2.830029133272811E-4	NOTCH1, SEMA6B, LBX1, SEMA6C, INPP5J, APOE, SEMA3G, SEMA4F, MIR133B, RUNX1T1, IL1B, NGFR, SLIT1, KANK1
GOTERM_BP_FAT	GO:0022603~regulation of anatomical structure morphogenesis	36	9.06801007556675	2.884345789362846E-4	MEF2C, L1CAM, IGHM, RHOU, KANK1, CDC42EP2, APOE, SEMA3G, AGT, IL1B, OBSL1, PTN, CAMK2B, HHIP, NEFL, NEFM, DSCAM, ROCK2, MYLK3, DMP1, HMGA2, SLIT1, CCL11, NOTCH1, SEMA6B, SEMA6C, LARP4, S100B, SEMA4F, HSPB1, WNT11, CUX2, UTS2R, NGFR, HDAC9, TNFAIP3
GOTERM_BP_FAT	GO:0050881~musculoskeletal movement	7	1.7632241813602016	2.9449457703455053E-4	TCAP, MYH3, ACTN3, TNNI3, STAC3, TNNI1, MB
GOTERM_BP_FAT	GO:0050879~multicellular organismal movement	7	1.7632241813602016	2.9449457703455053E-4	TCAP, MYH3, ACTN3, TNNI3, STAC3, TNNI1, MB
GOTERM_BP_FAT	GO:0030834~regulation of actin filament depolymerization	7	1.7632241813602016	2.9449457703455053E-4	SHROOM2, PLEK, ACTN2, LMOD2, LMOD3, ADD2, TMOD1
GOTERM_BP_FAT	GO:0031175~neuron projection development	33	8.312342569269521	2.980305534693478E-4	MEF2C, L1CAM, KANK1, FOXO6, ARX, EFHD1, INPP5J, APOE, SEMA3G, IL1RAP, OBSL1, PTN, CAMK2B, CAMK2A, NEFL, NEFM, TUBB3, ACSL6, DSCAM, ROCK2, STMN4, RUNX1T1, NR4A2, SLIT1, FRY, NOTCH1, SEMA6B, SEMA6C, SEMA4F, HSPB1, CUX2, NGFR, KIF26A
GOTERM_BP_FAT	GO:0055074~calcium ion homeostasis	20	5.037783375314862	3.0137076577146677E-4	FXYD1, TRPC1, ATP13A3, TNNI3, DHRS7C, CSRP3, SYPL2, CAPN3, ATP2B3, S1PR1, S100B, ATP2A2, PYGM, APOE, AGT, PLCG2, IL1B, INPP4B, UTS2R, XCR1
GOTERM_BP_FAT	GO:0051130~positive regulation of cellular component organization	41	10.327455919395465	3.0900365490460426E-4	LRTM1, ABLIM3, BTC, L1CAM, IGHM, RHOU, FOXO6, SYNPO2L, LINGO2, CDC42EP2, ANK1, APOE, AGT, IL1RAP, IL1B, OBSL1, PTN, TGFA, CAMK2B, LBP, LMOD2, NEFL, ACSL6, DSCAM, PLEK, NRXN3, ROCK2, MYLK3, ACTN2, CCL11, GMFB, NOTCH1, EREG, KCNN3, PLCG2, HSPB1, WNT11, CUX2, NGFR, INS2, IGFBP3
GOTERM_BP_FAT	GO:0030182~neuron differentiation	44	11.083123425692696	3.1073345738428826E-4	MEF2C, MIR133B, MMD, RORB, L1CAM, CNGB1, KANK1, FOXO6, ARX, EFHD1, S1PR1, INPP5J, SEMA3G, APOE, IL1RAP, IL1B, OBSL1, PTN, CAMK2B, ZFP521, CAMK2A, NEFL, ACSL6, TUBB3, NEFM, DSCAM, LBX1, ROCK2, STMN4, RUNX1T1, NR4A2, SLIT1, FRY, NOTCH1, SEMA6B, SEMA6C, SEMA4F, CLIC5, HSPB1, WNT11, CUX2, NGFR, KIF26A, PBX3
GOTERM_BP_FAT	GO:0006935~chemotaxis	23	5.793450881612091	3.212105910841467E-4	RARRES2, L1CAM, SLIT1, ITGAM, CCR9, ARX, NOV, CCL11, NOTCH1, SEMA6B, S1PR1, SEMA6C, SEMA4F, SEMA3G, IL1B, HSPB1, LBP, NGFR, ADAM8, XCR1, KIF26A, TUBB3, DSCAM
GOTERM_BP_FAT	GO:0051094~positive regulation of developmental process	41	10.327455919395465	3.2305600879727026E-4	MEF2C, ERBB3, LRTM1, FST, MMD, L1CAM, FOXO6, ARX, LINGO2, MAMSTR, APOE, AGT, IL1RAP, CYP26B1, IL1B, OBSL1, PTN, CAMK2B, ADAM8, LOXL2, NEFL, CAR2, ACSL6, DSCAM, NRXN3, MYLK3, SMYD1, ACTN3, HMGA2, CAPN3, CSRP3, CCL11, NOTCH1, HSPB1, CUX2, UTS2R, NGFR, HDAC9, TNFAIP3, NEU2, IGFBP3
GOTERM_BP_FAT	GO:0009725~response to hormone	31	7.8085642317380355	3.269976964777689E-4	MEF2C, SLC5A5, RARRES2, RORB, TRIM72, KANK1, CPN1, AGT, MAS1, IL1B, PTN, PRKAA2, GCNT1, NEFL, CAMK2A, CAR2, MB, PID1, TXNIP, GATM, NR4A2, ACTN2, HMGA2, NOTCH1, GRB10, EREG, ATP2A2, S100B, INS2, NGFR, HDAC9
GOTERM_BP_FAT	GO:0042330~taxis	23	5.793450881612091	3.3980818624416086E-4	RARRES2, L1CAM, SLIT1, ITGAM, CCR9, ARX, NOV, CCL11, NOTCH1, SEMA6B, S1PR1, SEMA6C, SEMA4F, SEMA3G, IL1B, HSPB1, LBP, NGFR, ADAM8, XCR1, KIF26A, TUBB3, DSCAM
GOTERM_BP_FAT	GO:0050768~negative regulation of neurogenesis	16	4.030226700251889	3.449603853530115E-4	LBX1, MIR133B, RUNX1T1, HMGA2, SLIT1, KANK1, SEMA6B, NOTCH1, SEMA6C, INPP5J, SEMA4F, SEMA3G, APOE, IL1B, PTN, NGFR
GOTERM_BP_FAT	GO:0072503~cellular divalent inorganic cation homeostasis	20	5.037783375314862	3.555210119150803E-4	FXYD1, TRPC1, ATP13A3, TNNI3, DHRS7C, CSRP3, SYPL2, CAPN3, ATP2B3, S1PR1, S100B, ATP2A2, PYGM, APOE, AGT, PLCG2, IL1B, INPP4B, UTS2R, XCR1
GOTERM_BP_FAT	GO:0055010~ventricular cardiac muscle tissue morphogenesis	7	1.7632241813602016	3.6427766542100804E-4	TNNT2, NOTCH1, MYL3, HEG1, MYH6, TNNI3, TNNI1
GOTERM_BP_FAT	GO:0050922~negative regulation of chemotaxis	7	1.7632241813602016	3.6427766542100804E-4	NOV, NOTCH1, SEMA6B, SEMA6C, SEMA3G, SEMA4F, SLIT1
GOTERM_BP_FAT	GO:0010831~positive regulation of myotube differentiation	6	1.5113350125944585	3.8037528687235315E-4	MAMSTR, CYP26B1, SMYD1, ACTN3, CSRP3, NEU2
GOTERM_BP_FAT	GO:0043269~regulation of ion transport	24	6.045340050377834	4.1121174989325635E-4	MEF2C, FXYD1, CLCN1, TRPC1, ATP1B2, WNK1, TSPAN13, ACTN2, KCNK13, DHRS7C, CACNA1S, CAPN3, BEST3, CLIC3, AGT, CLIC5, PLCG2, GRK6, IL1B, KCNH7, CAMK2A, CAR2, ACSL6, CACNA1B
GOTERM_BP_FAT	GO:0030003~cellular cation homeostasis	24	6.045340050377834	4.1121174989325635E-4	FXYD1, TRPC1, HFE2, ATP1B2, ATP13A3, TNNI3, DHRS7C, CSRP3, SYPL2, TMPRSS6, CAPN3, ATP2B3, S1PR1, S100B, ATP2A2, PYGM, APOE, AGT, PLCG2, IL1B, INPP4B, UTS2R, XCR1, CAR2
GOTERM_BP_FAT	GO:2000026~regulation of multicellular organismal development	55	13.85390428211587	4.3314431279053116E-4	MEF2C, LRTM1, FST, MIR133B, L1CAM, KANK1, FOXO6, S1PR1, SEMA3G, APOE, IL1RAP, IL1B, HHIP, ADAM8, LOXL2, DSCAM, LBX1, SOX13, NRXN3, ROCK2, RUNX1T1, MYH6, ACTN3, HMGA2, SLIT1, SEMA4F, HSPB1, INPP4B, WNT11, CUX2, NGFR, TNFAIP3, RBP1, ERBB3, MMD, LINGO2, INPP5J, AGT, CYP26B1, OBSL1, PTN, CAMK2B, NEFL, NEFM, CAR2, ACSL6, DMP1, CAPN3, CCL11, NOTCH1, SEMA6B, SEMA6C, S100B, UTS2R, HDAC9
GOTERM_BP_FAT	GO:0048841~regulation of axon extension involved in axon guidance	6	1.5113350125944585	4.352843589084691E-4	SEMA6B, SEMA6C, SEMA3G, SEMA4F, SLIT1, DSCAM
GOTERM_BP_FAT	GO:0030042~actin filament depolymerization	7	1.7632241813602016	4.463668550747454E-4	SHROOM2, PLEK, ACTN2, LMOD2, LMOD3, ADD2, TMOD1
GOTERM_BP_FAT	GO:0051493~regulation of cytoskeleton organization	20	5.037783375314862	4.641858706388933E-4	MEF2C, SHROOM2, CHMP4C, PLEK, ROCK2, MYLK3, STMN4, ACTN2, KANK1, SYNPO2L, CCL11, GMFB, CDC42EP2, S1PR1, INPP5J, WNT11, LMOD2, LMOD3, ADD2, TMOD1
GOTERM_BP_FAT	GO:0055065~metal ion homeostasis	24	6.045340050377834	4.725233637434867E-4	FXYD1, TRPC1, HFE2, ATP1B2, ATP13A3, TNNI3, DHRS7C, CSRP3, SYPL2, TMPRSS6, CAPN3, ATP2B3, S1PR1, ANK1, S100B, ATP2A2, PYGM, APOE, AGT, PLCG2, IL1B, INPP4B, UTS2R, XCR1
GOTERM_BP_FAT	GO:0048846~axon extension involved in axon guidance	6	1.5113350125944585	4.959609975335253E-4	SEMA6B, SEMA6C, SEMA3G, SEMA4F, SLIT1, DSCAM
GOTERM_BP_FAT	GO:1902284~neuron projection extension involved in neuron projection guidance	6	1.5113350125944585	4.959609975335253E-4	SEMA6B, SEMA6C, SEMA3G, SEMA4F, SLIT1, DSCAM
GOTERM_BP_FAT	GO:0001525~angiogenesis	20	5.037783375314862	5.015778678981449E-4	NRXN3, ROCK2, E2F8, ENPEP, CCL11, NOV, NOTCH1, S1PR1, EREG, AGT, IL1B, TGFA, HSPB1, PTN, UTS2R, HHIP, NGFR, HDAC9, ADAM8, LOXL2
GOTERM_BP_FAT	GO:0001558~regulation of cell growth	19	4.785894206549118	5.103515325816429E-4	SLC44A4, CRYAB, RRAD, L1CAM, SLIT1, NOV, SEMA6B, SEMA6C, APOE, SEMA4F, SEMA3G, AGT, TRO, WFDC1, WNT11, UTS2R, KIF26A, IGFBP3, DSCAM
GOTERM_BP_FAT	GO:0050807~regulation of synapse organization	10	2.518891687657431	5.162287251745969E-4	MEF2C, LINGO2, NRXN3, APOE, LRTM1, IL1RAP, PTN, CAMK2B, CUX2, SLIT1
GOTERM_BP_FAT	GO:0051241~negative regulation of multicellular organismal process	38	9.571788413098236	5.29865611900684E-4	MEF2C, ISX, MIR133B, RORB, IL33, KANK1, NOV, INPP5J, APOE, SEMA3G, AGT, IL1B, PTN, LBP, HHIP, LBX1, ROCK2, RUNX1T1, WNK1, ACTN3, HMGA2, SLIT1, TMPRSS6, CAPN3, TIGIT, NOTCH1, SEMA6B, SEMA6C, ATP2A2, S100B, SEMA4F, INPP4B, WNT11, INS2, UTS2R, NGFR, HDAC9, TNFAIP3
GOTERM_BP_FAT	GO:0051261~protein depolymerization	9	2.2670025188916876	5.793491637405516E-4	SHROOM2, PLEK, STMN4, DNAJC6, ACTN2, LMOD2, LMOD3, ADD2, TMOD1
GOTERM_BP_FAT	GO:0051149~positive regulation of muscle cell differentiation	9	2.2670025188916876	5.793491637405516E-4	MEF2C, MAMSTR, MYLK3, CYP26B1, SMYD1, ACTN3, IGFBP3, CSRP3, NEU2
GOTERM_BP_FAT	GO:0051960~regulation of nervous system development	32	8.060453400503778	5.800751163523949E-4	MEF2C, LRTM1, MIR133B, MMD, L1CAM, KANK1, FOXO6, LINGO2, INPP5J, APOE, SEMA3G, IL1RAP, IL1B, PTN, OBSL1, CAMK2B, NEFL, NEFM, ACSL6, DSCAM, LBX1, NRXN3, RUNX1T1, HMGA2, SLIT1, NOTCH1, SEMA6B, SEMA6C, SEMA4F, HSPB1, NGFR, CUX2
GOTERM_BP_FAT	GO:0003208~cardiac ventricle morphogenesis	8	2.0151133501259446	5.894075354952105E-4	MEF2C, TNNT2, NOTCH1, MYL3, HEG1, MYH6, TNNI3, TNNI1
GOTERM_BP_FAT	GO:0040007~growth	35	8.816120906801007	5.921236465511006E-4	MEF2C, SLC44A4, RRAD, L1CAM, LLGL2, NOV, ARX, S1PR1, APOE, SEMA3G, TRO, AGT, HEG1, LBP, DSCAM, TBL1XR1, CRYAB, MYH6, ACTN3, HMGA2, SLIT1, CAPN3, CCL11, NOTCH1, SEMA6B, SEMA6C, EREG, SEMA4F, MEX3C, WFDC1, WNT11, GAMT, UTS2R, KIF26A, IGFBP3
GOTERM_BP_FAT	GO:0060284~regulation of cell development	34	8.564231738035264	5.925716973359967E-4	MEF2C, MIR133B, MMD, L1CAM, KANK1, FOXO6, INPP5J, APOE, SEMA3G, IL1RAP, IL1B, PTN, OBSL1, CAMK2B, NEFL, NEFM, ACSL6, DSCAM, LBX1, ROCK2, MYLK3, RUNX1T1, ACTN3, HMGA2, SLIT1, NOTCH1, SEMA6B, SEMA6C, SEMA4F, HSPB1, CUX2, INS2, NGFR, HDAC9
GOTERM_BP_FAT	GO:0045661~regulation of myoblast differentiation	7	1.7632241813602016	5.957524454002237E-4	MEF2C, NOTCH1, SMYD1, IGFBP3, CAPN3, CSRP3, NEU2
GOTERM_BP_FAT	GO:0071375~cellular response to peptide hormone stimulus	14	3.5264483627204033	6.253584442793822E-4	PID1, RARRES2, NR4A2, ACTN2, TRIM72, KANK1, GRB10, AGT, IL1B, NGFR, INS2, HDAC9, CAMK2A, CAR2
GOTERM_BP_FAT	GO:0035914~skeletal muscle cell differentiation	8	2.0151133501259446	6.353895172661328E-4	MEF2C, NOTCH1, S100B, CYP26B1, SMYD1, ASB2, NGFR, CAPN3
GOTERM_BP_FAT	GO:0050801~ion homeostasis	27	6.801007556675064	6.415073814320021E-4	FXYD1, TRPC1, HFE2, ATP1B2, TNNI3, ATP13A3, TMPRSS6, SYPL2, DHRS7C, CAPN3, CSRP3, CKB, ATP2B3, ANK1, S1PR1, S100B, PYGM, ATP2A2, APOE, AGT, PLCG2, IL1B, INPP4B, NGFR, UTS2R, XCR1, CAR2
GOTERM_BP_FAT	GO:0048585~negative regulation of response to stimulus	44	11.083123425692696	6.415900786015938E-4	HFE2, ERBB3, LRTM1, FST, IL33, TRIM72, KANK1, NOV, SHISA2, SEMA3G, APOE, AGT, CYP26B1, IL1B, CAMK2B, HHIP, PRKAA2, RHOH, AMHR2, PID1, PLEK, NR4A2, ACTN3, HMGA2, RGS16, SLIT1, TMPRSS6, RASL11B, DKK2, NOTCH1, SEMA6B, GRB10, SEMA6C, SEMA4F, CMYA5, GRK6, WFDC1, HSPB1, WIF1, WNT11, NGFR, INS2, KIF26A, TNFAIP3
GOTERM_BP_FAT	GO:0043500~muscle adaptation	9	2.2670025188916876	6.576832478172504E-4	MEF2C, TCAP, ATP2A2, AGT, CMYA5, ACTN3, MYH6, CACNA1S, TNNI1
GOTERM_BP_FAT	GO:0098771~inorganic ion homeostasis	26	6.54911838790932	6.589358711320042E-4	FXYD1, TRPC1, HFE2, ATP1B2, ATP13A3, TNNI3, DHRS7C, CSRP3, SYPL2, TMPRSS6, CAPN3, CKB, ATP2B3, S1PR1, ANK1, S100B, ATP2A2, PYGM, APOE, AGT, PLCG2, IL1B, INPP4B, UTS2R, XCR1, CAR2
GOTERM_BP_FAT	GO:0042391~regulation of membrane potential	18	4.534005037783375	6.607307260943181E-4	MEF2C, CLCN1, FXYD1, PID1, ATP1B2, ACTN2, CNGB1, KCNK13, CACNA1S, ATP2A2, XIRP1, AGT, KCNH7, PTN, POPDC2, NGFR, CUX2, CACNA1B
GOTERM_BP_FAT	GO:0008154~actin polymerization or depolymerization	12	3.022670025188917	6.716411032990064E-4	CCL11, GMFB, SHROOM2, CDC42EP2, PLEK, ACTN2, LMOD2, LMOD3, KANK1, MSRB2, ADD2, TMOD1
GOTERM_BP_FAT	GO:0000904~cell morphogenesis involved in differentiation	29	7.304785894206549	6.720872306553716E-4	MEF2C, ARHGEF26, L1CAM, KANK1, ARX, APOE, SEMA3G, HEG1, OBSL1, CAMK2B, LOXL2, NEFL, CAMK2A, NEFM, TUBB3, DSCAM, ROCK2, NR4A2, HMGA2, SLIT1, NOTCH1, SEMA6B, SEMA6C, SEMA4F, CLIC5, WNT11, NGFR, CUX2, KIF26A
GOTERM_BP_FAT	GO:0072507~divalent inorganic cation homeostasis	20	5.037783375314862	6.90012693220043E-4	FXYD1, TRPC1, ATP13A3, TNNI3, DHRS7C, CSRP3, SYPL2, CAPN3, ATP2B3, S1PR1, S100B, ATP2A2, PYGM, APOE, AGT, PLCG2, IL1B, INPP4B, UTS2R, XCR1
GOTERM_BP_FAT	GO:0051049~regulation of transport	53	13.350125944584383	6.951584236795325E-4	MEF2C, ISX, RARRES2, ATP1B2, IGHM, KCNK13, RHOU, KANK1, NOV, APOE, IL1RAP, DNAJC6, IL1B, LBP, PID1, CRYAB, WNK1, ACTN2, PFKM, HMGA2, DHRS7C, TNNT2, GRB10, CLIC3, CLIC5, KCNH7, INPP4B, NGFR, FXYD1, CLCN1, ERBB3, ABLIM3, IL33, GPR143, LLGL2, BEST3, AGT, TBC1D1, CAMK2A, CAR2, ACSL6, TRPC1, TSPAN13, CAPN3, CACNA1S, NOTCH1, ATP2A2, KCNN3, PLCG2, GRK6, UTS2R, INS2, CACNA1B
GOTERM_BP_FAT	GO:1902667~regulation of axon guidance	6	1.5113350125944585	7.164396243144461E-4	SEMA6B, SEMA6C, SEMA3G, SEMA4F, SLIT1, DSCAM
GOTERM_BP_FAT	GO:0032101~regulation of response to external stimulus	28	7.052896725440807	7.165979322398227E-4	RARRES2, IL33, NOV, S1PR1, APOE, SEMA3G, AGT, TSPAN32, MAS1, IL1B, LBP, ADAM8, DSCAM, PLEK, CAPN3, TMPRSS6, SLIT1, CCL11, NOTCH1, CD55, SEMA6B, SEMA6C, SEMA4F, WFDC1, HSPB1, INS2, ASB2, TNFAIP3
GOTERM_BP_FAT	GO:0051961~negative regulation of nervous system development	16	4.030226700251889	7.234722998316473E-4	LBX1, MIR133B, RUNX1T1, HMGA2, SLIT1, KANK1, SEMA6B, NOTCH1, SEMA6C, INPP5J, SEMA4F, SEMA3G, APOE, IL1B, PTN, NGFR
GOTERM_BP_FAT	GO:0048699~generation of neurons	46	11.586901763224182	7.55320672434858E-4	MEF2C, MIR133B, MMD, RORB, L1CAM, CNGB1, KANK1, FOXO6, ARX, EFHD1, S1PR1, INPP5J, SEMA3G, APOE, IL1RAP, IL1B, OBSL1, PTN, CAMK2B, ZFP521, HHIP, CAMK2A, NEFL, ACSL6, TUBB3, NEFM, DSCAM, LBX1, ROCK2, STMN4, RUNX1T1, NR4A2, HMGA2, SLIT1, FRY, NOTCH1, SEMA6B, SEMA6C, SEMA4F, CLIC5, HSPB1, WNT11, CUX2, NGFR, KIF26A, PBX3
GOTERM_BP_FAT	GO:0003229~ventricular cardiac muscle tissue development	7	1.7632241813602016	7.812908098359198E-4	TNNT2, NOTCH1, MYL3, HEG1, MYH6, TNNI3, TNNI1
GOTERM_BP_FAT	GO:0048638~regulation of developmental growth	17	4.282115869017632	7.828706338452833E-4	MEF2C, L1CAM, ACTN3, MYH6, HMGA2, CAPN3, SLIT1, ARX, NOTCH1, SEMA6B, SEMA6C, SEMA4F, SEMA3G, APOE, AGT, GAMT, DSCAM
GOTERM_BP_FAT	GO:0010827~regulation of glucose transport	8	2.0151133501259446	7.906229594874337E-4	PID1, RARRES2, GRB10, ERBB3, AGT, IL1B, INS2, NGFR
GOTERM_BP_FAT	GO:1902589~single-organism organelle organization	50	12.594458438287154	8.175839312837017E-4	MEF2C, SHROOM2, CHMP4C, TCAP, ABLIM3, PDLIM3, CNGB1, RHOU, SYNPO2L, KANK1, LLGL2, CDC42EP2, DYSF, S1PR1, INPP5J, OBSL1, LMOD2, LMOD3, NEFL, CAMK2A, NEFM, PID1, OBSCN, ACTC1, PLEK, ROCK2, CRYAB, MYLK3, STMN4, LDB3, ACTN2, MYOZ1, MYH6, CAPN3, CSRP3, MSRB2, TACC1, FRY, NEBL, GMFB, CCL11, TNNT2, ZDHHC15, MURC, XIRP1, MEX3C, WNT11, ASB2, ADD2, TMOD1
GOTERM_BP_FAT	GO:0045597~positive regulation of cell differentiation	33	8.312342569269521	8.453758579121046E-4	MEF2C, RARRES2, NPNT, BTC, MMD, L1CAM, FOXO6, MAMSTR, FNDC5, APOE, IL1RAP, CYP26B1, IL1B, PTN, OBSL1, CAMK2B, ADAM8, LOXL2, NEFL, CAR2, ACSL6, DSCAM, MYLK3, SMYD1, ACTN3, CSRP3, NOTCH1, HSPB1, WIF1, CUX2, NGFR, NEU2, IGFBP3
GOTERM_BP_FAT	GO:0009968~negative regulation of signal transduction	36	9.06801007556675	8.456101825206268E-4	HFE2, ERBB3, LRTM1, FST, TRIM72, KANK1, NOV, SHISA2, APOE, AGT, CYP26B1, IL1B, CAMK2B, HHIP, PRKAA2, RHOH, AMHR2, PID1, PLEK, NR4A2, ACTN3, HMGA2, RGS16, TMPRSS6, RASL11B, DKK2, NOTCH1, GRB10, CMYA5, GRK6, HSPB1, WIF1, WNT11, NGFR, TNFAIP3, KIF26A
GOTERM_BP_FAT	GO:0010243~response to organonitrogen compound	31	7.8085642317380355	9.193345520503893E-4	MEF2C, SLC5A5, RARRES2, DUOX1, TRIM72, KANK1, AGT, IL1B, PTN, PRKAA2, GCNT1, NEFL, CAMK2A, CAR2, PID1, GPD1, GATM, NR4A2, ACTN2, DBH, MGST3, GRB10, NOTCH1, EREG, ATP2A2, PYGM, PLCG2, INS2, NGFR, HDAC9, TNFAIP3
GOTERM_BP_FAT	GO:0050767~regulation of neurogenesis	29	7.304785894206549	9.237376926316142E-4	MEF2C, MIR133B, MMD, L1CAM, KANK1, FOXO6, INPP5J, APOE, SEMA3G, IL1RAP, IL1B, PTN, OBSL1, CAMK2B, NEFL, NEFM, ACSL6, DSCAM, LBX1, RUNX1T1, HMGA2, SLIT1, SEMA6B, NOTCH1, SEMA6C, SEMA4F, HSPB1, NGFR, CUX2
GOTERM_BP_FAT	GO:0003007~heart morphogenesis	14	3.5264483627204033	9.913677918099073E-4	MEF2C, ACTC1, LBX1, TCAP, MYL3, MYH6, TNNI3, TNNI1, TNNT2, NOTCH1, S1PR1, XIRP1, HEG1, WNT11
GOTERM_BP_FAT	GO:0055080~cation homeostasis	25	6.297229219143577	0.001053721040335267	FXYD1, TRPC1, HFE2, ATP1B2, ATP13A3, TNNI3, DHRS7C, CSRP3, SYPL2, TMPRSS6, CAPN3, ATP2B3, S1PR1, ANK1, S100B, ATP2A2, PYGM, APOE, AGT, PLCG2, IL1B, INPP4B, UTS2R, XCR1, CAR2
GOTERM_BP_FAT	GO:0003158~endothelium development	9	2.2670025188916876	0.0010607658996225453	NOTCH1, S1PR1, ARHGEF26, ROCK2, AGT, IL1B, PTN, HEG1, GJA4
GOTERM_BP_FAT	GO:0008064~regulation of actin polymerization or depolymerization	11	2.770780856423174	0.0010841291637968878	CCL11, GMFB, SHROOM2, CDC42EP2, PLEK, ACTN2, LMOD2, LMOD3, KANK1, ADD2, TMOD1
GOTERM_BP_FAT	GO:0045979~positive regulation of nucleoside metabolic process	5	1.2594458438287155	0.001123327855688654	PID1, GPD1, INS2, PRKAA2, ACTN3
GOTERM_BP_FAT	GO:0048843~negative regulation of axon extension involved in axon guidance	5	1.2594458438287155	0.001123327855688654	SEMA6B, SEMA6C, SEMA3G, SEMA4F, SLIT1
GOTERM_BP_FAT	GO:1903580~positive regulation of ATP metabolic process	5	1.2594458438287155	0.001123327855688654	PID1, GPD1, INS2, PRKAA2, ACTN3
GOTERM_BP_FAT	GO:0045663~positive regulation of myoblast differentiation	5	1.2594458438287155	0.001123327855688654	MEF2C, SMYD1, IGFBP3, CSRP3, NEU2
GOTERM_BP_FAT	GO:0030832~regulation of actin filament length	11	2.770780856423174	0.0011330461151507574	CCL11, GMFB, SHROOM2, CDC42EP2, PLEK, ACTN2, LMOD2, LMOD3, KANK1, ADD2, TMOD1
GOTERM_BP_FAT	GO:1901653~cellular response to peptide	14	3.5264483627204033	0.0012661651582333577	PID1, RARRES2, NR4A2, ACTN2, TRIM72, KANK1, GRB10, AGT, IL1B, NGFR, INS2, HDAC9, CAMK2A, CAR2
GOTERM_BP_FAT	GO:1902668~negative regulation of axon guidance	5	1.2594458438287155	0.0013001826318724229	SEMA6B, SEMA6C, SEMA3G, SEMA4F, SLIT1
GOTERM_BP_FAT	GO:0048589~developmental growth	26	6.54911838790932	0.001323885043139341	MEF2C, TBL1XR1, L1CAM, MYH6, ACTN3, HMGA2, SLIT1, CAPN3, LLGL2, NOV, CCL11, ARX, NOTCH1, SEMA6B, SEMA6C, S1PR1, EREG, SEMA4F, SEMA3G, APOE, AGT, MEX3C, HEG1, GAMT, WNT11, DSCAM
GOTERM_BP_FAT	GO:0038166~angiotensin-activated signaling pathway	4	1.0075566750629723	0.0014421652105874583	AGT, ACTN2, CAMK2A, CAR2
GOTERM_BP_FAT	GO:0051271~negative regulation of cellular component movement	14	3.5264483627204033	0.0014443092192136164	IL33, SLIT1, KANK1, NOV, SEMA6B, NOTCH1, SEMA6C, SEMA4F, HAS1, SEMA3G, APOE, PTN, WNT11, IGFBP3
GOTERM_BP_FAT	GO:0040013~negative regulation of locomotion	14	3.5264483627204033	0.0015418233339070575	IL33, SLIT1, KANK1, NOV, SEMA6B, NOTCH1, SEMA6C, SEMA4F, HAS1, SEMA3G, APOE, PTN, WNT11, IGFBP3
GOTERM_BP_FAT	GO:0051270~regulation of cellular component movement	29	7.304785894206549	0.0015564972885122633	FXYD1, RARRES2, IL33, LGR6, KANK1, NOV, S1PR1, APOE, SEMA3G, AGT, IL1B, PTN, LBP, ADAM8, DSCAM, ROCK2, SLIT1, TNNT2, CCL11, SEMA6B, NOTCH1, SEMA6C, ATP2A2, HAS1, SEMA4F, HSPB1, WNT11, HDAC9, IGFBP3
GOTERM_BP_FAT	GO:0043624~cellular protein complex disassembly	9	2.2670025188916876	0.001556918312420056	SHROOM2, PLEK, STMN4, DNAJC6, ACTN2, LMOD2, LMOD3, ADD2, TMOD1
GOTERM_BP_FAT	GO:0034220~ion transmembrane transport	25	6.297229219143577	0.0017154387852583277	MEF2C, FXYD1, CLCN1, TRPC1, COX8B, ATP1B2, WNK1, TSPAN13, ACTN2, KCNK13, DHRS7C, CAPN3, CACNA1S, SLC16A2, ATP6V1C2, ATP2A2, CLIC3, SLC37A1, CLIC5, PLCG2, GRK6, KCNH7, XCR1, ACSL6, CACNA1B
GOTERM_BP_FAT	GO:0009719~response to endogenous stimulus	47	11.838790931989925	0.0017320497476327069	MEF2C, SLC5A5, RARRES2, HFE2, NPNT, FST, DUOX1, RORB, TRIM72, KANK1, CPN1, SHISA2, AGT, MAS1, IL1B, PTN, PRKAA2, GCNT1, CAMK2A, NEFL, CAR2, MB, AMHR2, TXNIP, PID1, GPD1, GATM, NR4A2, ACTN2, MYH6, HMGA2, DBH, TMPRSS6, MGST3, RASL11B, NOTCH1, GRB10, EREG, PYGM, ATP2A2, S100B, HAS1, PLCG2, NGFR, INS2, HDAC9, TNFAIP3
GOTERM_BP_FAT	GO:0010977~negative regulation of neuron projection development	10	2.518891687657431	0.0017471811836304548	SEMA6B, SEMA6C, INPP5J, SEMA3G, APOE, SEMA4F, RUNX1T1, NGFR, SLIT1, KANK1
GOTERM_BP_FAT	GO:0030308~negative regulation of cell growth	11	2.770780856423174	0.0018014206433356141	NOV, SEMA6B, SEMA6C, SEMA3G, CRYAB, SEMA4F, AGT, TRO, RRAD, WNT11, SLIT1
GOTERM_BP_FAT	GO:0045446~endothelial cell differentiation	8	2.0151133501259446	0.0018397714711666866	NOTCH1, S1PR1, ARHGEF26, ROCK2, AGT, IL1B, PTN, HEG1
GOTERM_BP_FAT	GO:0046324~regulation of glucose import	7	1.7632241813602016	0.0018645907032082548	PID1, RARRES2, GRB10, ERBB3, AGT, INS2, NGFR
GOTERM_BP_FAT	GO:0051240~positive regulation of multicellular organismal process	46	11.586901763224182	0.0018913550663183423	MEF2C, ERBB3, LRTM1, NPNT, FST, MMD, L1CAM, IL33, FOXO6, ARX, LINGO2, APOE, AGT, IL1RAP, CYP26B1, IL1B, OBSL1, PTN, HEG1, CAMK2B, LBP, ADAM8, LOXL2, NEFL, ACSL6, CAR2, DSCAM, PLEK, NRXN3, ROCK2, ACTN3, HMGA2, DBH, TIGIT, CCL11, NOTCH1, EREG, PLCG2, HSPB1, WNT11, CUX2, NGFR, INS2, UTS2R, HDAC9, TNFAIP3
GOTERM_BP_FAT	GO:1905114~cell surface receptor signaling pathway involved in cell-cell signaling	19	4.785894206549118	0.0020376165395310864	MEF2C, TBL1XR1, TLE4, MYH6, LGR6, HMGA2, KANK1, DKK2, ATP6V1C2, NOTCH1, GRB10, SHISA2, GRK6, WNT11, WIF1, PRKAA2, NGFR, INS2, CUX2
GOTERM_BP_FAT	GO:0031344~regulation of cell projection organization	24	6.045340050377834	0.0020708857084284727	MEF2C, RUNX1T1, L1CAM, SLIT1, KANK1, FOXO6, CDC42EP2, SEMA6B, SEMA6C, INPP5J, APOE, SEMA4F, SEMA3G, IL1RAP, OBSL1, HSPB1, PTN, CAMK2B, CUX2, NGFR, NEFL, NEFM, ACSL6, DSCAM
GOTERM_BP_FAT	GO:0030030~cell projection organization	41	10.327455919395465	0.002161461964991403	MEF2C, ARHGEF26, ABLIM3, L1CAM, CNGB1, KANK1, FOXO6, ARX, EFHD1, CDC42EP2, S1PR1, INPP5J, SEMA3G, APOE, IL1RAP, OBSL1, PTN, CAMK2B, CAMK2A, NEFL, ACSL6, TUBB3, NEFM, DSCAM, PLEK, ROCK2, STMN4, RUNX1T1, NR4A2, ACTN2, SLIT1, FRY, NOTCH1, SEMA6B, SEMA6C, SEMA4F, CLIC5, HSPB1, CUX2, NGFR, KIF26A
GOTERM_BP_FAT	GO:0022604~regulation of cell morphogenesis	22	5.541561712846348	0.0021979183095008105	L1CAM, IGHM, RHOU, SLIT1, KANK1, CCL11, CDC42EP2, NOTCH1, SEMA6B, LARP4, SEMA6C, S100B, APOE, SEMA4F, SEMA3G, PTN, OBSL1, CAMK2B, CUX2, NEFL, NEFM, DSCAM
GOTERM_BP_FAT	GO:0002026~regulation of the force of heart contraction	5	1.2594458438287155	0.002203130558040668	MYL4, ATP2A2, MYL3, MYH6, CSRP3
GOTERM_BP_FAT	GO:0051197~positive regulation of coenzyme metabolic process	4	1.0075566750629723	0.0022339820977710294	GPD1, INS2, PRKAA2, ACTN3
GOTERM_BP_FAT	GO:0014733~regulation of skeletal muscle adaptation	4	1.0075566750629723	0.0022339820977710294	ATP2A2, CMYA5, ACTN3, TNNI1
GOTERM_BP_FAT	GO:0051194~positive regulation of cofactor metabolic process	4	1.0075566750629723	0.0022339820977710294	GPD1, INS2, PRKAA2, ACTN3
GOTERM_BP_FAT	GO:0010721~negative regulation of cell development	16	4.030226700251889	0.0024009614919854394	LBX1, MIR133B, RUNX1T1, HMGA2, SLIT1, KANK1, SEMA6B, NOTCH1, SEMA6C, INPP5J, SEMA4F, SEMA3G, APOE, IL1B, PTN, NGFR
GOTERM_BP_FAT	GO:0051494~negative regulation of cytoskeleton organization	9	2.2670025188916876	0.002690505583583277	GMFB, SHROOM2, S1PR1, INPP5J, LMOD2, LMOD3, KANK1, ADD2, TMOD1
GOTERM_BP_FAT	GO:0008016~regulation of heart contraction	10	2.518891687657431	0.002694960182518138	TNNT2, FXYD1, MYL4, ATP2A2, MYL3, AGT, POPDC2, MYH6, CSRP3, CACNA1B
GOTERM_BP_FAT	GO:0006928~movement of cell or subcellular component	48	12.090680100755668	0.0027116353610402563	FXYD1, MEF2C, RARRES2, SHROOM2, L1CAM, ENPEP, IL33, LGR6, KANK1, ITGAM, NOV, ARX, S1PR1, APOE, SEMA3G, AGT, IL1B, PTN, LBP, ADAM8, LOXL2, GCNT1, NEFL, NEFM, TUBB3, PRSS37, DSCAM, DYNC1I1, ACTC1, ROCK2, NR4A2, MYH6, DBH, SLIT1, TNNT2, CCL11, NOTCH1, SEMA6B, SEMA6C, ATP2A2, SEMA4F, HAS1, HSPB1, WNT11, NGFR, KIF26A, HDAC9, IGFBP3
GOTERM_BP_FAT	GO:0044087~regulation of cellular component biogenesis	27	6.801007556675064	0.002760498499249417	MEF2C, CHMP4C, LRTM1, KANK1, SYNPO2L, LINGO2, CDC42EP2, S1PR1, APOE, INPP5J, AGT, IL1RAP, LMOD2, LMOD3, PLEK, ROCK2, NRXN3, MYLK3, SLIT1, GMFB, CCL11, NOTCH1, WNT11, INS2, CUX2, ADD2, TMOD1
GOTERM_BP_FAT	GO:0046323~glucose import	7	1.7632241813602016	0.002802706414789373	PID1, RARRES2, GRB10, ERBB3, AGT, INS2, NGFR
GOTERM_BP_FAT	GO:0000902~cell morphogenesis	38	9.571788413098236	0.0028236888663314853	MEF2C, SHROOM2, ARHGEF26, ABLIM3, L1CAM, RHOU, KANK1, ARX, CDC42EP2, APOE, SEMA3G, OBSL1, PTN, HEG1, CAMK2B, ADAM8, LOXL2, CAMK2A, NEFL, NEFM, TUBB3, DSCAM, ROCK2, NR4A2, HMGA2, SLIT1, FRY, CCL11, NOTCH1, SEMA6B, SEMA6C, S100B, SEMA4F, CLIC5, WNT11, CUX2, NGFR, KIF26A
GOTERM_BP_FAT	GO:0030516~regulation of axon extension	8	2.0151133501259446	0.0028869538551584894	SEMA6B, SEMA6C, SEMA3G, APOE, SEMA4F, L1CAM, SLIT1, DSCAM
GOTERM_BP_FAT	GO:0044262~cellular carbohydrate metabolic process	13	3.27455919395466	0.002904722245439379	GRB10, GCKR, PYGM, PLEK, HAS1, GYS1, MAS1, PGAM2, INPP4B, INS2, PFKM, ACTN3, IGFBP3
GOTERM_BP_FAT	GO:1901879~regulation of protein depolymerization	7	1.7632241813602016	0.0029881801843843	SHROOM2, PLEK, ACTN2, LMOD2, LMOD3, ADD2, TMOD1
GOTERM_BP_FAT	GO:0055082~cellular chemical homeostasis	26	6.54911838790932	0.0029918488955603915	FXYD1, TRPC1, HFE2, ATP1B2, TNNI3, ATP13A3, DHRS7C, CSRP3, SYPL2, TMPRSS6, CAPN3, CKB, GCKR, ATP2B3, S1PR1, S100B, ATP2A2, PYGM, APOE, AGT, PLCG2, IL1B, INPP4B, UTS2R, XCR1, CAR2
GOTERM_BP_FAT	GO:0035556~intracellular signal transduction	62	15.617128463476071	0.0030787057408124515	MEF2C, ZFP385B, LRTM1, THOP1, NPNT, RRAD, L1CAM, IGHM, RHOU, STAC3, KANK1, NOV, APOE, IL1B, TGFA, ADAM8, RHOH, ARHGEF3, ROCK2, CRYAB, WNK1, SIPA1L2, PSD3, ACTN3, HMGA2, MURC, RELT, DOK5, HSPB1, RBM38, INPP4B, WNT11, ASB2, NGFR, TNFAIP3, ARHGEF26, ERBB3, MKNK2, AKAP12, ASB14, GPR143, ASB15, CDC42EP2, AGT, RHOBTB2, MAS1, RHOBTB1, TNFRSF19, PRKAA2, OBSCN, PLEK, CAPN3, CCL11, RASL11B, NOTCH1, S100B, …
GOTERM_BP_FAT	GO:0060560~developmental growth involved in morphogenesis	12	3.022670025188917	0.0030879692886228213	CCL11, NOTCH1, SEMA6B, SEMA6C, S1PR1, SEMA3G, APOE, SEMA4F, L1CAM, WNT11, SLIT1, DSCAM
GOTERM_BP_FAT	GO:0032892~positive regulation of organic acid transport	3	0.7556675062972292	0.003111491652446205	FXYD1, AGT, ACSL6
GOTERM_BP_FAT	GO:0044724~single-organism carbohydrate catabolic process	8	2.0151133501259446	0.0032087042084355693	GPD1, PYGM, PGAM2, INS2, PFKM, PRKAA2, ACTN3, NEU2
GOTERM_BP_FAT	GO:0044093~positive regulation of molecular function	38	9.571788413098236	0.0032388283623727286	TRAF1, MEF2C, MYL4, ATP1B2, ERBB3, NPNT, MMD, EGLN3, IGHM, GCKR, S1PR1, APOE, AGT, IL1RAP, MAS1, IL1B, TGFA, CAMK2B, LRRFIP1, ADAM8, TBC1D1, CAMK2A, PLEK, NR4A2, WNK1, ACTN2, HMGA2, RGS16, CAPN3, CSRP3, TNNT2, CCL11, EREG, PLCG2, WNT11, NGFR, INS2, ADD2
GOTERM_BP_FAT	GO:1904385~cellular response to angiotensin	4	1.0075566750629723	0.0032510037912670217	AGT, ACTN2, CAMK2A, CAR2
GOTERM_BP_FAT	GO:0048812~neuron projection morphogenesis	21	5.289672544080604	0.00364347455721197	ROCK2, NR4A2, L1CAM, SLIT1, ARX, NOTCH1, SEMA6B, SEMA6C, APOE, SEMA4F, SEMA3G, OBSL1, CAMK2B, CUX2, NGFR, KIF26A, NEFL, CAMK2A, NEFM, TUBB3, DSCAM
GOTERM_BP_FAT	GO:1901700~response to oxygen-containing compound	47	11.838790931989925	0.003693227291277539	MEF2C, SLC5A5, RARRES2, DUOX1, RORB, TRIM72, KANK1, GJA3, GCKR, AGT, CYP26B1, IL1B, PTN, LBP, PRKAA2, GCNT1, CAMK2A, NEFL, CAR2, MB, CAR3, TXNIP, PID1, GPD1, ACTC1, GATM, OLR1, ROCK2, CRYAB, NR4A2, ACTN2, DBH, NOTCH1, GRB10, EREG, RELT, PYGM, ATP2A2, PLCG2, WFDC1, MAFA, NGFR, INS2, HDAC9, TNFAIP3, NEU2, CACNA1B
GOTERM_BP_FAT	GO:0003206~cardiac chamber morphogenesis	9	2.2670025188916876	0.003694272684635177	MEF2C, TNNT2, NOTCH1, MYL3, HEG1, WNT11, MYH6, TNNI3, TNNI1
GOTERM_BP_FAT	GO:0046626~regulation of insulin receptor signaling pathway	6	1.5113350125944585	0.0038358408404468914	PID1, GRB10, IL1B, INS2, TRIM72, KANK1
GOTERM_BP_FAT	GO:1990776~response to angiotensin	4	1.0075566750629723	0.0038496988806580343	AGT, ACTN2, CAMK2A, CAR2
GOTERM_BP_FAT	GO:0034764~positive regulation of transmembrane transport	9	2.2670025188916876	0.0038585594188080812	FXYD1, TRPC1, ATP1B2, PLCG2, WNK1, ACTN2, CAPN3, CAR2, ACSL6
GOTERM_BP_FAT	GO:0050673~epithelial cell proliferation	16	4.030226700251889	0.004036234600404124	MEF2C, FST, HMGA2, CCL11, NOV, NOTCH1, EREG, APOE, TGM1, WFDC1, PTN, TGFA, NGFR, TNFAIP3, LOXL2, IGFBP3
GOTERM_BP_FAT	GO:0001667~ameboidal-type cell migration	15	3.7783375314861463	0.004071823216995922	ROCK2, NOV, SEMA6B, NOTCH1, SEMA6C, SEMA4F, HAS1, SEMA3G, APOE, AGT, HSPB1, WNT11, HDAC9, LOXL2, ADAM8
GOTERM_BP_FAT	GO:0050808~synapse organization	12	3.022670025188917	0.004142869780225397	MEF2C, LINGO2, NRXN3, APOE, LRTM1, IL1RAP, PTN, CAMK2B, CUX2, CACNA1S, SLIT1, DSCAM
GOTERM_BP_FAT	GO:0046627~negative regulation of insulin receptor signaling pathway	5	1.2594458438287155	0.004250056386877292	PID1, GRB10, IL1B, TRIM72, KANK1
GOTERM_BP_FAT	GO:0040011~locomotion	43	10.831234256926953	0.0042502273216948145	MEF2C, RARRES2, SHROOM2, L1CAM, IL33, ENPEP, LGR6, KANK1, ITGAM, NOV, ARX, S1PR1, APOE, SEMA3G, AGT, IL1B, PTN, LBP, ADAM8, XCR1, LOXL2, GCNT1, NEFL, TUBB3, PRSS37, DSCAM, ROCK2, NR4A2, DBH, SLIT1, CCL11, CCR9, NOTCH1, SEMA6B, SEMA6C, HAS1, SEMA4F, HSPB1, WNT11, NGFR, KIF26A, HDAC9, IGFBP3
GOTERM_BP_FAT	GO:0051092~positive regulation of NF-kappaB transcription factor activity	8	2.0151133501259446	0.004339674711068813	TRAF1, IL1RAP, IL1B, INS2, LRRFIP1, ADAM8, CAPN3, CAMK2A
GOTERM_BP_FAT	GO:0055085~transmembrane transport	31	7.8085642317380355	0.004343666809151723	FXYD1, AU018091, CLCN1, MEF2C, SLC5A5, ATP1B2, KCNK13, XCR1, CAR2, ACSL6, SLC25A40, TRPC1, COX8B, WNK1, TSPAN13, ACTN2, CAPN3, DHRS7C, CACNA1S, SLC16A2, ATP6V1C2, CLIC3, ATP2A2, SLC37A1, CLIC5, PLCG2, GRK6, KCNH7, INS2, SLC14A1, CACNA1B
GOTERM_BP_FAT	GO:0003231~cardiac ventricle development	9	2.2670025188916876	0.004385454758137965	MEF2C, TNNT2, NOTCH1, MYL3, HEG1, WNT11, MYH6, TNNI3, TNNI1
GOTERM_BP_FAT	GO:0007167~enzyme linked receptor protein signaling pathway	27	6.801007556675064	0.0044042716632336654	HFE2, ERBB3, NPNT, BTC, FST, TRIM72, KANK1, NOV, FAM83B, SHISA2, AGT, IL1B, TGFA, PID1, TXNIP, AMHR2, MYH6, TMPRSS6, RASL11B, GRB10, NOTCH1, EREG, DOK5, HSPB1, INS2, NGFR, IGFBP3
GOTERM_BP_FAT	GO:2001273~regulation of glucose import in response to insulin stimulus	4	1.0075566750629723	0.004511216907888988	PID1, RARRES2, AGT, NGFR
GOTERM_BP_FAT	GO:0048747~muscle fiber development	6	1.5113350125944585	0.0047677736312527995	MYO18B, TCAP, ACTN3, MYH6, CACNA1S, STAC3
GOTERM_BP_FAT	GO:0045445~myoblast differentiation	7	1.7632241813602016	0.0048192561126560885	MEF2C, NOTCH1, SMYD1, ASB2, IGFBP3, CSRP3, NEU2
GOTERM_BP_FAT	GO:0007169~transmembrane receptor protein tyrosine kinase signaling pathway	19	4.785894206549118	0.004960059391470922	TXNIP, PID1, ERBB3, BTC, TRIM72, KANK1, GRB10, FAM83B, NOTCH1, EREG, SHISA2, DOK5, AGT, IL1B, HSPB1, TGFA, NGFR, INS2, IGFBP3
GOTERM_BP_FAT	GO:0007411~axon guidance	11	2.770780856423174	0.0049993722875640145	ARX, SEMA6B, SEMA6C, SEMA3G, SEMA4F, L1CAM, NGFR, KIF26A, SLIT1, TUBB3, DSCAM
GOTERM_BP_FAT	GO:0016049~cell growth	18	4.534005037783375	0.005016150064541861	SLC44A4, CRYAB, RRAD, L1CAM, SLIT1, NOV, SEMA6B, SEMA6C, APOE, SEMA4F, SEMA3G, AGT, TRO, MEX3C, WNT11, UTS2R, KIF26A, DSCAM
GOTERM_BP_FAT	GO:0050803~regulation of synapse structure or activity	13	3.27455919395466	0.005063077219409046	MEF2C, NRXN3, LRTM1, SLIT1, LINGO2, S100B, APOE, AGT, IL1RAP, PTN, CAMK2B, CUX2, CAMK2A
GOTERM_BP_FAT	GO:0051963~regulation of synapse assembly	7	1.7632241813602016	0.005095597256027139	MEF2C, LINGO2, NRXN3, LRTM1, IL1RAP, CUX2, SLIT1
GOTERM_BP_FAT	GO:0016055~Wnt signaling pathway	16	4.030226700251889	0.0051198662337768475	TBL1XR1, TLE4, MYH6, LGR6, HMGA2, KANK1, DKK2, ATP6V1C2, NOTCH1, GRB10, SHISA2, GRK6, WIF1, WNT11, PRKAA2, INS2
GOTERM_BP_FAT	GO:0097485~neuron projection guidance	11	2.770780856423174	0.005164504991619167	ARX, SEMA6B, SEMA6C, SEMA3G, SEMA4F, L1CAM, NGFR, KIF26A, SLIT1, TUBB3, DSCAM
GOTERM_BP_FAT	GO:0198738~cell-cell signaling by wnt	16	4.030226700251889	0.005227515876748285	TBL1XR1, TLE4, MYH6, LGR6, HMGA2, KANK1, DKK2, ATP6V1C2, NOTCH1, GRB10, SHISA2, GRK6, WIF1, WNT11, PRKAA2, INS2
GOTERM_BP_FAT	GO:0010648~negative regulation of cell communication	36	9.06801007556675	0.0055816446199009285	HFE2, ERBB3, LRTM1, FST, TRIM72, KANK1, NOV, SHISA2, APOE, AGT, CYP26B1, IL1B, CAMK2B, HHIP, PRKAA2, RHOH, AMHR2, PID1, PLEK, NR4A2, ACTN3, HMGA2, RGS16, TMPRSS6, RASL11B, DKK2, NOTCH1, GRB10, CMYA5, GRK6, HSPB1, WIF1, WNT11, NGFR, TNFAIP3, KIF26A
GOTERM_BP_FAT	GO:0031345~negative regulation of cell projection organization	10	2.518891687657431	0.005582133179058405	SEMA6B, SEMA6C, INPP5J, SEMA3G, APOE, SEMA4F, RUNX1T1, NGFR, SLIT1, KANK1
GOTERM_BP_FAT	GO:1903522~regulation of blood circulation	12	3.022670025188917	0.005592017471707231	TNNT2, FXYD1, MYL4, ATP2A2, MYL3, AGT, POPDC2, UTS2R, MYH6, DBH, CSRP3, CACNA1B
GOTERM_BP_FAT	GO:0048878~chemical homeostasis	33	8.312342569269521	0.005599796746594559	FXYD1, HFE2, ATP1B2, SYPL2, CKB, ATP2B3, GCKR, S1PR1, ANK1, APOE, AGT, CYP26B1, IL1B, PRKAA2, XCR1, CAR2, TRPC1, PFKM, DBH, TNNI3, ATP13A3, TMPRSS6, CAPN3, CSRP3, DHRS7C, ATP2A2, PYGM, S100B, PLCG2, INPP4B, NGFR, INS2, UTS2R
GOTERM_BP_FAT	GO:1900077~negative regulation of cellular response to insulin stimulus	5	1.2594458438287155	0.005638671280881999	PID1, GRB10, IL1B, TRIM72, KANK1
GOTERM_BP_FAT	GO:0030835~negative regulation of actin filament depolymerization	5	1.2594458438287155	0.005638671280881999	SHROOM2, LMOD2, LMOD3, ADD2, TMOD1
GOTERM_BP_FAT	GO:0050770~regulation of axonogenesis	10	2.518891687657431	0.005737364311916665	SEMA6B, SEMA6C, SEMA3G, APOE, SEMA4F, L1CAM, NEFL, SLIT1, NEFM, DSCAM
GOTERM_BP_FAT	GO:0061387~regulation of extent of cell growth	8	2.0151133501259446	0.005748939891102247	SEMA6B, SEMA6C, SEMA3G, APOE, SEMA4F, L1CAM, SLIT1, DSCAM
GOTERM_BP_FAT	GO:0048675~axon extension	8	2.0151133501259446	0.005748939891102247	SEMA6B, SEMA6C, SEMA3G, APOE, SEMA4F, L1CAM, SLIT1, DSCAM
GOTERM_BP_FAT	GO:0051962~positive regulation of nervous system development	20	5.037783375314862	0.005758263188229769	MEF2C, NRXN3, LRTM1, MMD, L1CAM, FOXO6, LINGO2, NOTCH1, APOE, IL1RAP, IL1B, HSPB1, PTN, OBSL1, CAMK2B, NGFR, CUX2, NEFL, ACSL6, DSCAM
GOTERM_BP_FAT	GO:0023057~negative regulation of signaling	36	9.06801007556675	0.005824732221328955	HFE2, ERBB3, LRTM1, FST, TRIM72, KANK1, NOV, SHISA2, APOE, AGT, CYP26B1, IL1B, CAMK2B, HHIP, PRKAA2, RHOH, AMHR2, PID1, PLEK, NR4A2, ACTN3, HMGA2, RGS16, TMPRSS6, RASL11B, DKK2, NOTCH1, GRB10, CMYA5, GRK6, HSPB1, WIF1, WNT11, NGFR, TNFAIP3, KIF26A
GOTERM_BP_FAT	GO:0051272~positive regulation of cellular component movement	18	4.534005037783375	0.005931907145607993	RARRES2, ROCK2, LGR6, CCL11, SEMA6B, NOTCH1, SEMA6C, S1PR1, SEMA4F, SEMA3G, AGT, IL1B, HSPB1, WNT11, LBP, HDAC9, ADAM8, DSCAM
GOTERM_BP_FAT	GO:0051093~negative regulation of developmental process	27	6.801007556675064	0.0059382280812656	MIR133B, TRIM72, KANK1, NOV, APOE, SEMA3G, INPP5J, AGT, IL1B, PTN, HHIP, LBX1, ROCK2, RUNX1T1, HMGA2, CSRP3, CAPN3, SLIT1, SEMA6B, NOTCH1, SEMA6C, S100B, EREG, SEMA4F, INPP4B, NGFR, HDAC9
GOTERM_BP_FAT	GO:0030041~actin filament polymerization	9	2.2670025188916876	0.006062365083506688	CCL11, GMFB, CDC42EP2, LMOD2, LMOD3, KANK1, MSRB2, ADD2, TMOD1
GOTERM_BP_FAT	GO:0050727~regulation of inflammatory response	13	3.27455919395466	0.006138229330254454	IL33, NOV, CCL11, CD55, APOE, AGT, MAS1, WFDC1, IL1B, INS2, LBP, ADAM8, TNFAIP3
GOTERM_BP_FAT	GO:0016477~cell migration	35	8.816120906801007	0.0061590879372253795	MEF2C, RARRES2, SHROOM2, IL33, ENPEP, LGR6, KANK1, ITGAM, NOV, ARX, S1PR1, APOE, SEMA3G, AGT, IL1B, PTN, LBP, ADAM8, LOXL2, GCNT1, PRSS37, ROCK2, NR4A2, DBH, SLIT1, CCL11, NOTCH1, SEMA6B, SEMA6C, HAS1, SEMA4F, HSPB1, WNT11, HDAC9, IGFBP3
GOTERM_BP_FAT	GO:0032869~cellular response to insulin stimulus	10	2.518891687657431	0.006200474159688365	PID1, RARRES2, GRB10, AGT, IL1B, INS2, NGFR, TRIM72, HDAC9, KANK1
GOTERM_BP_FAT	GO:0040017~positive regulation of locomotion	18	4.534005037783375	0.006222769809965069	RARRES2, ROCK2, LGR6, CCL11, SEMA6B, NOTCH1, SEMA6C, S1PR1, SEMA4F, SEMA3G, AGT, IL1B, HSPB1, WNT11, LBP, HDAC9, ADAM8, DSCAM
GOTERM_BP_FAT	GO:0032272~negative regulation of protein polymerization	6	1.5113350125944585	0.006246437958545159	INPP5J, LMOD2, LMOD3, KANK1, ADD2, TMOD1
GOTERM_BP_FAT	GO:0015758~glucose transport	8	2.0151133501259446	0.006287257548293655	PID1, RARRES2, GRB10, ERBB3, AGT, IL1B, INS2, NGFR
GOTERM_BP_FAT	GO:0043542~endothelial cell migration	9	2.2670025188916876	0.006302097522479649	NOV, NOTCH1, APOE, ROCK2, AGT, HSPB1, LOXL2, HDAC9, ADAM8
GOTERM_BP_FAT	GO:0043244~regulation of protein complex disassembly	7	1.7632241813602016	0.006318170369357064	SHROOM2, PLEK, ACTN2, LMOD2, LMOD3, ADD2, TMOD1
GOTERM_BP_FAT	GO:0060429~epithelium development	34	8.564231738035264	0.006343495433710166	MEF2C, FRAS1, ARHGEF26, TCAP, NPNT, FST, E2F8, GJA4, LLGL2, ARX, S1PR1, AGT, ALDH1A3, UPK1B, TGM1, CYP26B1, IL1B, TNFRSF19, PTN, HEG1, HHIP, CAR2, TXNIP, LBX1, ROCK2, HMGA2, CCL11, NOTCH1, FREM2, CLIC5, RIPPLY1, WNT11, NGFR, TMOD1
GOTERM_BP_FAT	GO:0033043~regulation of organelle organization	34	8.564231738035264	0.006345553871342615	MEF2C, SHROOM2, CHMP4C, ABLIM3, BTC, GPR143, RHOU, KANK1, SYNPO2L, CDC42EP2, S1PR1, ANK1, INPP5J, IL1B, OBSL1, TGFA, CAMK2B, LMOD2, TBC1D1, LMOD3, PID1, PLEK, ROCK2, MYLK3, STMN4, ACTN2, GMFB, CCL11, EREG, KCNN3, WNT11, INS2, ADD2, TMOD1
GOTERM_BP_FAT	GO:0051694~pointed-end actin filament capping	3	0.7556675062972292	0.006380105140054977	LMOD2, LMOD3, TMOD1
GOTERM_BP_FAT	GO:0043241~protein complex disassembly	9	2.2670025188916876	0.006548957485740039	SHROOM2, PLEK, STMN4, DNAJC6, ACTN2, LMOD2, LMOD3, ADD2, TMOD1
GOTERM_BP_FAT	GO:0008643~carbohydrate transport	9	2.2670025188916876	0.006548957485740039	PID1, RARRES2, GRB10, ERBB3, AGT, SLC37A1, IL1B, INS2, NGFR
GOTERM_BP_FAT	GO:1900544~positive regulation of purine nucleotide metabolic process	8	2.0151133501259446	0.006570090212362358	PID1, GPD1, APOE, AKAP12, INS2, PRKAA2, ACTN3, SCTR
GOTERM_BP_FAT	GO:0045981~positive regulation of nucleotide metabolic process	8	2.0151133501259446	0.006570090212362358	PID1, GPD1, APOE, AKAP12, INS2, PRKAA2, ACTN3, SCTR
GOTERM_BP_FAT	GO:0007267~cell-cell signaling	37	9.319899244332493	0.0065796933810371785	MEF2C, GJA4, LGR6, STAC3, KANK1, NOV, SHISA2, AGT, IL1B, PTN, CAMK2B, PRKAA2, CAMK2A, CAR2, TBL1XR1, DLGAP2, NRXN3, TLE4, MYH6, PFKM, HMGA2, DKK2, ATP6V1C2, NOTCH1, GRB10, LYNX1, EREG, ATP2A2, S100B, GRK6, WNT11, WIF1, MAFA, CUX2, INS2, NGFR, CACNA1B
GOTERM_BP_FAT	GO:0048641~regulation of skeletal muscle tissue development	6	1.5113350125944585	0.006661215061790062	MEF2C, S100B, CYP26B1, ACTN3, HDAC9, CAPN3
GOTERM_BP_FAT	GO:1901698~response to nitrogen compound	31	7.8085642317380355	0.006755190039710421	MEF2C, SLC5A5, RARRES2, DUOX1, TRIM72, KANK1, AGT, IL1B, PTN, PRKAA2, GCNT1, NEFL, CAMK2A, CAR2, PID1, GPD1, GATM, NR4A2, ACTN2, DBH, MGST3, GRB10, NOTCH1, EREG, ATP2A2, PYGM, PLCG2, INS2, NGFR, HDAC9, TNFAIP3
GOTERM_BP_FAT	GO:0008645~hexose transport	8	2.0151133501259446	0.006862282025856753	PID1, RARRES2, GRB10, ERBB3, AGT, IL1B, INS2, NGFR
GOTERM_BP_FAT	GO:0015749~monosaccharide transport	8	2.0151133501259446	0.006862282025856753	PID1, RARRES2, GRB10, ERBB3, AGT, IL1B, INS2, NGFR
GOTERM_BP_FAT	GO:0048639~positive regulation of developmental growth	10	2.518891687657431	0.0068799855671808135	ARX, MEF2C, NOTCH1, APOE, AGT, L1CAM, ACTN3, HMGA2, CAPN3, DSCAM
GOTERM_BP_FAT	GO:0014898~cardiac muscle hypertrophy in response to stress	4	1.0075566750629723	0.006890053006733412	MEF2C, TCAP, ATP2A2, MYH6
GOTERM_BP_FAT	GO:0001976~neurological system process involved in regulation of systemic arterial blood pressure	4	1.0075566750629723	0.006890053006733412	NAV2, KLK1B26, AGT, TNNI3
GOTERM_BP_FAT	GO:0003299~muscle hypertrophy in response to stress	4	1.0075566750629723	0.006890053006733412	MEF2C, TCAP, ATP2A2, MYH6
GOTERM_BP_FAT	GO:0045926~negative regulation of growth	12	3.022670025188917	0.007034321709487441	NOV, SEMA6B, SEMA6C, SEMA3G, CRYAB, SEMA4F, AGT, TRO, RRAD, WNT11, LBP, SLIT1
GOTERM_BP_FAT	GO:0032870~cellular response to hormone stimulus	20	5.037783375314862	0.007063300183527776	PID1, MEF2C, SLC5A5, RARRES2, NR4A2, ACTN2, RORB, HMGA2, TRIM72, KANK1, NOTCH1, GRB10, AGT, IL1B, PRKAA2, NGFR, INS2, HDAC9, CAMK2A, CAR2
GOTERM_BP_FAT	GO:0051785~positive regulation of nuclear division	6	1.5113350125944585	0.007094904407601334	EREG, BTC, IL1B, TGFA, CAMK2B, INS2
GOTERM_BP_FAT	GO:0008217~regulation of blood pressure	10	2.518891687657431	0.007106448431172939	NAV2, KLK1B26, AGT, WNK1, GRIP2, UTS2R, ENPEP, MYH6, TNNI3, CACNA1B
GOTERM_BP_FAT	GO:0030517~negative regulation of axon extension	5	1.2594458438287155	0.007301079823430475	SEMA6B, SEMA6C, SEMA3G, SEMA4F, SLIT1
GOTERM_BP_FAT	GO:0006720~isoprenoid metabolic process	7	1.7632241813602016	0.0073657398225284	ISX, RARRES2, RBP1, APOE, ALDH1A3, CYP26B1, IL1B
GOTERM_BP_FAT	GO:0030335~positive regulation of cell migration	17	4.282115869017632	0.007785638100312118	RARRES2, ROCK2, LGR6, CCL11, SEMA6B, NOTCH1, SEMA6C, S1PR1, SEMA4F, SEMA3G, AGT, IL1B, HSPB1, WNT11, LBP, HDAC9, ADAM8
GOTERM_BP_FAT	GO:1901615~organic hydroxy compound metabolic process	15	3.7783375314861463	0.00782885958892556	TRPC1, SLC5A5, RBP1, CYP46A1, PLEK, APOE, ALDH1A3, PLCG2, DUOX1, NR4A2, MAS1, IL1B, INPP4B, PRKAA2, DBH
GOTERM_BP_FAT	GO:0019725~cellular homeostasis	27	6.801007556675064	0.007916775001732565	FXYD1, HFE2, ATP1B2, SYPL2, CKB, ATP2B3, GCKR, S1PR1, APOE, AGT, IL1B, XCR1, CAR2, TRPC1, PFKM, ATP13A3, TNNI3, DHRS7C, CAPN3, TMPRSS6, CSRP3, PYGM, ATP2A2, S100B, PLCG2, INPP4B, UTS2R
GOTERM_BP_FAT	GO:0006096~glycolytic process	6	1.5113350125944585	0.00802071706856875	GPD1, PGAM2, INS2, PFKM, PRKAA2, ACTN3
GOTERM_BP_FAT	GO:0006721~terpenoid metabolic process	6	1.5113350125944585	0.00802071706856875	RARRES2, RBP1, APOE, ALDH1A3, CYP26B1, IL1B
GOTERM_BP_FAT	GO:0040012~regulation of locomotion	26	6.54911838790932	0.008055658006321006	RARRES2, ROCK2, IL33, LGR6, SLIT1, KANK1, CCL11, NOV, NOTCH1, SEMA6B, S1PR1, SEMA6C, APOE, SEMA4F, HAS1, SEMA3G, AGT, IL1B, HSPB1, PTN, WNT11, LBP, HDAC9, ADAM8, IGFBP3, DSCAM
GOTERM_BP_FAT	GO:0010769~regulation of cell morphogenesis involved in differentiation	15	3.7783375314861463	0.008098357720105363	L1CAM, SLIT1, KANK1, SEMA6B, NOTCH1, SEMA6C, SEMA4F, SEMA3G, APOE, OBSL1, CAMK2B, CUX2, NEFL, NEFM, DSCAM
GOTERM_BP_FAT	GO:0045596~negative regulation of cell differentiation	25	6.297229219143577	0.008110133052047304	MIR133B, FST, RORB, TRIM72, KANK1, NOV, APOE, SEMA3G, INPP5J, PTN, IL1B, LBX1, RUNX1T1, HMGA2, CSRP3, CAPN3, SLIT1, SEMA6B, NOTCH1, SEMA6C, S100B, EREG, SEMA4F, INPP4B, NGFR
GOTERM_BP_FAT	GO:0098656~anion transmembrane transport	7	1.7632241813602016	0.00813035438892616	CLCN1, FXYD1, CLIC3, SLC37A1, CLIC5, GRK6, ACSL6
GOTERM_BP_FAT	GO:0006812~cation transport	28	7.052896725440807	0.008195691848996418	FXYD1, SLC5A5, SLC44A4, ATP1B2, KCNK13, GJA4, ANK1, AGT, CAMK2B, NIPAL1, XCR1, CAMK2A, TRPC1, COX8B, WNK1, TSPAN13, ACTN2, ATP13A3, DHRS7C, CACNA1S, CAPN3, ATP6V1C2, ATP2A2, KCNN3, SLC41A2, PLCG2, KCNH7, CACNA1B
GOTERM_BP_FAT	GO:0044723~single-organism carbohydrate metabolic process	21	5.289672544080604	0.008293680016893692	GPD1, PLEK, B3GALT5, PGAM2, DPY19L4, ACTN3, PFKM, ART1, GRB10, GCKR, PYGM, HAS1, MAS1, GYS1, INPP4B, FUT2, PRKAA2, INS2, GCNT1, NEU2, GGTA1
GOTERM_BP_FAT	GO:0006109~regulation of carbohydrate metabolic process	10	2.518891687657431	0.00837033120832352	GPD1, GRB10, GCKR, PLEK, MAS1, PGAM2, INS2, PRKAA2, ACTN3, IGFBP3
GOTERM_BP_FAT	GO:0016052~carbohydrate catabolic process	8	2.0151133501259446	0.008470012844819772	GPD1, PYGM, PGAM2, INS2, PFKM, PRKAA2, ACTN3, NEU2
GOTERM_BP_FAT	GO:0006757~ATP generation from ADP	6	1.5113350125944585	0.008513675434033955	GPD1, PGAM2, INS2, PFKM, PRKAA2, ACTN3
GOTERM_BP_FAT	GO:0010976~positive regulation of neuron projection development	13	3.27455919395466	0.008570722428360444	APOE, IL1RAP, OBSL1, PTN, HSPB1, L1CAM, CAMK2B, CUX2, NGFR, NEFL, FOXO6, ACSL6, DSCAM
GOTERM_BP_FAT	GO:0030334~regulation of cell migration	24	6.045340050377834	0.008686538272472712	RARRES2, ROCK2, IL33, LGR6, KANK1, CCL11, NOV, NOTCH1, SEMA6B, SEMA6C, S1PR1, APOE, SEMA4F, HAS1, SEMA3G, AGT, IL1B, HSPB1, PTN, WNT11, LBP, HDAC9, ADAM8, IGFBP3
GOTERM_BP_FAT	GO:0014887~cardiac muscle adaptation	4	1.0075566750629723	0.008819156720136733	MEF2C, TCAP, ATP2A2, MYH6
GOTERM_BP_FAT	GO:0006954~inflammatory response	21	5.289672544080604	0.00884191927635421	RARRES2, OLR1, MYLK3, IL33, ITGAM, CCL11, NOV, CD55, NOTCH1, RELT, APOE, IL1RAP, CYP26B1, IL1B, WFDC1, LBP, NGFR, INS2, TNFAIP3, HDAC9, ADAM8
GOTERM_BP_FAT	GO:0060998~regulation of dendritic spine development	6	1.5113350125944585	0.009027215486031713	MEF2C, APOE, CAMK2B, NGFR, CUX2, FOXO6
GOTERM_BP_FAT	GO:0043470~regulation of carbohydrate catabolic process	5	1.2594458438287155	0.009257874179451373	GPD1, PGAM2, INS2, PRKAA2, ACTN3
GOTERM_BP_FAT	GO:0051196~regulation of coenzyme metabolic process	5	1.2594458438287155	0.009257874179451373	GPD1, PGAM2, INS2, PRKAA2, ACTN3
GOTERM_BP_FAT	GO:0046165~alcohol biosynthetic process	7	1.7632241813602016	0.009381922190025944	PLEK, APOE, PLCG2, MAS1, IL1B, PRKAA2, DBH
GOTERM_BP_FAT	GO:0051495~positive regulation of cytoskeleton organization	10	2.518891687657431	0.009506682969293473	CCL11, GMFB, CDC42EP2, PLEK, ROCK2, MYLK3, WNT11, ACTN2, LMOD2, SYNPO2L
GOTERM_BP_FAT	GO:0032984~macromolecular complex disassembly	9	2.2670025188916876	0.009772591067792234	SHROOM2, PLEK, STMN4, DNAJC6, ACTN2, LMOD2, LMOD3, ADD2, TMOD1
GOTERM_BP_FAT	GO:0003073~regulation of systemic arterial blood pressure	7	1.7632241813602016	0.009828060927067846	NAV2, KLK1B26, AGT, WNK1, UTS2R, ENPEP, TNNI3
GOTERM_BP_FAT	GO:0034767~positive regulation of ion transmembrane transport	8	2.0151133501259446	0.009943230819314974	FXYD1, TRPC1, ATP1B2, PLCG2, WNK1, ACTN2, CAPN3, ACSL6
GOTERM_BP_FAT	GO:0007409~axonogenesis	16	4.030226700251889	0.009949517733351884	NR4A2, L1CAM, SLIT1, ARX, NOTCH1, SEMA6B, SEMA6C, SEMA4F, SEMA3G, APOE, NGFR, KIF26A, NEFL, NEFM, TUBB3, DSCAM
GOTERM_BP_FAT	GO:0051193~regulation of cofactor metabolic process	5	1.2594458438287155	0.009978840750627865	GPD1, PGAM2, INS2, PRKAA2, ACTN3
GOTERM_BP_FAT	GO:0055114~oxidation-reduction process	28	7.052896725440807	0.010058651262972992	HSD17B13, EGLN3, HIBADH, GLDC, AGPS, TECRL, ALDH1A3, CYP26B1, GYS1, ALDH4A1, GPX7, CYP2AB1, LOXL2, GPD1, COX8B, CYP46A1, CYP3A13, SUCLG2, PFKM, ACTN3, DBH, DHRS7C, MSRB2, GRB10, PYGM, S100B, CYBRD1, INS2
GOTERM_BP_FAT	GO:1901617~organic hydroxy compound biosynthetic process	9	2.2670025188916876	0.01046683512114005	TRPC1, PLEK, APOE, PLCG2, NR4A2, MAS1, IL1B, PRKAA2, DBH
GOTERM_BP_FAT	GO:2000147~positive regulation of cell motility	17	4.282115869017632	0.010550490645493139	RARRES2, ROCK2, LGR6, CCL11, SEMA6B, NOTCH1, SEMA6C, S1PR1, SEMA4F, SEMA3G, AGT, IL1B, HSPB1, WNT11, LBP, HDAC9, ADAM8
GOTERM_BP_FAT	GO:0014866~skeletal myofibril assembly	3	0.7556675062972292	0.010680263932818512	ACTC1, TCAP, TMOD1
GOTERM_BP_FAT	GO:0048739~cardiac muscle fiber development	3	0.7556675062972292	0.010680263932818512	MYO18B, TCAP, MYH6
GOTERM_BP_FAT	GO:0045765~regulation of angiogenesis	11	2.770780856423174	0.010923040417167934	CCL11, NOTCH1, ROCK2, AGT, IL1B, PTN, HSPB1, UTS2R, NGFR, HHIP, HDAC9
GOTERM_BP_FAT	GO:0005975~carbohydrate metabolic process	23	5.793450881612091	0.010975763692377146	GPD1, PLEK, B3GALT5, PGAM2, DPY19L4, ACTN3, PFKM, ART1, GRB10, GCKR, PYGM, HAS1, GYS1, MAS1, INPP4B, FUT2, PRKAA2, INS2, HHIP, IGFBP3, GCNT1, NEU2, GGTA1
GOTERM_BP_FAT	GO:0043501~skeletal muscle adaptation	4	1.0075566750629723	0.011033827376002099	ATP2A2, ACTN3, CACNA1S, TNNI1
GOTERM_BP_FAT	GO:0051302~regulation of cell division	8	2.0151133501259446	0.011164819633267051	TXNIP, EREG, CHMP4C, BTC, E2F8, IL1B, PTN, TGFA
GOTERM_BP_FAT	GO:0098660~inorganic ion transmembrane transport	19	4.785894206549118	0.011215818316440784	CLCN1, FXYD1, TRPC1, COX8B, ATP1B2, ACTN2, KCNK13, DHRS7C, CACNA1S, CAPN3, ATP6V1C2, ATP2A2, CLIC3, SLC37A1, CLIC5, PLCG2, KCNH7, XCR1, CACNA1B
GOTERM_BP_FAT	GO:0009167~purine ribonucleoside monophosphate metabolic process	11	2.770780856423174	0.011227544863625807	PID1, GPD1, COX8B, MYH3, PGAM2, INS2, PFKM, PRKAA2, ACTN3, MYH6, AMPD1
GOTERM_BP_FAT	GO:0016358~dendrite development	11	2.770780856423174	0.011227544863625807	MEF2C, APOE, ROCK2, IL1RAP, OBSL1, CAMK2B, NGFR, CUX2, CAMK2A, FOXO6, DSCAM
GOTERM_BP_FAT	GO:0032102~negative regulation of response to external stimulus	12	3.022670025188917	0.011343664799241059	NOV, NOTCH1, SEMA6B, SEMA6C, SEMA3G, APOE, SEMA4F, WFDC1, INS2, TNFAIP3, TMPRSS6, SLIT1
GOTERM_BP_FAT	GO:0045666~positive regulation of neuron differentiation	15	3.7783375314861463	0.011367224397520984	MEF2C, APOE, IL1RAP, MMD, OBSL1, PTN, HSPB1, L1CAM, CAMK2B, CUX2, NGFR, NEFL, FOXO6, ACSL6, DSCAM
GOTERM_BP_FAT	GO:0009126~purine nucleoside monophosphate metabolic process	11	2.770780856423174	0.011584415753980799	PID1, GPD1, COX8B, MYH3, PGAM2, INS2, PFKM, PRKAA2, ACTN3, MYH6, AMPD1
GOTERM_BP_FAT	GO:0032868~response to insulin	11	2.770780856423174	0.011584415753980799	PID1, RARRES2, GRB10, AGT, IL1B, INS2, NGFR, TRIM72, HDAC9, GCNT1, KANK1
GOTERM_BP_FAT	GO:2000021~regulation of ion homeostasis	10	2.518891687657431	0.0117281243152125	TRPC1, AGT, PLCG2, WNK1, UTS2R, NGFR, XCR1, CAPN3, DHRS7C, CAR2
GOTERM_BP_FAT	GO:0090287~regulation of cellular response to growth factor stimulus	11	2.770780856423174	0.011864175280579713	RASL11B, NOTCH1, GRB10, SHISA2, HFE2, DOK5, NPNT, AGT, NGFR, HHIP, TMPRSS6
GOTERM_BP_FAT	GO:0045927~positive regulation of growth	12	3.022670025188917	0.01198617536976946	ARX, MEF2C, NOTCH1, SLC44A4, APOE, AGT, L1CAM, UTS2R, ACTN3, HMGA2, CAPN3, DSCAM
GOTERM_BP_FAT	GO:0010035~response to inorganic substance	20	5.037783375314862	0.012013529076932502	MEF2C, TXNIP, TRPC1, OLR1, GATM, CRYAB, NR4A2, PGAM2, CAPN3, GJA3, TNNT2, PLCG2, CYBRD1, IL1B, CAMK2B, TNFAIP3, LOXL2, NEFL, CAR2, MB
GOTERM_BP_FAT	GO:0006979~response to oxidative stress	16	4.030226700251889	0.012114048439682681	TXNIP, OLR1, CRYAB, NR4A2, DUOX1, MSRB2, GJA3, ATP2A2, APOE, IL1B, HSPB1, NGFR, GPX7, TNFAIP3, CAR3, MB
GOTERM_BP_FAT	GO:0043462~regulation of ATPase activity	5	1.2594458438287155	0.012356821598929611	TNNT2, MYL4, ATP1B2, MYH6, TNNI3
GOTERM_BP_FAT	GO:0014883~transition between fast and slow fiber	3	0.7556675062972292	0.013192866280558622	ATP2A2, ACTN3, TNNI1
GOTERM_BP_FAT	GO:0090257~regulation of muscle system process	10	2.518891687657431	0.01323100819592167	TNNT2, FXYD1, ATP2A2, MYL3, NPNT, AGT, CMYA5, ACTN3, TNNI3, TNNI1
GOTERM_BP_FAT	GO:0006140~regulation of nucleotide metabolic process	10	2.518891687657431	0.01323100819592167	PID1, GPD1, TBL1XR1, APOE, AKAP12, PGAM2, INS2, PRKAA2, ACTN3, SCTR
GOTERM_BP_FAT	GO:0003300~cardiac muscle hypertrophy	6	1.5113350125944585	0.013231231579467408	MEF2C, TCAP, ATP2A2, AGT, MYH6, CSRP3
GOTERM_BP_FAT	GO:0046031~ADP metabolic process	6	1.5113350125944585	0.013231231579467408	GPD1, PGAM2, INS2, PFKM, PRKAA2, ACTN3
GOTERM_BP_FAT	GO:0060485~mesenchyme development	11	2.770780856423174	0.013535198976253413	MEF2C, ACTC1, NOTCH1, SEMA6B, SEMA6C, SEMA3G, ERBB3, SEMA4F, WNT11, HMGA2, LOXL2
GOTERM_BP_FAT	GO:2001014~regulation of skeletal muscle cell differentiation	4	1.0075566750629723	0.013541124367755397	MEF2C, S100B, CYP26B1, CAPN3
GOTERM_BP_FAT	GO:0014850~response to muscle activity	4	1.0075566750629723	0.013541124367755397	FNDC5, AGT, PRKAA2, CAPN3
GOTERM_BP_FAT	GO:0010033~response to organic substance	71	17.884130982367758	0.013784396325228416	MEF2C, RARRES2, SLC5A5, HFE2, LRTM1, NPNT, FST, DUOX1, RORB, KANK1, IL1RAP, IL1B, LBP, HHIP, XCR1, MB, PID1, GATM, ROCK2, CRYAB, MYLK3, ACTN2, MYH6, HMGA2, CCR9, GRB10, EREG, RELT, DOK5, HAS1, HSPB1, WFDC1, NGFR, CUX2, TNFAIP3, NEU2, RBP1, TRIM72, CPN1, GCKR, SHISA2, AGT, CYP26B1, MAS1, PTN, PRKAA2, NEFL, GCNT1, CAMK2A, CAR2, CAR3, AMHR2, TXNIP, GPD1, ACTC1, NR4A2, DBH, TMPRSS6, AMPD1, CCL11, MGS…
GOTERM_BP_FAT	GO:0046034~ATP metabolic process	10	2.518891687657431	0.013997530308370764	PID1, GPD1, COX8B, MYH3, PGAM2, INS2, PFKM, PRKAA2, ACTN3, MYH6
GOTERM_BP_FAT	GO:0045840~positive regulation of mitotic nuclear division	5	1.2594458438287155	0.014127209107985178	EREG, BTC, IL1B, TGFA, INS2
GOTERM_BP_FAT	GO:0051258~protein polymerization	11	2.770780856423174	0.014221422811043228	CCL11, GMFB, CDC42EP2, INPP5J, LMOD2, NEFL, LMOD3, KANK1, MSRB2, ADD2, TMOD1
GOTERM_BP_FAT	GO:0010638~positive regulation of organelle organization	20	5.037783375314862	0.014585312680010787	PLEK, ROCK2, ABLIM3, MYLK3, BTC, ACTN2, RHOU, SYNPO2L, CCL11, GMFB, CDC42EP2, ANK1, EREG, KCNN3, IL1B, TGFA, WNT11, CAMK2B, INS2, LMOD2
GOTERM_BP_FAT	GO:0090068~positive regulation of cell cycle process	10	2.518891687657431	0.014809306479944722	EREG, ROCK2, BTC, E2F8, IL1B, TGFA, CAMK2B, RBM38, INS2, HMGA2
GOTERM_BP_FAT	GO:0006937~regulation of muscle contraction	8	2.0151133501259446	0.014950106243733762	TNNT2, FXYD1, ATP2A2, MYL3, NPNT, ACTN3, TNNI3, TNNI1
GOTERM_BP_FAT	GO:0009161~ribonucleoside monophosphate metabolic process	11	2.770780856423174	0.015007658497347373	PID1, GPD1, COX8B, MYH3, PGAM2, INS2, PFKM, PRKAA2, ACTN3, MYH6, AMPD1
GOTERM_BP_FAT	GO:0050769~positive regulation of neurogenesis	17	4.282115869017632	0.01505641321863389	MEF2C, MMD, L1CAM, FOXO6, NOTCH1, APOE, IL1RAP, IL1B, HSPB1, PTN, OBSL1, CAMK2B, NGFR, CUX2, NEFL, ACSL6, DSCAM
GOTERM_BP_FAT	GO:0010677~negative regulation of cellular carbohydrate metabolic process	5	1.2594458438287155	0.015069535443077462	GRB10, GCKR, PLEK, INS2, ACTN3
GOTERM_BP_FAT	GO:0014897~striated muscle hypertrophy	6	1.5113350125944585	0.015379696636769635	MEF2C, TCAP, ATP2A2, AGT, MYH6, CSRP3
GOTERM_BP_FAT	GO:0006066~alcohol metabolic process	11	2.770780856423174	0.015391741130593077	CYP46A1, RBP1, PLEK, APOE, ALDH1A3, PLCG2, MAS1, IL1B, INPP4B, PRKAA2, DBH
GOTERM_BP_FAT	GO:2000145~regulation of cell motility	24	6.045340050377834	0.015402963745539854	RARRES2, ROCK2, IL33, LGR6, KANK1, CCL11, NOV, NOTCH1, SEMA6B, SEMA6C, S1PR1, APOE, SEMA4F, HAS1, SEMA3G, AGT, IL1B, HSPB1, PTN, WNT11, LBP, HDAC9, ADAM8, IGFBP3
GOTERM_BP_FAT	GO:0033275~actin-myosin filament sliding	3	0.7556675062972292	0.015934715671164647	TNNT2, ACTC1, MYH6
GOTERM_BP_FAT	GO:0003008~system process	64	16.120906801007557	0.015955037264169435	ISX, MEF2C, NPNT, BTC, PGAM2, RORB, CNGB1, ENPEP, STAC3, FOXO6, NOV, S1PR1, DYSF, APOE, IL1B, LMOD2, LMOD3, JAKMIP1, MB, NRXN3, ROCK2, KLK1B26, MYH3, MYLK3, WNK1, ACTN2, MYH6, ACTN3, TNNT2, SGCG, NAV2, CLIC5, GRIP2, NGFR, CUX2, OTOA, FXYD1, CLCN1, MYL4, TCAP, MYL3, TRIM72, ALDH1A3, AGT, HEG1, PTN, POPDC2, CAMK2B, NEFL, TRPC1, ACTC1, TNNI3, DBH, CACNA1S, CSRP3, TNNI1, GMFB, S100B, ATP2A2, CMYA5, U…
GOTERM_BP_FAT	GO:0045937~positive regulation of phosphate metabolic process	30	7.5566750629722925	0.01597329936240182	MEF2C, RARRES2, ERBB3, NPNT, MMD, AKAP12, IGHM, SCTR, GCKR, APOE, AGT, MAS1, IL1B, TGFA, TNFRSF19, PRKAA2, ADAM8, DSCAM, PID1, GPD1, PLEK, ROCK2, ACTN3, CCL11, GRB10, EREG, RELT, INS2, NGFR, IGFBP3
GOTERM_BP_FAT	GO:0010562~positive regulation of phosphorus metabolic process	30	7.5566750629722925	0.01597329936240182	MEF2C, RARRES2, ERBB3, NPNT, MMD, AKAP12, IGHM, SCTR, GCKR, APOE, AGT, MAS1, IL1B, TGFA, TNFRSF19, PRKAA2, ADAM8, DSCAM, PID1, GPD1, PLEK, ROCK2, ACTN3, CCL11, GRB10, EREG, RELT, INS2, NGFR, IGFBP3
GOTERM_BP_FAT	GO:0030837~negative regulation of actin filament polymerization	5	1.2594458438287155	0.016050605311191554	LMOD2, LMOD3, KANK1, ADD2, TMOD1
GOTERM_BP_FAT	GO:0048588~developmental cell growth	10	2.518891687657431	0.01608073966313344	SEMA6B, SEMA6C, SEMA3G, APOE, SEMA4F, AGT, MEX3C, L1CAM, SLIT1, DSCAM
GOTERM_BP_FAT	GO:0014823~response to activity	6	1.5113350125944585	0.016144625218536268	FNDC5, AGT, MAS1, PTN, PRKAA2, CAPN3
GOTERM_BP_FAT	GO:0009611~response to wounding	18	4.534005037783375	0.01645006298806901	PLEK, TRIM72, TMPRSS6, CAPN3, KANK1, NOV, NOTCH1, DYSF, APOE, TSPAN32, IL1B, TGFA, HSPB1, WFDC1, NGFR, INS2, TNFAIP3, NEFL
GOTERM_BP_FAT	GO:0009179~purine ribonucleoside diphosphate metabolic process	6	1.5113350125944585	0.016934475608303204	GPD1, PGAM2, INS2, PFKM, PRKAA2, ACTN3
GOTERM_BP_FAT	GO:0009135~purine nucleoside diphosphate metabolic process	6	1.5113350125944585	0.016934475608303204	GPD1, PGAM2, INS2, PFKM, PRKAA2, ACTN3
GOTERM_BP_FAT	GO:0001523~retinoid metabolic process	5	1.2594458438287155	0.017070876973850648	RARRES2, RBP1, APOE, ALDH1A3, CYP26B1
GOTERM_BP_FAT	GO:0051091~positive regulation of sequence-specific DNA binding transcription factor activity	10	2.518891687657431	0.01747246885904003	TRAF1, IL1RAP, IL1B, INS2, LRRFIP1, HMGA2, ADAM8, CAPN3, CSRP3, CAMK2A
GOTERM_BP_FAT	GO:0042060~wound healing	15	3.7783375314861463	0.017636964305712023	PLEK, TRIM72, TMPRSS6, CAPN3, KANK1, NOV, NOTCH1, DYSF, APOE, TSPAN32, IL1B, HSPB1, WFDC1, TGFA, INS2
GOTERM_BP_FAT	GO:0044264~cellular polysaccharide metabolic process	6	1.5113350125944585	0.017749555345558013	GRB10, PYGM, HAS1, GYS1, INS2, PFKM
GOTERM_BP_FAT	GO:0009123~nucleoside monophosphate metabolic process	11	2.770780856423174	0.017841819986131734	PID1, GPD1, COX8B, MYH3, PGAM2, INS2, PFKM, PRKAA2, ACTN3, MYH6, AMPD1
GOTERM_BP_FAT	GO:0061098~positive regulation of protein tyrosine kinase activity	4	1.0075566750629723	0.01786152484804414	EREG, ERBB3, AGT, TGFA
GOTERM_BP_FAT	GO:0002009~morphogenesis of an epithelium	18	4.534005037783375	0.018072771235562335	FRAS1, MEF2C, LBX1, TCAP, ROCK2, NPNT, FST, HMGA2, LLGL2, CCL11, NOTCH1, FREM2, ALDH1A3, AGT, WNT11, HHIP, NGFR, CAR2
GOTERM_BP_FAT	GO:0098661~inorganic anion transmembrane transport	5	1.2594458438287155	0.018130782200946063	CLCN1, FXYD1, CLIC3, SLC37A1, CLIC5
GOTERM_BP_FAT	GO:0016310~phosphorylation	51	12.846347607052897	0.01851851566896559	MEF2C, RARRES2, LRTM1, NPNT, PGAM2, PRKG2, IGHM, CKB, APOE, IL1B, TGFA, ADAM8, DSCAM, SRPK3, PID1, CRYAB, ROCK2, MYLK3, WNK1, ACTN3, PFKM, HMGA2, GRB10, EREG, RELT, DOK5, HSPB1, WNT11, NGFR, TNFAIP3, ERBB3, MKNK2, MMD, GCKR, INPP5J, AGT, SBK2, MAS1, TNFRSF19, CAMK2B, PRKAA2, CAMK2A, AMHR2, OBSCN, GPD1, ALPK3, COX8B, CCL11, GRK6, INS2, IGFBP3
GOTERM_BP_FAT	GO:0014896~muscle hypertrophy	6	1.5113350125944585	0.01859016275640365	MEF2C, TCAP, ATP2A2, AGT, MYH6, CSRP3
GOTERM_BP_FAT	GO:0006165~nucleoside diphosphate phosphorylation	6	1.5113350125944585	0.01859016275640365	GPD1, PGAM2, INS2, PFKM, PRKAA2, ACTN3
GOTERM_BP_FAT	GO:0032890~regulation of organic acid transport	3	0.7556675062972292	0.0188968052186783	FXYD1, AGT, ACSL6
GOTERM_BP_FAT	GO:0016202~regulation of striated muscle tissue development	8	2.0151133501259446	0.01894533594550755	MEF2C, NOTCH1, S100B, ERBB3, CYP26B1, ACTN3, HDAC9, CAPN3
GOTERM_BP_FAT	GO:0048762~mesenchymal cell differentiation	9	2.2670025188916876	0.019022185474047437	MEF2C, NOTCH1, SEMA6B, SEMA6C, SEMA3G, SEMA4F, WNT11, HMGA2, LOXL2
GOTERM_BP_FAT	GO:0003205~cardiac chamber development	9	2.2670025188916876	0.019022185474047437	MEF2C, TNNT2, NOTCH1, MYL3, HEG1, WNT11, MYH6, TNNI3, TNNI1
GOTERM_BP_FAT	GO:0061564~axon development	16	4.030226700251889	0.019184036235463657	NR4A2, L1CAM, SLIT1, ARX, NOTCH1, SEMA6B, SEMA6C, SEMA4F, SEMA3G, APOE, NGFR, KIF26A, NEFL, NEFM, TUBB3, DSCAM
GOTERM_BP_FAT	GO:0032271~regulation of protein polymerization	9	2.2670025188916876	0.019556826472369095	CCL11, GMFB, CDC42EP2, INPP5J, LMOD2, LMOD3, KANK1, ADD2, TMOD1
GOTERM_BP_FAT	GO:0030833~regulation of actin filament polymerization	8	2.0151133501259446	0.019571591473148763	CCL11, GMFB, CDC42EP2, LMOD2, LMOD3, KANK1, ADD2, TMOD1
GOTERM_BP_FAT	GO:0065009~regulation of molecular function	54	13.602015113350127	0.01996639050791373	MEF2C, ATP1B2, LRTM1, NPNT, IGHM, S1PR1, ITIH1, APOE, IL1RAP, IL1B, TGFA, LRRFIP1, ADAM8, PI15, CRYAB, ROCK2, WNK1, RUNX1T1, ACTN2, MYH6, HMGA2, TNNT2, EREG, WFDC1, HSPB1, WNT11, NGFR, TNFAIP3, ADD2, FXYD1, TRAF1, MYL4, ERBB3, MMD, EGLN3, SERPINB1C, GCKR, AGT, MAS1, CAMK2B, TBC1D1, CAMK2A, PLEK, NR4A2, TNNI3, RGS16, CSRP3, CAPN3, CCL11, NOTCH1, CMYA5, PLCG2, GRK6, INS2
GOTERM_BP_FAT	GO:1901342~regulation of vasculature development	11	2.770780856423174	0.02012293678685083	CCL11, NOTCH1, ROCK2, AGT, IL1B, PTN, HSPB1, UTS2R, NGFR, HHIP, HDAC9
GOTERM_BP_FAT	GO:0048634~regulation of muscle organ development	8	2.0151133501259446	0.0202121877334146	MEF2C, NOTCH1, S100B, ERBB3, CYP26B1, ACTN3, HDAC9, CAPN3
GOTERM_BP_FAT	GO:0016525~negative regulation of angiogenesis	6	1.5113350125944585	0.020349106972339666	NOTCH1, ROCK2, AGT, PTN, NGFR, HHIP
GOTERM_BP_FAT	GO:0046939~nucleotide phosphorylation	6	1.5113350125944585	0.020349106972339666	GPD1, PGAM2, INS2, PFKM, PRKAA2, ACTN3
GOTERM_BP_FAT	GO:0009118~regulation of nucleoside metabolic process	5	1.2594458438287155	0.020371088187184198	PID1, GPD1, INS2, PRKAA2, ACTN3
GOTERM_BP_FAT	GO:1903578~regulation of ATP metabolic process	5	1.2594458438287155	0.020371088187184198	PID1, GPD1, INS2, PRKAA2, ACTN3
GOTERM_BP_FAT	GO:0031589~cell-substrate adhesion	12	3.022670025188917	0.020442277125790005	NOTCH1, EGFLAM, FREM1, NPNT, AGT, DMP1, PTN, BCAM, ACTN2, ADAM8, OTOA, KANK1
GOTERM_BP_FAT	GO:0015698~inorganic anion transport	7	1.7632241813602016	0.020642629171177068	CLCN1, FXYD1, BEST3, SLC5A5, CLIC3, SLC37A1, CLIC5
GOTERM_BP_FAT	GO:1901861~regulation of muscle tissue development	8	2.0151133501259446	0.02086727411503616	MEF2C, NOTCH1, S100B, ERBB3, CYP26B1, ACTN3, HDAC9, CAPN3
GOTERM_BP_FAT	GO:0010675~regulation of cellular carbohydrate metabolic process	8	2.0151133501259446	0.02086727411503616	GRB10, GCKR, PLEK, MAS1, PGAM2, INS2, ACTN3, IGFBP3
GOTERM_BP_FAT	GO:0007173~epidermal growth factor receptor signaling pathway	6	1.5113350125944585	0.02126799310001359	FAM83B, EREG, ERBB3, AGT, BTC, TGFA
GOTERM_BP_FAT	GO:0010720~positive regulation of cell development	19	4.785894206549118	0.021306269331258235	MEF2C, MYLK3, MMD, L1CAM, ACTN3, FOXO6, NOTCH1, APOE, IL1RAP, IL1B, HSPB1, PTN, OBSL1, CAMK2B, NGFR, CUX2, NEFL, ACSL6, DSCAM
GOTERM_BP_FAT	GO:0051129~negative regulation of cellular component organization	21	5.289672544080604	0.021461459351636132	PID1, SHROOM2, ROCK2, RUNX1T1, SLIT1, KANK1, GMFB, SEMA6B, S1PR1, SEMA6C, INPP5J, APOE, SEMA4F, SEMA3G, PTN, NGFR, INS2, LMOD2, LMOD3, ADD2, TMOD1
GOTERM_BP_FAT	GO:0055089~fatty acid homeostasis	3	0.7556675062972292	0.022070376129188742	APOE, INS2, PRKAA2
GOTERM_BP_FAT	GO:0009185~ribonucleoside diphosphate metabolic process	6	1.5113350125944585	0.02221350530368204	GPD1, PGAM2, INS2, PFKM, PRKAA2, ACTN3
GOTERM_BP_FAT	GO:0009205~purine ribonucleoside triphosphate metabolic process	10	2.518891687657431	0.0225181360055539	PID1, GPD1, COX8B, MYH3, PGAM2, INS2, PFKM, PRKAA2, ACTN3, MYH6
GOTERM_BP_FAT	GO:0044275~cellular carbohydrate catabolic process	4	1.0075566750629723	0.022861674681989217	PYGM, PGAM2, INS2, PFKM
GOTERM_BP_FAT	GO:0003209~cardiac atrium morphogenesis	4	1.0075566750629723	0.022861674681989217	TNNT2, NOTCH1, HEG1, MYH6
GOTERM_BP_FAT	GO:0009605~response to external stimulus	56	14.105793450881613	0.022864991114387122	MEF2C, RARRES2, NPNT, L1CAM, CNGB1, IGHM, NOV, S1PR1, SEMA3G, APOE, IL1B, LBP, ADAM8, XCR1, TUBB3, DSCAM, TBL1XR1, GATM, SLIT1, CCR9, RELT, SEMA4F, CLIC5, HSPB1, WFDC1, WNT11, ASB2, NGFR, KIF26A, TNFAIP3, DEFB42, SHROOM2, RBP1, TCAP, IL33, ITGAM, ARX, AGT, ALDH1A3, TSPAN32, MAS1, PTN, PRKAA2, TXNIP, PLEK, NR4A2, TMPRSS6, CSRP3, CAPN3, CCL11, NOTCH1, CD55, SEMA6B, SEMA6C, PLCG2, INS2
GOTERM_BP_FAT	GO:0035023~regulation of Rho protein signal transduction	7	1.7632241813602016	0.02301025798754875	OBSCN, MURC, ARHGEF3, ARHGEF26, APOE, NGFR, KANK1
GOTERM_BP_FAT	GO:2000181~negative regulation of blood vessel morphogenesis	6	1.5113350125944585	0.023185893855451337	NOTCH1, ROCK2, AGT, PTN, NGFR, HHIP
GOTERM_BP_FAT	GO:1990138~neuron projection extension	8	2.0151133501259446	0.02363543060251577	SEMA6B, SEMA6C, SEMA3G, APOE, SEMA4F, L1CAM, SLIT1, DSCAM
GOTERM_BP_FAT	GO:0031333~negative regulation of protein complex assembly	7	1.7632241813602016	0.023838359319194667	INPP5J, INS2, LMOD2, LMOD3, KANK1, ADD2, TMOD1
GOTERM_BP_FAT	GO:0007416~synapse assembly	7	1.7632241813602016	0.023838359319194667	LINGO2, NRXN3, LRTM1, IL1RAP, CUX2, SLIT1, DSCAM
GOTERM_BP_FAT	GO:1902531~regulation of intracellular signal transduction	40	10.075566750629724	0.024025080634536608	MEF2C, ARHGEF26, ERBB3, LRTM1, NPNT, AKAP12, L1CAM, GPR143, IGHM, KANK1, NOV, APOE, AGT, MAS1, IL1B, TNFRSF19, TGFA, PRKAA2, ADAM8, RHOH, ARHGEF3, OBSCN, SIPA1L2, PSD3, ACTN3, HMGA2, CAPN3, CCL11, MURC, NOTCH1, RELT, S100B, CMYA5, HSPB1, INPP4B, WNT11, NGFR, INS2, TNFAIP3, IGFBP3
GOTERM_BP_FAT	GO:0045912~negative regulation of carbohydrate metabolic process	5	1.2594458438287155	0.02403807597803735	GRB10, GCKR, PLEK, INS2, ACTN3
GOTERM_BP_FAT	GO:0016101~diterpenoid metabolic process	5	1.2594458438287155	0.02403807597803735	RARRES2, RBP1, APOE, ALDH1A3, CYP26B1
GOTERM_BP_FAT	GO:1900006~positive regulation of dendrite development	6	1.5113350125944585	0.024185399088978418	APOE, IL1RAP, OBSL1, CAMK2B, CUX2, FOXO6
GOTERM_BP_FAT	GO:0051693~actin filament capping	4	1.0075566750629723	0.024680071785130948	LMOD2, LMOD3, ADD2, TMOD1
GOTERM_BP_FAT	GO:0006110~regulation of glycolytic process	4	1.0075566750629723	0.024680071785130948	GPD1, INS2, PRKAA2, ACTN3
GOTERM_BP_FAT	GO:0031346~positive regulation of cell projection organization	14	3.5264483627204033	0.024792392617609085	CDC42EP2, APOE, IL1RAP, OBSL1, PTN, HSPB1, L1CAM, CAMK2B, CUX2, NGFR, NEFL, FOXO6, ACSL6, DSCAM
GOTERM_BP_FAT	GO:0050773~regulation of dendrite development	8	2.0151133501259446	0.02511016690698506	MEF2C, APOE, IL1RAP, OBSL1, CAMK2B, NGFR, CUX2, FOXO6
GOTERM_BP_FAT	GO:0072521~purine-containing compound metabolic process	17	4.282115869017632	0.0251384887202052	PID1, TBL1XR1, GPD1, COX8B, MYH3, AKAP12, PGAM2, ACTN3, PFKM, MYH6, SCTR, AMPD1, APOE, IL1B, GAMT, PRKAA2, INS2
GOTERM_BP_FAT	GO:0007266~Rho protein signal transduction	6	1.5113350125944585	0.025212251314419624	MURC, CDC42EP2, APOE, ROCK2, NGFR, KANK1
GOTERM_BP_FAT	GO:0001885~endothelial cell development	5	1.2594458438287155	0.025343374206839474	ARHGEF26, ROCK2, AGT, IL1B, HEG1
GOTERM_BP_FAT	GO:0050771~negative regulation of axonogenesis	5	1.2594458438287155	0.025343374206839474	SEMA6B, SEMA6C, SEMA3G, SEMA4F, SLIT1
GOTERM_BP_FAT	GO:0044247~cellular polysaccharide catabolic process	3	0.7556675062972292	0.025446911739008437	PYGM, INS2, PFKM
GOTERM_BP_FAT	GO:0051044~positive regulation of membrane protein ectodomain proteolysis	3	0.7556675062972292	0.025446911739008437	APOE, IL1B, ADAM8
GOTERM_BP_FAT	GO:0045821~positive regulation of glycolytic process	3	0.7556675062972292	0.025446911739008437	GPD1, INS2, PRKAA2
GOTERM_BP_FAT	GO:0009251~glucan catabolic process	3	0.7556675062972292	0.025446911739008437	PYGM, INS2, PFKM
GOTERM_BP_FAT	GO:0005980~glycogen catabolic process	3	0.7556675062972292	0.025446911739008437	PYGM, INS2, PFKM
GOTERM_BP_FAT	GO:0008361~regulation of cell size	9	2.2670025188916876	0.02575681895555891	SEMA6B, SEMA6C, PLEK, SEMA3G, APOE, SEMA4F, L1CAM, SLIT1, DSCAM
GOTERM_BP_FAT	GO:0006090~pyruvate metabolic process	6	1.5113350125944585	0.026266670743670777	GPD1, PGAM2, INS2, PFKM, PRKAA2, ACTN3
GOTERM_BP_FAT	GO:0031331~positive regulation of cellular catabolic process	9	2.2670025188916876	0.026454746271602367	GPD1, APOE, IL1B, INS2, PRKAA2, IL33, TNFAIP3, ADAM8, IGFBP3
GOTERM_BP_FAT	GO:0009199~ribonucleoside triphosphate metabolic process	10	2.518891687657431	0.026550138214531314	PID1, GPD1, COX8B, MYH3, PGAM2, INS2, PFKM, PRKAA2, ACTN3, MYH6
GOTERM_BP_FAT	GO:0061351~neural precursor cell proliferation	8	2.0151133501259446	0.026646785378472163	ARX, NOTCH1, IL1B, NGFR, HHIP, HMGA2, ACSL6, TACC1
GOTERM_BP_FAT	GO:1901880~negative regulation of protein depolymerization	5	1.2594458438287155	0.026690593234458646	SHROOM2, LMOD2, LMOD3, ADD2, TMOD1
GOTERM_BP_FAT	GO:0051145~smooth muscle cell differentiation	5	1.2594458438287155	0.026690593234458646	MEF2C, NOTCH1, EREG, NPNT, AGT
GOTERM_BP_FAT	GO:0006112~energy reserve metabolic process	6	1.5113350125944585	0.027348867423495304	GRB10, S100B, PYGM, GYS1, INS2, PFKM
GOTERM_BP_FAT	GO:0090288~negative regulation of cellular response to growth factor stimulus	7	1.7632241813602016	0.027349941881374892	RASL11B, NOTCH1, SHISA2, HFE2, AGT, NGFR, TMPRSS6
GOTERM_BP_FAT	GO:0015980~energy derivation by oxidation of organic compounds	10	2.518891687657431	0.028060659477851434	GPD1, GRB10, S100B, PYGM, COX8B, SUCLG2, GYS1, INS2, PFKM, ACTN3
GOTERM_BP_FAT	GO:0009144~purine nucleoside triphosphate metabolic process	10	2.518891687657431	0.028060659477851434	PID1, GPD1, COX8B, MYH3, PGAM2, INS2, PFKM, PRKAA2, ACTN3, MYH6
GOTERM_BP_FAT	GO:0051148~negative regulation of muscle cell differentiation	5	1.2594458438287155	0.028079956615842974	NOV, NOTCH1, EREG, TRIM72, CSRP3
GOTERM_BP_FAT	GO:0008286~insulin receptor signaling pathway	6	1.5113350125944585	0.02845904117900763	PID1, GRB10, IL1B, INS2, TRIM72, KANK1
GOTERM_BP_FAT	GO:1901343~negative regulation of vasculature development	6	1.5113350125944585	0.02845904117900763	NOTCH1, ROCK2, AGT, PTN, NGFR, HHIP
GOTERM_BP_FAT	GO:0050790~regulation of catalytic activity	42	10.579345088161208	0.02847358073337286	MEF2C, MYL4, ATP1B2, ERBB3, LRTM1, NPNT, MMD, EGLN3, SERPINB1C, IGHM, GCKR, S1PR1, ITIH1, APOE, AGT, MAS1, IL1B, TGFA, CAMK2B, ADAM8, TBC1D1, PI15, PLEK, ROCK2, CRYAB, NR4A2, WNK1, MYH6, TNNI3, RGS16, CAPN3, TNNT2, CCL11, NOTCH1, EREG, CMYA5, WFDC1, HSPB1, WNT11, NGFR, INS2, TNFAIP3
GOTERM_BP_FAT	GO:0071526~semaphorin-plexin signaling pathway	4	1.0075566750629723	0.028544022211074917	SEMA6B, SEMA6C, SEMA3G, SEMA4F
GOTERM_BP_FAT	GO:0030001~metal ion transport	23	5.793450881612091	0.02859828957502932	FXYD1, TRPC1, SLC5A5, ATP1B2, WNK1, TSPAN13, ACTN2, KCNK13, GJA4, DHRS7C, CACNA1S, CAPN3, ATP2A2, AGT, SLC41A2, KCNN3, PLCG2, KCNH7, NIPAL1, CAMK2B, XCR1, CAMK2A, CACNA1B
GOTERM_BP_FAT	GO:0010663~positive regulation of striated muscle cell apoptotic process	3	0.7556675062972292	0.02901813168362892	AGT, IGFBP3, CAMK2A
GOTERM_BP_FAT	GO:0051782~negative regulation of cell division	3	0.7556675062972292	0.02901813168362892	TXNIP, CHMP4C, E2F8
GOTERM_BP_FAT	GO:0010666~positive regulation of cardiac muscle cell apoptotic process	3	0.7556675062972292	0.02901813168362892	AGT, IGFBP3, CAMK2A
GOTERM_BP_FAT	GO:1900542~regulation of purine nucleotide metabolic process	9	2.2670025188916876	0.02923849114158558	PID1, GPD1, TBL1XR1, APOE, AKAP12, INS2, PRKAA2, ACTN3, SCTR
GOTERM_BP_FAT	GO:0045913~positive regulation of carbohydrate metabolic process	6	1.5113350125944585	0.029597381564433634	GPD1, GCKR, MAS1, INS2, PRKAA2, ACTN3
GOTERM_BP_FAT	GO:0071417~cellular response to organonitrogen compound	17	4.282115869017632	0.030172127265478722	PID1, MEF2C, GPD1, RARRES2, SLC5A5, NR4A2, ACTN2, TRIM72, KANK1, GRB10, AGT, IL1B, NGFR, INS2, HDAC9, CAMK2A, CAR2
GOTERM_BP_FAT	GO:0051674~localization of cell	35	8.816120906801007	0.03023722351940602	MEF2C, RARRES2, SHROOM2, IL33, ENPEP, LGR6, KANK1, ITGAM, NOV, ARX, S1PR1, APOE, SEMA3G, AGT, IL1B, PTN, LBP, ADAM8, LOXL2, GCNT1, PRSS37, ROCK2, NR4A2, DBH, SLIT1, CCL11, NOTCH1, SEMA6B, SEMA6C, HAS1, SEMA4F, HSPB1, WNT11, HDAC9, IGFBP3
GOTERM_BP_FAT	GO:0048870~cell motility	35	8.816120906801007	0.03023722351940602	MEF2C, RARRES2, SHROOM2, IL33, ENPEP, LGR6, KANK1, ITGAM, NOV, ARX, S1PR1, APOE, SEMA3G, AGT, IL1B, PTN, LBP, ADAM8, LOXL2, GCNT1, PRSS37, ROCK2, NR4A2, DBH, SLIT1, CCL11, NOTCH1, SEMA6B, SEMA6C, HAS1, SEMA4F, HSPB1, WNT11, HDAC9, IGFBP3
GOTERM_BP_FAT	GO:0003230~cardiac atrium development	4	1.0075566750629723	0.030589179572277955	TNNT2, NOTCH1, HEG1, MYH6
GOTERM_BP_FAT	GO:0060349~bone morphogenesis	6	1.5113350125944585	0.030764067824355708	MEF2C, FREM1, CYP26B1, RIPPLY1, ACTN3, COL10A1
GOTERM_BP_FAT	GO:0044089~positive regulation of cellular component biogenesis	15	3.7783375314861463	0.03097010355716149	PLEK, NRXN3, LRTM1, MYLK3, SYNPO2L, LINGO2, GMFB, CCL11, CDC42EP2, APOE, AGT, IL1RAP, WNT11, CUX2, LMOD2
GOTERM_BP_FAT	GO:0043242~negative regulation of protein complex disassembly	5	1.2594458438287155	0.03098588518951486	SHROOM2, LMOD2, LMOD3, ADD2, TMOD1
GOTERM_BP_FAT	GO:0048146~positive regulation of fibroblast proliferation	5	1.2594458438287155	0.03098588518951486	EREG, AGT, BTC, UTS2R, NGFR
GOTERM_BP_FAT	GO:0043085~positive regulation of catalytic activity	27	6.801007556675064	0.031112163105678155	MEF2C, MYL4, ERBB3, ATP1B2, NPNT, EGLN3, MMD, IGHM, GCKR, S1PR1, APOE, AGT, MAS1, IL1B, TGFA, CAMK2B, TBC1D1, ADAM8, PLEK, NR4A2, RGS16, CCL11, TNNT2, EREG, WNT11, INS2, NGFR
GOTERM_BP_FAT	GO:1902930~regulation of alcohol biosynthetic process	4	1.0075566750629723	0.03270940719439776	PLEK, APOE, MAS1, IL1B
GOTERM_BP_FAT	GO:1903959~regulation of anion transmembrane transport	3	0.7556675062972292	0.032775986192103375	FXYD1, GRK6, ACSL6
GOTERM_BP_FAT	GO:0010832~negative regulation of myotube differentiation	3	0.7556675062972292	0.032775986192103375	NOV, NOTCH1, TRIM72
GOTERM_BP_FAT	GO:0090130~tissue migration	10	2.518891687657431	0.032957266002593105	NOV, ACTC1, NOTCH1, APOE, ROCK2, AGT, HSPB1, LOXL2, HDAC9, ADAM8
GOTERM_BP_FAT	GO:0043524~negative regulation of neuron apoptotic process	8	2.0151133501259446	0.033432066644209675	MEF2C, ERBB3, APOE, AGT, NR4A2, NGFR, ADAM8, NEFL
GOTERM_BP_FAT	GO:0051783~regulation of nuclear division	8	2.0151133501259446	0.03529748427633213	EREG, CHMP4C, BTC, IL1B, OBSL1, TGFA, CAMK2B, INS2
GOTERM_BP_FAT	GO:0006601~creatine biosynthetic process	2	0.5037783375314862	0.03565029806203549	GATM, GAMT
GOTERM_BP_FAT	GO:0005976~polysaccharide metabolic process	6	1.5113350125944585	0.0357174941746551	GRB10, PYGM, HAS1, GYS1, INS2, PFKM
GOTERM_BP_FAT	GO:0042445~hormone metabolic process	8	2.0151133501259446	0.03624910123872113	SLC5A5, RBP1, ALDH1A3, AGT, CYP26B1, DUOX1, IL1B, ENPEP
GOTERM_BP_FAT	GO:0007219~Notch signaling pathway	8	2.0151133501259446	0.03624910123872113	NOV, NOTCH1, XIRP1, TSPAN33, PGAM2, GRIP2, SUSD5, RIPPLY1
GOTERM_BP_FAT	GO:0014031~mesenchymal cell development	8	2.0151133501259446	0.03624910123872113	NOTCH1, SEMA6B, SEMA6C, SEMA3G, SEMA4F, WNT11, HMGA2, LOXL2
GOTERM_BP_FAT	GO:0002523~leukocyte migration involved in inflammatory response	3	0.7556675062972292	0.03671265051149948	LBP, ADAM8, ITGAM
GOTERM_BP_FAT	GO:0000272~polysaccharide catabolic process	3	0.7556675062972292	0.03671265051149948	PYGM, INS2, PFKM
GOTERM_BP_FAT	GO:0044381~glucose import in response to insulin stimulus	3	0.7556675062972292	0.03671265051149948	PID1, RARRES2, AGT
GOTERM_BP_FAT	GO:0030111~regulation of Wnt signaling pathway	10	2.518891687657431	0.03674327336522934	DKK2, ATP6V1C2, NOTCH1, GRB10, SHISA2, WIF1, WNT11, LGR6, HMGA2, KANK1
GOTERM_BP_FAT	GO:0042592~homeostatic process	42	10.579345088161208	0.03697629268893998	FXYD1, MEF2C, HFE2, ATP1B2, CNGB1, SYPL2, CKB, NOV, GCKR, ATP2B3, S1PR1, ANK1, APOE, AGT, CYP26B1, IL1B, PRKAA2, ADAM8, XCR1, CAR2, MB, TRPC1, WNK1, PFKM, DBH, TNNI3, ATP13A3, TMPRSS6, DHRS7C, CAPN3, CSRP3, PYGM, ATP2A2, S100B, PLCG2, MEX3C, HSPB1, INPP4B, NGFR, INS2, UTS2R, TNFAIP3
GOTERM_BP_FAT	GO:0090101~negative regulation of transmembrane receptor protein serine/threonine kinase signaling pathway	6	1.5113350125944585	0.03702823595490794	RASL11B, NOV, NOTCH1, HFE2, FST, TMPRSS6
GOTERM_BP_FAT	GO:0048708~astrocyte differentiation	5	1.2594458438287155	0.03731055459296303	NOTCH1, S100B, AGT, IL1B, HMGA2
GOTERM_BP_FAT	GO:0043523~regulation of neuron apoptotic process	10	2.518891687657431	0.037537103416176894	MEF2C, ERBB3, APOE, AGT, NR4A2, EGLN3, IL1B, NGFR, ADAM8, NEFL
GOTERM_BP_FAT	GO:0051336~regulation of hydrolase activity	25	6.297229219143577	0.03790016881519623	MEF2C, MYL4, PLEK, ATP1B2, ROCK2, CRYAB, NPNT, WNK1, EGLN3, SERPINB1C, MYH6, TNNI3, RGS16, TNNT2, CCL11, S1PR1, ITIH1, AGT, CMYA5, WFDC1, WNT11, CAMK2B, NGFR, TBC1D1, PI15
GOTERM_BP_FAT	GO:0070838~divalent metal ion transport	14	3.5264483627204033	0.03804894697770706	TRPC1, TSPAN13, GJA4, DHRS7C, CACNA1S, CAPN3, ATP2A2, SLC41A2, PLCG2, CAMK2B, NIPAL1, XCR1, CAMK2A, CACNA1B
GOTERM_BP_FAT	GO:0032990~cell part morphogenesis	24	6.045340050377834	0.03809016038561033	PID1, ROCK2, ABLIM3, NR4A2, L1CAM, SLIT1, KANK1, ARX, NOTCH1, SEMA6B, SEMA6C, APOE, SEMA4F, SEMA3G, OBSL1, CAMK2B, CUX2, NGFR, KIF26A, NEFL, CAMK2A, NEFM, TUBB3, DSCAM
GOTERM_BP_FAT	GO:0038127~ERBB signaling pathway	6	1.5113350125944585	0.038368181433858235	FAM83B, EREG, ERBB3, AGT, BTC, TGFA
GOTERM_BP_FAT	GO:0046128~purine ribonucleoside metabolic process	11	2.770780856423174	0.03909473954817419	PID1, GPD1, COX8B, MYH3, PGAM2, GAMT, INS2, PFKM, PRKAA2, ACTN3, MYH6
GOTERM_BP_FAT	GO:0006091~generation of precursor metabolites and energy	12	3.022670025188917	0.039337407461120966	GPD1, GRB10, S100B, PYGM, COX8B, SUCLG2, GYS1, PGAM2, INS2, PFKM, PRKAA2, ACTN3
GOTERM_BP_FAT	GO:0030178~negative regulation of Wnt signaling pathway	7	1.7632241813602016	0.039879722114922384	DKK2, NOTCH1, GRB10, SHISA2, WIF1, WNT11, HMGA2
GOTERM_BP_FAT	GO:0001819~positive regulation of cytokine production	13	3.27455919395466	0.04012832722019	TIGIT, EREG, AGT, IL1RAP, PLCG2, IL1B, HEG1, HSPB1, WNT11, INS2, LBP, IL33, ADAM8
GOTERM_BP_FAT	GO:0007264~small GTPase mediated signal transduction	16	4.030226700251889	0.04041168447459958	OBSCN, ARHGEF3, ARHGEF26, ROCK2, PSD3, RRAD, RHOU, KANK1, RASL11B, MURC, CDC42EP2, APOE, RHOBTB2, RHOBTB1, NGFR, RHOH
GOTERM_BP_FAT	GO:0072511~divalent inorganic cation transport	14	3.5264483627204033	0.04067282175705255	TRPC1, TSPAN13, GJA4, DHRS7C, CACNA1S, CAPN3, ATP2A2, SLC41A2, PLCG2, CAMK2B, NIPAL1, XCR1, CAMK2A, CACNA1B
GOTERM_BP_FAT	GO:0006073~cellular glucan metabolic process	5	1.2594458438287155	0.04073072229639496	GRB10, PYGM, GYS1, INS2, PFKM
GOTERM_BP_FAT	GO:0005977~glycogen metabolic process	5	1.2594458438287155	0.04073072229639496	GRB10, PYGM, GYS1, INS2, PFKM
GOTERM_BP_FAT	GO:0051965~positive regulation of synapse assembly	5	1.2594458438287155	0.04073072229639496	LINGO2, NRXN3, LRTM1, IL1RAP, CUX2
GOTERM_BP_FAT	GO:0044042~glucan metabolic process	5	1.2594458438287155	0.04073072229639496	GRB10, PYGM, GYS1, INS2, PFKM
GOTERM_BP_FAT	GO:0043270~positive regulation of ion transport	10	2.518891687657431	0.04084297444278974	FXYD1, TRPC1, ATP1B2, PLCG2, WNK1, IL1B, ACTN2, CAPN3, CAMK2A, ACSL6
GOTERM_BP_FAT	GO:0045444~fat cell differentiation	9	2.2670025188916876	0.04108367148240751	TBL1XR1, FNDC5, RARRES2, RUNX1T1, NR4A2, WIF1, CREB5, HMGA2, MB
GOTERM_BP_FAT	GO:0006820~anion transport	14	3.5264483627204033	0.04184625517174059	CLCN1, FXYD1, SLC5A5, STARD10, BEST3, CLIC3, APOE, CLIC5, SLC37A1, GRK6, IL1B, SLCO5A1, CAR2, ACSL6
GOTERM_BP_FAT	GO:0042278~purine nucleoside metabolic process	11	2.770780856423174	0.042035919860538354	PID1, GPD1, COX8B, MYH3, PGAM2, GAMT, INS2, PFKM, PRKAA2, ACTN3, MYH6
GOTERM_BP_FAT	GO:0007088~regulation of mitotic nuclear division	7	1.7632241813602016	0.042269715348071994	EREG, CHMP4C, BTC, IL1B, OBSL1, TGFA, INS2
GOTERM_BP_FAT	GO:0007155~cell adhesion	39	9.82367758186398	0.0431297062713205	MPZL3, CADM4, ATP1B2, ERBB3, NPNT, BCAM, L1CAM, KANK1, ITGAM, NOV, AGT, CYP26B1, TSPAN32, IL1B, PTN, LRRFIP1, ADAM8, GCNT1, RHOH, DSCAM, SOX13, PLEK, OLR1, NRXN3, DMP1, ACTN2, TIGIT, CCR9, NOTCH1, EGFLAM, HAS1, FREM2, FREM1, CLDN2, HSPB1, SUSD5, INS2, TNFAIP3, OTOA
GOTERM_BP_FAT	GO:0071495~cellular response to endogenous stimulus	31	7.8085642317380355	0.04395727139648371	MEF2C, SLC5A5, RARRES2, HFE2, NPNT, FST, RORB, TRIM72, KANK1, SHISA2, AGT, IL1B, PTN, PRKAA2, CAMK2A, CAR2, AMHR2, PID1, GPD1, NR4A2, ACTN2, MYH6, HMGA2, TMPRSS6, RASL11B, NOTCH1, GRB10, HAS1, INS2, NGFR, HDAC9
GOTERM_BP_FAT	GO:0009132~nucleoside diphosphate metabolic process	6	1.5113350125944585	0.04402197901019193	GPD1, PGAM2, INS2, PFKM, PRKAA2, ACTN3
GOTERM_BP_FAT	GO:0070925~organelle assembly	19	4.785894206549118	0.04420121528813976	MEF2C, ACTC1, CHMP4C, TCAP, ABLIM3, MYLK3, LDB3, ACTN2, MYOZ1, MYH6, CSRP3, CAPN3, NEBL, TNNT2, MURC, XIRP1, LMOD2, LMOD3, TMOD1
GOTERM_BP_FAT	GO:0048858~cell projection morphogenesis	23	5.793450881612091	0.04424943669805316	ROCK2, ABLIM3, NR4A2, L1CAM, SLIT1, KANK1, ARX, NOTCH1, SEMA6B, SEMA6C, APOE, SEMA4F, SEMA3G, OBSL1, CAMK2B, CUX2, NGFR, KIF26A, NEFL, CAMK2A, NEFM, TUBB3, DSCAM
GOTERM_BP_FAT	GO:0032755~positive regulation of interleukin-6 production	5	1.2594458438287155	0.04432311211491058	EREG, IL1RAP, IL1B, LBP, IL33
GOTERM_BP_FAT	GO:0009896~positive regulation of catabolic process	10	2.518891687657431	0.04499971760034131	GPD1, APOE, IL1B, INS2, PRKAA2, IL33, ACTN3, TNFAIP3, ADAM8, IGFBP3
GOTERM_BP_FAT	GO:0071363~cellular response to growth factor stimulus	18	4.534005037783375	0.04507478669804408	MEF2C, AMHR2, HFE2, NPNT, FST, MYH6, TMPRSS6, RASL11B, NOTCH1, GRB10, SHISA2, DOK5, HAS1, AGT, HSPB1, PTN, HHIP, NGFR
GOTERM_BP_FAT	GO:0072574~hepatocyte proliferation	3	0.7556675062972292	0.045092202119127664	PTN, TGFA, TNFAIP3
GOTERM_BP_FAT	GO:0072575~epithelial cell proliferation involved in liver morphogenesis	3	0.7556675062972292	0.045092202119127664	PTN, TGFA, TNFAIP3
GOTERM_BP_FAT	GO:0042573~retinoic acid metabolic process	3	0.7556675062972292	0.045092202119127664	RBP1, ALDH1A3, CYP26B1
GOTERM_BP_FAT	GO:0006468~protein phosphorylation	42	10.579345088161208	0.04554581145537598	MEF2C, RARRES2, ERBB3, LRTM1, NPNT, MKNK2, MMD, PRKG2, IGHM, INPP5J, APOE, AGT, SBK2, MAS1, IL1B, TNFRSF19, TGFA, CAMK2B, PRKAA2, ADAM8, CAMK2A, AMHR2, PID1, SRPK3, OBSCN, ALPK3, ROCK2, CRYAB, MYLK3, WNK1, HMGA2, CCL11, EREG, RELT, DOK5, GRK6, HSPB1, WNT11, NGFR, INS2, TNFAIP3, IGFBP3
GOTERM_BP_FAT	GO:0048636~positive regulation of muscle organ development	5	1.2594458438287155	0.046183842800478395	MEF2C, NOTCH1, ERBB3, CYP26B1, ACTN3
GOTERM_BP_FAT	GO:0045844~positive regulation of striated muscle tissue development	5	1.2594458438287155	0.046183842800478395	MEF2C, NOTCH1, ERBB3, CYP26B1, ACTN3
GOTERM_BP_FAT	GO:0043534~blood vessel endothelial cell migration	5	1.2594458438287155	0.046183842800478395	NOTCH1, APOE, HSPB1, HDAC9, ADAM8
GOTERM_BP_FAT	GO:0009141~nucleoside triphosphate metabolic process	10	2.518891687657431	0.04707411527069869	PID1, GPD1, COX8B, MYH3, PGAM2, INS2, PFKM, PRKAA2, ACTN3, MYH6
GOTERM_BP_FAT	GO:0007265~Ras protein signal transduction	11	2.770780856423174	0.04726719788728424	OBSCN, MURC, ARHGEF3, CDC42EP2, ARHGEF26, APOE, ROCK2, PSD3, NGFR, RHOU, KANK1
GOTERM_BP_FAT	GO:0051051~negative regulation of transport	16	4.030226700251889	0.047324961881728925	ISX, PID1, ERBB3, CRYAB, WNK1, ACTN2, IL33, NOV, BEST3, GRB10, NOTCH1, APOE, GRK6, IL1B, UTS2R, INS2
GOTERM_BP_FAT	GO:0016051~carbohydrate biosynthetic process	8	2.0151133501259446	0.047884689784949516	GPD1, GRB10, PLEK, HAS1, GYS1, MAS1, PGAM2, INS2
GOTERM_BP_FAT	GO:0051604~protein maturation	10	2.518891687657431	0.04803273420732314	TMPRSS2, CD55, HFE2, TSPAN33, KLK1B26, ZMPSTE24, ENPEP, PRSS37, ASPRV1, CPN1
GOTERM_BP_FAT	GO:1901863~positive regulation of muscle tissue development	5	1.2594458438287155	0.048087528898178765	MEF2C, NOTCH1, ERBB3, CYP26B1, ACTN3
GOTERM_BP_FAT	GO:0034103~regulation of tissue remodeling	5	1.2594458438287155	0.048087528898178765	S1PR1, AGT, INPP4B, ADAM8, CAR2
GOTERM_BP_FAT	GO:0046530~photoreceptor cell differentiation	5	1.2594458438287155	0.048087528898178765	NOTCH1, PTN, RORB, CNGB1, DSCAM
GOTERM_BP_FAT	GO:0031347~regulation of defense response	18	4.534005037783375	0.048250419363027916	MEF2C, IL33, CCL11, NOV, CD55, EREG, APOE, AGT, TSPAN32, PLCG2, MAS1, IL1B, WFDC1, LBP, INS2, ASB2, TNFAIP3, ADAM8
GOTERM_BP_FAT	GO:0050806~positive regulation of synaptic transmission	7	1.7632241813602016	0.0486326113260378	S100B, PTN, CAMK2B, NGFR, CUX2, CAR2, CACNA1B
GOTERM_BP_FAT	GO:0022610~biological adhesion	39	9.82367758186398	0.04869104731467976	MPZL3, CADM4, ATP1B2, ERBB3, NPNT, BCAM, L1CAM, KANK1, ITGAM, NOV, AGT, CYP26B1, TSPAN32, IL1B, PTN, LRRFIP1, ADAM8, GCNT1, RHOH, DSCAM, SOX13, PLEK, OLR1, NRXN3, DMP1, ACTN2, TIGIT, CCR9, NOTCH1, EGFLAM, HAS1, FREM2, FREM1, CLDN2, HSPB1, SUSD5, INS2, TNFAIP3, OTOA
GOTERM_BP_FAT	GO:0010647~positive regulation of cell communication	37	9.319899244332493	0.048760003076889144	MEF2C, ERBB3, NPNT, AKAP12, L1CAM, STARD10, IGHM, LGR6, KANK1, NOV, TSPAN33, AGT, ALDH1A3, MAS1, IL1B, TNFRSF19, PTN, TGFA, CAMK2B, LBP, ADAM8, CAR2, PFKM, CCL11, DKK2, ATP6V1C2, NOTCH1, GRB10, EREG, RELT, S100B, WNT11, CUX2, NGFR, INS2, IGFBP3, CACNA1B
GOTERM_BP_FAT	GO:0006163~purine nucleotide metabolic process	15	3.7783375314861463	0.04887283109958947	PID1, TBL1XR1, GPD1, COX8B, MYH3, AKAP12, PGAM2, ACTN3, PFKM, MYH6, SCTR, AMPD1, APOE, PRKAA2, INS2
GOTERM_BP_FAT	GO:0048771~tissue remodeling	8	2.0151133501259446	0.04906871757438035	MEF2C, S1PR1, AGT, INPP4B, DBH, ADAM8, CSRP3, CAR2
GOTERM_BP_FAT	GO:0048584~positive regulation of response to stimulus	44	11.083123425692696	0.04914517500639512	MEF2C, RARRES2, ERBB3, NPNT, AKAP12, L1CAM, STARD10, IL33, LGR6, IGHM, KANK1, NOV, S1PR1, TSPAN33, AGT, ALDH1A3, MAS1, IL1B, TNFRSF19, TGFA, CAMK2B, LBP, ADAM8, DSCAM, PLEK, HMGA2, CAPN3, CCL11, DKK2, ATP6V1C2, NOTCH1, CD55, GRB10, EREG, RELT, S100B, PLCG2, HSPB1, WNT11, CUX2, NGFR, INS2, TNFAIP3, IGFBP3
GOTERM_BP_FAT	GO:0051043~regulation of membrane protein ectodomain proteolysis	3	0.7556675062972292	0.04952051657712595	APOE, IL1B, ADAM8
GOTERM_BP_FAT	GO:0046326~positive regulation of glucose import	4	1.0075566750629723	0.049613977996248414	RARRES2, ERBB3, AGT, INS2
GOTERM_BP_FAT	GO:0002040~sprouting angiogenesis	5	1.2594458438287155	0.05003409287270278	NOTCH1, E2F8, NGFR, LOXL2, HDAC9
GOTERM_BP_FAT	GO:0060326~cell chemotaxis	10	2.518891687657431	0.05098243909472826	CCL11, NOV, RARRES2, NOTCH1, S1PR1, IL1B, HSPB1, LBP, ADAM8, ITGAM
GOTERM_BP_FAT	GO:0051345~positive regulation of hydrolase activity	15	3.7783375314861463	0.051859416159522456	MEF2C, MYL4, PLEK, ATP1B2, NPNT, EGLN3, RGS16, CCL11, TNNT2, S1PR1, AGT, WNT11, CAMK2B, NGFR, TBC1D1
GOTERM_BP_FAT	GO:0051781~positive regulation of cell division	5	1.2594458438287155	0.052023436726019064	EREG, BTC, IL1B, PTN, TGFA
GOTERM_BP_FAT	GO:0033693~neurofilament bundle assembly	2	0.5037783375314862	0.05299742179364059	NEFL, NEFM
GOTERM_BP_FAT	GO:0048769~sarcomerogenesis	2	0.5037783375314862	0.05299742179364059	TCAP, MYLK3
GOTERM_BP_FAT	GO:0045105~intermediate filament polymerization or depolymerization	2	0.5037783375314862	0.05299742179364059	NEFL, NEFM
GOTERM_BP_FAT	GO:0023056~positive regulation of signaling	37	9.319899244332493	0.05316654167855282	MEF2C, ERBB3, NPNT, AKAP12, L1CAM, STARD10, IGHM, LGR6, KANK1, NOV, TSPAN33, AGT, ALDH1A3, MAS1, IL1B, TNFRSF19, PTN, TGFA, CAMK2B, LBP, ADAM8, CAR2, PFKM, CCL11, DKK2, ATP6V1C2, NOTCH1, GRB10, EREG, RELT, S100B, WNT11, CUX2, NGFR, INS2, IGFBP3, CACNA1B
GOTERM_BP_FAT	GO:0030198~extracellular matrix organization	9	2.2670025188916876	0.053404374837660584	MPZL3, NOTCH1, EGFLAM, ADAMTS14, HAS1, NPNT, AGT, DMP1, LOXL2
GOTERM_BP_FAT	GO:0050900~leukocyte migration	11	2.770780856423174	0.053591271647304005	CCL11, NOV, RARRES2, S1PR1, IL1B, LBP, IL33, DBH, ADAM8, GCNT1, ITGAM
GOTERM_BP_FAT	GO:0001666~response to hypoxia	11	2.770780856423174	0.053591271647304005	TRPC1, NOTCH1, S100B, PYGM, CRYAB, NR4A2, IL1B, PTN, LOXL2, ADAM8, MB
GOTERM_BP_FAT	GO:0070884~regulation of calcineurin-NFAT signaling cascade	3	0.7556675062972292	0.054098484889400236	ERBB3, CMYA5, ACTN3
GOTERM_BP_FAT	GO:0072576~liver morphogenesis	3	0.7556675062972292	0.054098484889400236	PTN, TGFA, TNFAIP3
GOTERM_BP_FAT	GO:0043062~extracellular structure organization	9	2.2670025188916876	0.054346812452497145	MPZL3, NOTCH1, EGFLAM, ADAMTS14, HAS1, NPNT, AGT, DMP1, LOXL2
GOTERM_BP_FAT	GO:1904064~positive regulation of cation transmembrane transport	6	1.5113350125944585	0.055058197545700335	FXYD1, TRPC1, ATP1B2, PLCG2, ACTN2, CAPN3
GOTERM_BP_FAT	GO:0043647~inositol phosphate metabolic process	4	1.0075566750629723	0.055088448763202805	PLEK, PLCG2, MAS1, INPP4B
GOTERM_BP_FAT	GO:0046889~positive regulation of lipid biosynthetic process	5	1.2594458438287155	0.05612997239063395	APOE, HSD17B13, AGT, IL1B, ACSL6
GOTERM_BP_FAT	GO:0043502~regulation of muscle adaptation	5	1.2594458438287155	0.05612997239063395	ATP2A2, AGT, CMYA5, ACTN3, TNNI1
GOTERM_BP_FAT	GO:0010770~positive regulation of cell morphogenesis involved in differentiation	8	2.0151133501259446	0.05623427853718884	NOTCH1, APOE, OBSL1, L1CAM, CAMK2B, CUX2, NEFL, DSCAM
GOTERM_BP_FAT	GO:0051056~regulation of small GTPase mediated signal transduction	9	2.2670025188916876	0.05746686927736776	OBSCN, MURC, ARHGEF3, ARHGEF26, APOE, PSD3, SIPA1L2, NGFR, KANK1
GOTERM_BP_FAT	GO:0030336~negative regulation of cell migration	9	2.2670025188916876	0.05746686927736776	NOV, NOTCH1, HAS1, APOE, PTN, WNT11, IL33, IGFBP3, KANK1
GOTERM_BP_FAT	GO:0060999~positive regulation of dendritic spine development	4	1.0075566750629723	0.057929366398611765	APOE, CAMK2B, CUX2, FOXO6
GOTERM_BP_FAT	GO:0010829~negative regulation of glucose transport	3	0.7556675062972292	0.05881932807961214	PID1, GRB10, IL1B
GOTERM_BP_FAT	GO:0098655~cation transmembrane transport	16	4.030226700251889	0.05915939963018545	FXYD1, TRPC1, COX8B, ATP1B2, TSPAN13, ACTN2, KCNK13, DHRS7C, CACNA1S, CAPN3, ATP6V1C2, ATP2A2, PLCG2, KCNH7, XCR1, CACNA1B
GOTERM_BP_FAT	GO:0050848~regulation of calcium-mediated signaling	5	1.2594458438287155	0.060405959301559696	ERBB3, CMYA5, L1CAM, ACTN3, GPR143
GOTERM_BP_FAT	GO:0033619~membrane protein proteolysis	4	1.0075566750629723	0.060838252237962284	APOE, IL1B, ADAM8, TMPRSS6
GOTERM_BP_FAT	GO:0010038~response to metal ion	12	3.022670025188917	0.060940590904548314	MEF2C, TNNT2, TXNIP, TRPC1, GATM, PLCG2, CYBRD1, PGAM2, CAMK2B, LOXL2, CAPN3, CAR2
GOTERM_BP_FAT	GO:0009119~ribonucleoside metabolic process	11	2.770780856423174	0.06095731854387329	PID1, GPD1, COX8B, MYH3, PGAM2, GAMT, INS2, PFKM, PRKAA2, ACTN3, MYH6
GOTERM_BP_FAT	GO:0045787~positive regulation of cell cycle	11	2.770780856423174	0.06095731854387329	EREG, ROCK2, BTC, TGM1, E2F8, IL1B, TGFA, CAMK2B, RBM38, INS2, HMGA2
GOTERM_BP_FAT	GO:0033002~muscle cell proliferation	8	2.0151133501259446	0.061692403215190414	MEF2C, NOV, NOTCH1, S1PR1, EREG, AGT, TNFAIP3, IGFBP3
GOTERM_BP_FAT	GO:0010631~epithelial cell migration	9	2.2670025188916876	0.06221401452841475	NOV, NOTCH1, APOE, ROCK2, AGT, HSPB1, LOXL2, HDAC9, ADAM8
GOTERM_BP_FAT	GO:0009967~positive regulation of signal transduction	33	8.312342569269521	0.06312724736924417	MEF2C, ERBB3, NPNT, AKAP12, L1CAM, STARD10, IGHM, LGR6, KANK1, NOV, TSPAN33, AGT, ALDH1A3, MAS1, IL1B, TGFA, TNFRSF19, CAMK2B, LBP, ADAM8, DKK2, CCL11, ATP6V1C2, NOTCH1, GRB10, EREG, RELT, S100B, WNT11, CUX2, INS2, NGFR, IGFBP3
GOTERM_BP_FAT	GO:0022411~cellular component disassembly	13	3.27455919395466	0.06333638234840909	OBSCN, SHROOM2, PLEK, STMN4, MEX3C, DNAJC6, ACTN2, ASB2, LMOD2, IGFBP3, LMOD3, ADD2, TMOD1
GOTERM_BP_FAT	GO:0070848~response to growth factor	18	4.534005037783375	0.06340783127300023	MEF2C, AMHR2, HFE2, NPNT, FST, MYH6, TMPRSS6, RASL11B, NOTCH1, GRB10, SHISA2, DOK5, HAS1, AGT, HSPB1, PTN, HHIP, NGFR
GOTERM_BP_FAT	GO:0036293~response to decreased oxygen levels	11	2.770780856423174	0.06362812266457575	TRPC1, NOTCH1, S100B, PYGM, CRYAB, NR4A2, IL1B, PTN, LOXL2, ADAM8, MB
GOTERM_BP_FAT	GO:0006734~NADH metabolic process	3	0.7556675062972292	0.06367646127013157	GPD1, PFKM, ACTN3
GOTERM_BP_FAT	GO:1901616~organic hydroxy compound catabolic process	4	1.0075566750629723	0.06381419665655191	CYP46A1, APOE, INPP4B, DBH
GOTERM_BP_FAT	GO:0046622~positive regulation of organ growth	4	1.0075566750629723	0.06381419665655191	ARX, MEF2C, NOTCH1, AGT
GOTERM_BP_FAT	GO:0010594~regulation of endothelial cell migration	6	1.5113350125944585	0.06383482108769553	NOTCH1, APOE, ROCK2, AGT, HSPB1, HDAC9
GOTERM_BP_FAT	GO:0009150~purine ribonucleotide metabolic process	14	3.5264483627204033	0.06406564009903953	PID1, GPD1, COX8B, MYH3, AKAP12, PGAM2, ACTN3, PFKM, MYH6, SCTR, AMPD1, APOE, PRKAA2, INS2
GOTERM_BP_FAT	GO:0014033~neural crest cell differentiation	5	1.2594458438287155	0.06484992167056898	MEF2C, SEMA6B, SEMA6C, SEMA3G, SEMA4F
GOTERM_BP_FAT	GO:0010771~negative regulation of cell morphogenesis involved in differentiation	6	1.5113350125944585	0.06567926643929753	SEMA6B, SEMA6C, SEMA3G, SEMA4F, SLIT1, KANK1
GOTERM_BP_FAT	GO:0010921~regulation of phosphatase activity	6	1.5113350125944585	0.06567926643929753	MEF2C, PLEK, ROCK2, NPNT, CMYA5, WNK1
GOTERM_BP_FAT	GO:0090132~epithelium migration	9	2.2670025188916876	0.06655815266732927	NOV, NOTCH1, APOE, ROCK2, AGT, HSPB1, LOXL2, HDAC9, ADAM8
GOTERM_BP_FAT	GO:0045777~positive regulation of blood pressure	4	1.0075566750629723	0.06685625711650967	AGT, WNK1, GRIP2, UTS2R
GOTERM_BP_FAT	GO:0033692~cellular polysaccharide biosynthetic process	4	1.0075566750629723	0.06685625711650967	GRB10, HAS1, GYS1, INS2
GOTERM_BP_FAT	GO:0006816~calcium ion transport	12	3.022670025188917	0.06701943771386956	TRPC1, ATP2A2, PLCG2, TSPAN13, CAMK2B, XCR1, GJA4, CAPN3, DHRS7C, CACNA1S, CAMK2A, CACNA1B
GOTERM_BP_FAT	GO:0032635~interleukin-6 production	6	1.5113350125944585	0.06755329839128824	EREG, IL1RAP, IL1B, LBP, IL33, TNFAIP3
GOTERM_BP_FAT	GO:0032675~regulation of interleukin-6 production	6	1.5113350125944585	0.06755329839128824	EREG, IL1RAP, IL1B, LBP, IL33, TNFAIP3
GOTERM_BP_FAT	GO:0010959~regulation of metal ion transport	12	3.022670025188917	0.06757955061686574	FXYD1, TRPC1, ATP1B2, AGT, PLCG2, WNK1, TSPAN13, ACTN2, CAPN3, DHRS7C, CAMK2A, CACNA1B
GOTERM_BP_FAT	GO:0030855~epithelial cell differentiation	18	4.534005037783375	0.06835285207411838	MEF2C, TXNIP, ARHGEF26, ROCK2, E2F8, ARX, NOTCH1, S1PR1, AGT, CLIC5, UPK1B, TGM1, CYP26B1, IL1B, HEG1, PTN, WNT11, TMOD1
GOTERM_BP_FAT	GO:0002544~chronic inflammatory response	3	0.7556675062972292	0.06866348895781987	CCL11, IL1B, TNFAIP3
GOTERM_BP_FAT	GO:0033173~calcineurin-NFAT signaling cascade	3	0.7556675062972292	0.06866348895781987	ERBB3, CMYA5, ACTN3
GOTERM_BP_FAT	GO:0070528~protein kinase C signaling	3	0.7556675062972292	0.06866348895781987	PLEK, MAS1, WNT11
GOTERM_BP_FAT	GO:0010661~positive regulation of muscle cell apoptotic process	3	0.7556675062972292	0.06866348895781987	AGT, IGFBP3, CAMK2A
GOTERM_BP_FAT	GO:0022898~regulation of transmembrane transporter activity	8	2.0151133501259446	0.06871422038528971	MEF2C, FXYD1, ATP1B2, PLCG2, GRK6, WNK1, ACTN2, INS2
GOTERM_BP_FAT	GO:0051050~positive regulation of transport	26	6.54911838790932	0.06887417720894526	FXYD1, RARRES2, ERBB3, ATP1B2, ABLIM3, IL33, IGHM, RHOU, KANK1, APOE, AGT, IL1RAP, IL1B, LBP, CAMK2A, CAR2, ACSL6, TRPC1, WNK1, ACTN2, PFKM, CAPN3, KCNN3, PLCG2, INS2, CACNA1B
GOTERM_BP_FAT	GO:0098662~inorganic cation transmembrane transport	15	3.7783375314861463	0.06902244046769151	FXYD1, TRPC1, COX8B, ATP1B2, ACTN2, KCNK13, DHRS7C, CACNA1S, CAPN3, ATP6V1C2, ATP2A2, PLCG2, KCNH7, XCR1, CACNA1B
GOTERM_BP_FAT	GO:0010828~positive regulation of glucose transport	4	1.0075566750629723	0.06996346041755017	RARRES2, ERBB3, AGT, INS2
GOTERM_BP_FAT	GO:1903278~positive regulation of sodium ion export from cell	2	0.5037783375314862	0.07003344700894983	FXYD1, ATP1B2
GOTERM_BP_FAT	GO:1903275~positive regulation of sodium ion export	2	0.5037783375314862	0.07003344700894983	FXYD1, ATP1B2
GOTERM_BP_FAT	GO:0035995~detection of muscle stretch	2	0.5037783375314862	0.07003344700894983	TCAP, CSRP3
GOTERM_BP_FAT	GO:2000027~regulation of organ morphogenesis	8	2.0151133501259446	0.0713705138575656	NOTCH1, AGT, DMP1, PTN, WNT11, NGFR, HMGA2, TNFAIP3
GOTERM_BP_FAT	GO:0030595~leukocyte chemotaxis	8	2.0151133501259446	0.0713705138575656	CCL11, NOV, RARRES2, S1PR1, IL1B, LBP, ADAM8, ITGAM
GOTERM_BP_FAT	GO:0097530~granulocyte migration	6	1.5113350125944585	0.07138983389739234	CCL11, RARRES2, IL1B, LBP, ADAM8, ITGAM
GOTERM_BP_FAT	GO:0055017~cardiac muscle tissue growth	5	1.2594458438287155	0.0718268937561794	MEF2C, NOTCH1, S1PR1, AGT, HEG1
GOTERM_BP_FAT	GO:0044070~regulation of anion transport	5	1.2594458438287155	0.0718268937561794	FXYD1, GRK6, IL1B, CAR2, ACSL6
GOTERM_BP_FAT	GO:2000146~negative regulation of cell motility	9	2.2670025188916876	0.07358409718075798	NOV, NOTCH1, HAS1, APOE, PTN, WNT11, IL33, IGFBP3, KANK1
GOTERM_BP_FAT	GO:0060219~camera-type eye photoreceptor cell differentiation	3	0.7556675062972292	0.07377420032875034	PTN, RORB, DSCAM
GOTERM_BP_FAT	GO:0032958~inositol phosphate biosynthetic process	3	0.7556675062972292	0.07377420032875034	PLEK, PLCG2, MAS1
GOTERM_BP_FAT	GO:0050678~regulation of epithelial cell proliferation	11	2.770780856423174	0.07466589817608514	CCL11, MEF2C, NOTCH1, APOE, TGM1, PTN, WFDC1, TGFA, NGFR, HMGA2, TNFAIP3
GOTERM_BP_FAT	GO:0022607~cellular component assembly	54	13.602015113350127	0.07621077805251053	MEF2C, CHMP4C, LRTM1, KANK1, SYNPO2L, S1PR1, APOE, IL1RAP, LMOD2, LMOD3, DSCAM, CRYAB, ROCK2, NRXN3, MYLK3, LDB3, ACTN2, MYH6, PFKM, HMGA2, SLIT1, NEBL, TNNT2, MURC, XIRP1, HAS1, KCNH7, WNT11, CUX2, ADD2, SHROOM2, ARHGEF26, TCAP, ABLIM3, TRIM72, LINGO2, CDC42EP2, INPP5J, AGT, HEG1, PRKAA2, NEFL, NEFM, ACTC1, PLEK, MYOZ1, CSRP3, CAPN3, MSRB2, CCL11, GMFB, KCTD10, INS2, TMOD1
GOTERM_BP_FAT	GO:0046850~regulation of bone remodeling	4	1.0075566750629723	0.07636926221209914	S1PR1, INPP4B, ADAM8, CAR2
GOTERM_BP_FAT	GO:0061097~regulation of protein tyrosine kinase activity	4	1.0075566750629723	0.07636926221209914	EREG, ERBB3, AGT, TGFA
GOTERM_BP_FAT	GO:0045740~positive regulation of DNA replication	4	1.0075566750629723	0.07636926221209914	EREG, E2F8, MAS1, INS2
GOTERM_BP_FAT	GO:0042475~odontogenesis of dentin-containing tooth	5	1.2594458438287155	0.0766825054010022	FST, DMP1, ROGDI, NGFR, CAR2
GOTERM_BP_FAT	GO:0006821~chloride transport	5	1.2594458438287155	0.0766825054010022	CLCN1, FXYD1, BEST3, CLIC3, CLIC5
GOTERM_BP_FAT	GO:0007610~behavior	19	4.785894206549118	0.07736214650491233	MEF2C, NRXN3, NR4A2, DBH, FOXO6, GMFB, S100B, NAV2, ALDH1A3, AGT, IL1B, PTN, UTS2R, INS2, CUX2, PBX3, CACNA1B, DSCAM, TMOD1
GOTERM_BP_FAT	GO:0048813~dendrite morphogenesis	6	1.5113350125944585	0.07736450356029148	ROCK2, OBSL1, CAMK2B, CUX2, CAMK2A, DSCAM
GOTERM_BP_FAT	GO:0009259~ribonucleotide metabolic process	14	3.5264483627204033	0.07926443051310936	PID1, GPD1, COX8B, MYH3, AKAP12, PGAM2, ACTN3, PFKM, MYH6, SCTR, AMPD1, APOE, PRKAA2, INS2
GOTERM_BP_FAT	GO:0043535~regulation of blood vessel endothelial cell migration	4	1.0075566750629723	0.07966577994937044	NOTCH1, APOE, HSPB1, HDAC9
GOTERM_BP_FAT	GO:0070252~actin-mediated cell contraction	4	1.0075566750629723	0.07966577994937044	TNNT2, ACTC1, ATP2A2, MYH6
GOTERM_BP_FAT	GO:0050804~modulation of synaptic transmission	11	2.770780856423174	0.07971209919100138	MEF2C, S100B, ATP2A2, AGT, PTN, CAMK2B, NGFR, CUX2, CAMK2A, CAR2, CACNA1B
GOTERM_BP_FAT	GO:0046578~regulation of Ras protein signal transduction	8	2.0151133501259446	0.07973220592907566	OBSCN, MURC, ARHGEF3, ARHGEF26, APOE, PSD3, NGFR, KANK1
GOTERM_BP_FAT	GO:0009116~nucleoside metabolic process	11	2.770780856423174	0.08051187726727156	PID1, GPD1, COX8B, MYH3, PGAM2, GAMT, INS2, PFKM, PRKAA2, ACTN3, MYH6
GOTERM_BP_FAT	GO:0042327~positive regulation of phosphorylation	24	6.045340050377834	0.08258359330298423	MEF2C, GPD1, RARRES2, ROCK2, ERBB3, NPNT, MMD, IGHM, CCL11, GRB10, GCKR, EREG, RELT, AGT, MAS1, IL1B, TGFA, TNFRSF19, PRKAA2, INS2, NGFR, ADAM8, IGFBP3, DSCAM
GOTERM_BP_FAT	GO:0001755~neural crest cell migration	4	1.0075566750629723	0.0830232829298211	SEMA6B, SEMA6C, SEMA3G, SEMA4F
GOTERM_BP_FAT	GO:0060996~dendritic spine development	5	1.2594458438287155	0.08426635013357381	APOE, CAMK2B, NGFR, CUX2, FOXO6
GOTERM_BP_FAT	GO:1900078~positive regulation of cellular response to insulin stimulus	3	0.7556675062972292	0.08434272727989799	RARRES2, AGT, INS2
GOTERM_BP_FAT	GO:0002021~response to dietary excess	3	0.7556675062972292	0.08434272727989799	TBL1XR1, APOE, CLIC5
GOTERM_BP_FAT	GO:0045742~positive regulation of epidermal growth factor receptor signaling pathway	3	0.7556675062972292	0.08434272727989799	EREG, AGT, TGFA
GOTERM_BP_FAT	GO:0007626~locomotory behavior	9	2.2670025188916876	0.08497494107960324	GMFB, NAV2, ALDH1A3, NR4A2, DBH, PBX3, CACNA1B, TMOD1, DSCAM
GOTERM_BP_FAT	GO:0097529~myeloid leukocyte migration	7	1.7632241813602016	0.08516810835775901	CCL11, NOV, RARRES2, IL1B, LBP, ADAM8, ITGAM
GOTERM_BP_FAT	GO:0006600~creatine metabolic process	2	0.5037783375314862	0.08676393584783595	GATM, GAMT
GOTERM_BP_FAT	GO:0070885~negative regulation of calcineurin-NFAT signaling cascade	2	0.5037783375314862	0.08676393584783595	CMYA5, ACTN3
GOTERM_BP_FAT	GO:1903273~regulation of sodium ion export	2	0.5037783375314862	0.08676393584783595	FXYD1, ATP1B2
GOTERM_BP_FAT	GO:0071688~striated muscle myosin thick filament assembly	2	0.5037783375314862	0.08676393584783595	TCAP, TMOD1
GOTERM_BP_FAT	GO:0030240~skeletal muscle thin filament assembly	2	0.5037783375314862	0.08676393584783595	ACTC1, TCAP
GOTERM_BP_FAT	GO:0030241~skeletal muscle myosin thick filament assembly	2	0.5037783375314862	0.08676393584783595	TCAP, TMOD1
GOTERM_BP_FAT	GO:0003241~growth involved in heart morphogenesis	2	0.5037783375314862	0.08676393584783595	NOTCH1, S1PR1
GOTERM_BP_FAT	GO:1903276~regulation of sodium ion export from cell	2	0.5037783375314862	0.08676393584783595	FXYD1, ATP1B2
GOTERM_BP_FAT	GO:0060264~regulation of respiratory burst involved in inflammatory response	2	0.5037783375314862	0.08676393584783595	INS2, LBP
GOTERM_BP_FAT	GO:2001016~positive regulation of skeletal muscle cell differentiation	2	0.5037783375314862	0.08676393584783595	MEF2C, CYP26B1
GOTERM_BP_FAT	GO:0030048~actin filament-based movement	5	1.2594458438287155	0.08687307729665186	TNNT2, FXYD1, ACTC1, ATP2A2, MYH6
GOTERM_BP_FAT	GO:0045936~negative regulation of phosphate metabolic process	16	4.030226700251889	0.08694282838637399	PID1, PLEK, ROCK2, LRTM1, WNK1, ACTN3, GCKR, GRB10, APOE, INPP5J, CMYA5, MAS1, IL1B, HSPB1, TNFAIP3, IGFBP3
GOTERM_BP_FAT	GO:0010563~negative regulation of phosphorus metabolic process	16	4.030226700251889	0.08694282838637399	PID1, PLEK, ROCK2, LRTM1, WNK1, ACTN3, GCKR, GRB10, APOE, INPP5J, CMYA5, MAS1, IL1B, HSPB1, TNFAIP3, IGFBP3
GOTERM_BP_FAT	GO:0070482~response to oxygen levels	12	3.022670025188917	0.08789448040486433	TRPC1, NOTCH1, S100B, PYGM, CRYAB, MIR133B, NR4A2, IL1B, PTN, LOXL2, ADAM8, MB
GOTERM_BP_FAT	GO:0030097~hemopoiesis	23	5.793450881612091	0.08838438962247669	MEF2C, RBP1, PLEK, SOX13, FST, MKNK2, ROGDI, IGHM, ITGAM, CCR9, NOTCH1, ANK1, PLCG2, CYP26B1, IL1B, INPP4B, TNFAIP3, HDAC9, ADAM8, CAR2, ADD2, RHOH, MB
GOTERM_BP_FAT	GO:0014074~response to purine-containing compound	7	1.7632241813602016	0.08892209788848929	GPD1, SLC5A5, PYGM, PLCG2, DUOX1, IL1B, PRKAA2
GOTERM_BP_FAT	GO:0032409~regulation of transporter activity	8	2.0151133501259446	0.08904962942873941	MEF2C, FXYD1, ATP1B2, PLCG2, GRK6, WNK1, ACTN2, INS2
GOTERM_BP_FAT	GO:0060419~heart growth	5	1.2594458438287155	0.08951859773691434	MEF2C, NOTCH1, S1PR1, AGT, HEG1
GOTERM_BP_FAT	GO:1901186~positive regulation of ERBB signaling pathway	3	0.7556675062972292	0.0897890044289709	EREG, AGT, TGFA
GOTERM_BP_FAT	GO:0048643~positive regulation of skeletal muscle tissue development	3	0.7556675062972292	0.0897890044289709	MEF2C, CYP26B1, ACTN3
GOTERM_BP_FAT	GO:0035767~endothelial cell chemotaxis	3	0.7556675062972292	0.0897890044289709	NOV, NOTCH1, HSPB1
GOTERM_BP_FAT	GO:0019693~ribose phosphate metabolic process	14	3.5264483627204033	0.08984370471322287	PID1, GPD1, COX8B, MYH3, AKAP12, PGAM2, ACTN3, PFKM, MYH6, SCTR, AMPD1, APOE, PRKAA2, INS2
GOTERM_BP_FAT	GO:0046928~regulation of neurotransmitter secretion	4	1.0075566750629723	0.08991684259785034	MEF2C, ATP2A2, CAMK2A, CACNA1B
GOTERM_BP_FAT	GO:0050921~positive regulation of chemotaxis	6	1.5113350125944585	0.09009417238242609	RARRES2, S1PR1, IL1B, HSPB1, LBP, DSCAM
GOTERM_BP_FAT	GO:1901699~cellular response to nitrogen compound	17	4.282115869017632	0.09063415661785468	PID1, MEF2C, GPD1, RARRES2, SLC5A5, NR4A2, ACTN2, TRIM72, KANK1, GRB10, AGT, IL1B, NGFR, INS2, HDAC9, CAMK2A, CAR2
GOTERM_BP_FAT	GO:0035265~organ growth	7	1.7632241813602016	0.09081426475032155	ARX, MEF2C, NOTCH1, S1PR1, AGT, HEG1, MYH6
GOTERM_BP_FAT	GO:0019220~regulation of phosphate metabolic process	38	9.571788413098236	0.09159966496446881	MEF2C, RARRES2, ERBB3, LRTM1, NPNT, MMD, AKAP12, PGAM2, IGHM, SCTR, GCKR, INPP5J, APOE, AGT, MAS1, IL1B, TNFRSF19, TGFA, PRKAA2, ADAM8, DSCAM, PID1, GPD1, TBL1XR1, PLEK, ROCK2, WNK1, ACTN3, CCL11, GRB10, EREG, RELT, CMYA5, HSPB1, NGFR, INS2, TNFAIP3, IGFBP3
GOTERM_BP_FAT	GO:0051174~regulation of phosphorus metabolic process	38	9.571788413098236	0.09220140992892803	MEF2C, RARRES2, ERBB3, LRTM1, NPNT, MMD, AKAP12, PGAM2, IGHM, SCTR, GCKR, INPP5J, APOE, AGT, MAS1, IL1B, TNFRSF19, TGFA, PRKAA2, ADAM8, DSCAM, PID1, GPD1, TBL1XR1, PLEK, ROCK2, WNK1, ACTN3, CCL11, GRB10, EREG, RELT, CMYA5, HSPB1, NGFR, INS2, TNFAIP3, IGFBP3
GOTERM_BP_FAT	GO:0043467~regulation of generation of precursor metabolites and energy	5	1.2594458438287155	0.09220253428675819	GPD1, GRB10, INS2, PRKAA2, ACTN3
GOTERM_BP_FAT	GO:0002526~acute inflammatory response	6	1.5113350125944585	0.09231533331722634	CD55, MYLK3, IL1B, INS2, LBP, ADAM8
GOTERM_BP_FAT	GO:0061041~regulation of wound healing	6	1.5113350125944585	0.09231533331722634	PLEK, APOE, WFDC1, CAPN3, TMPRSS6, KANK1
GOTERM_BP_FAT	GO:0002673~regulation of acute inflammatory response	4	1.0075566750629723	0.09345065275235895	CD55, IL1B, INS2, ADAM8
GOTERM_BP_FAT	GO:0006796~phosphate-containing compound metabolic process	62	15.617128463476071	0.09347900749413451	MEF2C, RARRES2, LRTM1, NPNT, PGAM2, PRKG2, IGHM, SCTR, CKB, APOE, IL1B, TGFA, ADAM8, DSCAM, SRPK3, PID1, TBL1XR1, ROCK2, CRYAB, MYH3, MYLK3, WNK1, MYH6, ACTN3, PFKM, HMGA2, GRB10, EREG, RELT, DOK5, HSPB1, INPP4B, WNT11, NGFR, TNFAIP3, ERBB3, MKNK2, MMD, AKAP12, GCKR, INPP5J, AGT, SBK2, MAS1, TNFRSF19, CAMK2B, PRKAA2, CAMK2A, ACSL6, AMHR2, OBSCN, GPD1, ALPK3, PLEK, COX8B, AMPD1, CCL11, CMYA5, PLCG…
GOTERM_BP_FAT	GO:0044712~single-organism catabolic process	19	4.785894206549118	0.09375643523986674	TBL1XR1, GPD1, CYP46A1, PGAM2, ACTN3, PFKM, HIBADH, GLDC, PYGM, APOE, PLCG2, CYP26B1, IL1B, ALDH4A1, PLA1A, INPP4B, PRKAA2, INS2, NEU2
GOTERM_BP_FAT	GO:0050890~cognition	10	2.518891687657431	0.09381571439370592	MEF2C, GMFB, S100B, NRXN3, IL1B, PTN, CUX2, DBH, FOXO6, JAKMIP1
GOTERM_BP_FAT	GO:0050679~positive regulation of epithelial cell proliferation	7	1.7632241813602016	0.0946916183323096	CCL11, NOTCH1, TGM1, PTN, TGFA, HMGA2, TNFAIP3
GOTERM_BP_FAT	GO:0030212~hyaluronan metabolic process	3	0.7556675062972292	0.09533587981141592	ITIH1, HAS1, IL1B
GOTERM_BP_FAT	GO:0051154~negative regulation of striated muscle cell differentiation	3	0.7556675062972292	0.09533587981141592	NOV, NOTCH1, TRIM72
GOTERM_BP_FAT	GO:0006793~phosphorus metabolic process	62	15.617128463476071	0.0953743907681665	MEF2C, RARRES2, LRTM1, NPNT, PGAM2, PRKG2, IGHM, SCTR, CKB, APOE, IL1B, TGFA, ADAM8, DSCAM, SRPK3, PID1, TBL1XR1, ROCK2, CRYAB, MYH3, MYLK3, WNK1, MYH6, ACTN3, PFKM, HMGA2, GRB10, EREG, RELT, DOK5, HSPB1, INPP4B, WNT11, NGFR, TNFAIP3, ERBB3, MKNK2, MMD, AKAP12, GCKR, INPP5J, AGT, SBK2, MAS1, TNFRSF19, CAMK2B, PRKAA2, CAMK2A, ACSL6, AMHR2, OBSCN, GPD1, ALPK3, PLEK, COX8B, AMPD1, CCL11, CMYA5, PLCG…
GOTERM_BP_FAT	GO:0019932~second-messenger-mediated signaling	8	2.0151133501259446	0.09590366012871337	ATP2A2, ERBB3, APOE, CMYA5, L1CAM, ACTN3, MAFA, GPR143
GOTERM_BP_FAT	GO:0001816~cytokine production	17	4.282115869017632	0.096576947746512	IL33, DBH, TIGIT, NOTCH1, EREG, S100B, AGT, PLCG2, IL1RAP, IL1B, HSPB1, HEG1, WNT11, LBP, INS2, TNFAIP3, ADAM8
GOTERM_BP_FAT	GO:0070509~calcium ion import	7	1.7632241813602016	0.09666915214063201	TRPC1, ATP2A2, PLCG2, XCR1, CAPN3, DHRS7C, CACNA1B
GOTERM_BP_FAT	GO:0033555~multicellular organismal response to stress	5	1.2594458438287155	0.09768408581902266	MEF2C, NR4A2, DBH, GJA4, CACNA1B
GOTERM_BP_FAT	GO:0007160~cell-matrix adhesion	7	1.7632241813602016	0.09864279607416962	FREM1, NPNT, AGT, BCAM, ACTN2, ADAM8, OTOA
GOTERM_BP_FAT	GO:0019362~pyridine nucleotide metabolic process	6	1.5113350125944585	0.09914621824333553	GPD1, PGAM2, INS2, PFKM, PRKAA2, ACTN3
GOTERM_BP_FAT	GO:0046496~nicotinamide nucleotide metabolic process	6	1.5113350125944585	0.09914621824333553	GPD1, PGAM2, INS2, PFKM, PRKAA2, ACTN3

## Sheet: BP-FAT-PM-specific down
Category	Term	Count	%	PValue	Genes
GOTERM_BP_FAT	GO:0009605~response to external stimulus	48	19.591836734693878	2.7535875373517162E-5	ABLIM1, PLXNC1, CCK, SHROOM3, LDLR, HFE, TLR5, GREM1, TLR6, NRCAM, ALDH1A2, NLRC3, C1QTNF3, SMPDL3B, TIAM1, OASL2, OXCT1, MEG3, PALM3, FGF2, DHX58, TEC, PRRXL1, CCDC88B, NOS1, PTPRF, IL1RL1, DPYSL5, ARHGEF16, LMCD1, ACACB, NR4A3, FGF21, OPTN, NTN1, ANXA3, SLIT3, IFIT3, IFIT2, IFIT1, UNC13D, ATF3, SSTR3, CXCL14, ANKRD23, IGFBP2, BMP8B, MYH10
GOTERM_BP_FAT	GO:0010033~response to organic substance	57	23.26530612244898	3.7632108781797624E-5	FGF6, ASPN, LDLR, TLR5, TLR6, USP18, NLRC3, TIAM1, MYB, FGF2, CYP2D22, PTPRF, MLXIPL, FGF21, TOX2, SLIT3, CRHR2, CD38, INHBA, SSTR3, PTGDS, DGAT2, HIPK2, NGF, XDH, SERPINA12, LUM, ADCYAP1R1, HFE, OXTR, GREM1, TIMP2, ALDH1A2, SORBS1, OXCT1, MEG3, PALM3, SCN5A, GM12185, NOS1, IL1RL1, ESRRG, TEAD1, ITGA3, ACACB, NR4A3, H2-Q7, ANXA3, IFIT3, IFIT2, IFIT1, ATF3, F830016B08RIK, SVIP, IGFBP2, IFI203, BMP…
GOTERM_BP_FAT	GO:0070887~cellular response to chemical stimulus	51	20.816326530612244	6.0932689594718126E-5	FGF6, ASPN, SCN3A, LDLR, TLR5, UGT1A7C, TIAM1, MYB, FGF2, PTPRF, MLXIPL, ARHGEF16, FGF21, SLIT3, CRHR2, INHBA, SSTR3, DGAT2, HIPK2, NGF, XDH, SERPINA12, HFE, OXTR, GREM1, TIMP2, ALDH1A2, SORBS1, OXCT1, FMO2, MEG3, PALM3, SCN5A, GM12185, NOS1, IL1RL1, ESRRG, TEAD1, ITGA3, NR4A3, H2-Q7, IFIT3, IFIT2, IFIT1, ATF3, CXCL14, F830016B08RIK, CPNE2, IGFBP2, IFI203, BMP8B
GOTERM_BP_FAT	GO:0071310~cellular response to organic substance	43	17.551020408163264	1.1306624032148021E-4	FGF6, XDH, ASPN, LDLR, SERPINA12, HFE, OXTR, TLR5, GREM1, TIMP2, ALDH1A2, SORBS1, OXCT1, MEG3, PALM3, MYB, FGF2, GM12185, NOS1, PTPRF, IL1RL1, ESRRG, MLXIPL, TEAD1, ITGA3, NR4A3, FGF21, H2-Q7, SLIT3, IFIT3, CRHR2, IFIT2, INHBA, IFIT1, ATF3, SSTR3, DGAT2, F830016B08RIK, HIPK2, IGFBP2, IFI203, BMP8B, NGF
GOTERM_BP_FAT	GO:0046903~secretion	27	11.020408163265307	1.5062598573589627E-4	XDH, CCK, CLCNKA, SYT8, OXTR, HFE, TLR5, TLR6, TAC4, C1QTNF3, TIAM1, OXCT1, MEG3, NOS1, IL1RL1, OPTN, NR4A3, ANXA3, CRHR2, CD38, INHBA, UNC13D, SLC26A7, SYT13, LRP2, NGF, MYH10
GOTERM_BP_FAT	GO:0019216~regulation of lipid metabolic process	13	5.3061224489795915	2.1453726740672867E-4	LDLR, SERPINA12, EEF1A2, MLXIPL, ACACB, NR4A3, FGF21, FAM132B, DKK3, DGAT2, SORBS1, FGF2, THRSP
GOTERM_BP_FAT	GO:0042127~regulation of cell proliferation	35	14.285714285714285	2.737114301061202E-4	FGF6, XDH, CCK, GREM1, TIMP2, ALDH1A2, PPP1R16B, TIAM1, MEG3, NDRG2, SCN5A, FGF2, TEC, CCDC88B, NOS1, PTPRF, PRG4, IL1RL1, CLMN, MLXIPL, TEAD1, RIAN, NR4A3, FGF21, OPTN, NTN1, SLIT3, IFIT3, INHBA, CD38, ATF3, PTGDS, HIPK2, IGFBP2, NGF
GOTERM_BP_FAT	GO:0032940~secretion by cell	24	9.795918367346939	2.834936950685856E-4	CCK, NOS1, IL1RL1, SYT8, HFE, OXTR, TLR5, OPTN, NR4A3, TLR6, TAC4, ANXA3, CRHR2, CD38, INHBA, UNC13D, C1QTNF3, TIAM1, OXCT1, MEG3, SYT13, LRP2, MYH10, NGF
GOTERM_BP_FAT	GO:0007411~axon guidance	10	4.081632653061225	5.69101375526329E-4	NRCAM, ABLIM1, PRRXL1, PLXNC1, MEG3, DPYSL5, NR4A3, NTN1, MYH10, SLIT3
GOTERM_BP_FAT	GO:0097485~neuron projection guidance	10	4.081632653061225	5.892632142211262E-4	NRCAM, ABLIM1, PRRXL1, PLXNC1, MEG3, DPYSL5, NR4A3, NTN1, MYH10, SLIT3
GOTERM_BP_FAT	GO:0072358~cardiovascular system development	25	10.204081632653061	7.568886953254919E-4	FGF6, XDH, SP100, AW551984, OXTR, TEAD1, ITGA3, ACACB, GREM1, ANXA3, DCHS1, NRCAM, CRHR2, ALDH1A2, PPP1R16B, DHRS3, XIRP2, OXCT1, HIPK2, MEG3, SGCD, LRP2, FGF2, SCN5A, MYH10
GOTERM_BP_FAT	GO:0072359~circulatory system development	25	10.204081632653061	7.568886953254919E-4	FGF6, XDH, SP100, AW551984, OXTR, TEAD1, ITGA3, ACACB, GREM1, ANXA3, DCHS1, NRCAM, CRHR2, ALDH1A2, PPP1R16B, DHRS3, XIRP2, OXCT1, HIPK2, MEG3, SGCD, LRP2, FGF2, SCN5A, MYH10
GOTERM_BP_FAT	GO:0035556~intracellular signal transduction	44	17.959183673469386	7.847995113273061E-4	XDH, ZFP385C, ASPN, SERPINA12, MRAS, ADCYAP1R1, WWC1, OXTR, GREM1, TLR6, TIMP2, DCHS1, PPP1R16B, NLRC3, STAC2, C1QTNF3, TIAM1, DGKG, ABRA, NDRG2, FGF2, DHX58, TEC, CNKSR1, NOS1, IL1RL1, CCDC88C, MLXIPL, ARHGEF16, LMCD1, TEAD1, ITGA3, OPTN, FGF21, NTN1, CRHR2, INHBA, ARHGAP32, ATF3, HIPK2, EPS8L2, BMP8B, FBXL2, NGF
GOTERM_BP_FAT	GO:0007409~axonogenesis	14	5.714285714285714	8.621368301140346E-4	ABLIM1, PLXNC1, PRRXL1, CCK, LRTM2, DPYSL5, NR4A3, NTN1, SLIT3, NRCAM, TIAM1, MEG3, NGF, MYH10
GOTERM_BP_FAT	GO:0006629~lipid metabolic process	27	11.020408163265307	9.356079188703064E-4	LDLR, SERPINA12, FAM132B, ALDH1A2, SORBS1, SMPDL3B, SERPINA6, DGKG, FGF2, THRSP, CYP2D22, EEF1A2, FADS3, MLXIPL, ACACB, FGF21, NR4A3, 4930538K18RIK, FADS6, MTTP, AWAT2, DKK3, DHRS3, DGAT2, ANKRD23, PTGDS, HSD11B1
GOTERM_BP_FAT	GO:0035458~cellular response to interferon-beta	5	2.0408163265306123	0.0012640154927823961	IFIT3, IFIT1, GM12185, F830016B08RIK, IFI203
GOTERM_BP_FAT	GO:0008283~cell proliferation	36	14.69387755102041	0.0014805929583097256	FGF6, XDH, CCK, GREM1, TIMP2, DCHS1, ALDH1A2, PPP1R16B, TIAM1, MEG3, NDRG2, SCN5A, FGF2, CCDC88B, NOS1, PTPRF, PRG4, IL1RL1, CLMN, MLXIPL, RIAN, NR4A3, FGF21, OPTN, NTN1, SLIT3, IFIT3, INHBA, CD38, ATF3, PTGDS, HIPK2, LRP2, IGFBP2, MYH10, NGF
GOTERM_BP_FAT	GO:0051240~positive regulation of multicellular organismal process	32	13.061224489795919	0.0014897903520979714	LUM, LRTM2, OXTR, TLR5, GREM1, TLR6, TAC4, TIMP2, PPP1R16B, C1QTNF3, TIAM1, MEG3, MYB, SCN5A, FGF2, DHX58, CCDC88B, NOS1, PTPRF, IL1RL1, TEAD1, ITGA3, ACACB, NR4A3, NTN1, ANXA3, CRHR2, AMIGO2, INHBA, CD38, HIPK2, NGF
GOTERM_BP_FAT	GO:0090207~regulation of triglyceride metabolic process	5	2.0408163265306123	0.001500140800598029	LDLR, DGAT2, SERPINA12, FGF21, THRSP
GOTERM_BP_FAT	GO:0010817~regulation of hormone levels	15	6.122448979591836	0.0017065685531632848	NOS1, HFE, ALDH1A2, CRHR2, CD38, INHBA, DKK3, DHRS3, UGT1A7C, C1QTNF3, TIAM1, OXCT1, MEG3, LRP2, NGF
GOTERM_BP_FAT	GO:0061564~axon development	14	5.714285714285714	0.0017682589055216255	ABLIM1, PLXNC1, PRRXL1, CCK, LRTM2, DPYSL5, NR4A3, NTN1, SLIT3, NRCAM, TIAM1, MEG3, NGF, MYH10
GOTERM_BP_FAT	GO:0045834~positive regulation of lipid metabolic process	8	3.2653061224489797	0.0019503415621896076	SORBS1, LDLR, DGAT2, EEF1A2, MLXIPL, NR4A3, FGF21, FGF2
GOTERM_BP_FAT	GO:0048667~cell morphogenesis involved in neuron differentiation	15	6.122448979591836	0.0023420012699204643	ABLIM1, PLXNC1, PRRXL1, CCK, PTPRF, LRTM2, DPYSL5, NR4A3, NTN1, SLIT3, NRCAM, TIAM1, MEG3, NGF, MYH10
GOTERM_BP_FAT	GO:0035456~response to interferon-beta	5	2.0408163265306123	0.0023901941193975136	IFIT3, IFIT1, GM12185, F830016B08RIK, IFI203
GOTERM_BP_FAT	GO:0006935~chemotaxis	15	6.122448979591836	0.002681535646292146	ABLIM1, PLXNC1, PRRXL1, ARHGEF16, DPYSL5, NR4A3, GREM1, NTN1, SLIT3, NRCAM, CXCL14, TIAM1, MEG3, FGF2, MYH10
GOTERM_BP_FAT	GO:0042330~taxis	15	6.122448979591836	0.00277248671105141	ABLIM1, PLXNC1, PRRXL1, ARHGEF16, DPYSL5, NR4A3, GREM1, NTN1, SLIT3, NRCAM, CXCL14, TIAM1, MEG3, FGF2, MYH10
GOTERM_BP_FAT	GO:0009966~regulation of signal transduction	44	17.959183673469386	0.0028224576606948023	XDH, ASPN, BPIFB1, SERPINA12, ADCYAP1R1, WWC1, HFE, TLR5, GREM1, TLR6, GSG1L, TIMP2, PPP1R16B, NLRC3, C1QTNF3, SMPDL3B, TIAM1, MEG3, ABRA, PALM3, NDRG2, FGF2, DHX58, NOS1, SP100, PTPRF, IL1RL1, ARHGEF16, LMCD1, ITGA3, FGF21, OPTN, SLIT3, CRHR2, DKK3, INHBA, DHRS3, ATF3, HIPK2, IGFBP2, EPS8L2, BMP8B, FBXL2, NGF
GOTERM_BP_FAT	GO:0008610~lipid biosynthetic process	15	6.122448979591836	0.002962026759402172	LDLR, SERPINA12, FADS3, MLXIPL, ACACB, 4930538K18RIK, FADS6, DKK3, ALDH1A2, SORBS1, PTGDS, DGAT2, HSD11B1, FGF2, THRSP
GOTERM_BP_FAT	GO:0007507~heart development	16	6.530612244897959	0.0031542186948055806	AW551984, TEAD1, OXTR, ITGA3, ACACB, GREM1, DCHS1, ALDH1A2, DHRS3, XIRP2, OXCT1, SGCD, LRP2, FGF2, SCN5A, MYH10
GOTERM_BP_FAT	GO:0045937~positive regulation of phosphate metabolic process	23	9.387755102040817	0.0031575987439972364	XDH, CCK, NOS1, EEF1A2, ADCYAP1R1, MLXIPL, WWC1, HFE, TEAD1, FGF21, GREM1, TLR6, TIMP2, CRHR2, INHBA, PPP1R16B, C1QTNF3, TIAM1, HIPK2, FGF2, BMP8B, TEC, NGF
GOTERM_BP_FAT	GO:0010562~positive regulation of phosphorus metabolic process	23	9.387755102040817	0.0031575987439972364	XDH, CCK, NOS1, EEF1A2, ADCYAP1R1, MLXIPL, WWC1, HFE, TEAD1, FGF21, GREM1, TLR6, TIMP2, CRHR2, INHBA, PPP1R16B, C1QTNF3, TIAM1, HIPK2, FGF2, BMP8B, TEC, NGF
GOTERM_BP_FAT	GO:0032844~regulation of homeostatic process	14	5.714285714285714	0.003497421629551147	CCK, LDLR, ADCYAP1R1, MLXIPL, NR4A3, CRHR2, CD38, INHBA, TIAM1, OXCT1, FGF2, SCN5A, BMP8B, NGF
GOTERM_BP_FAT	GO:0007266~Rho protein signal transduction	6	2.4489795918367347	0.003509508106231586	CNKSR1, ARHGAP32, ABRA, ITGA3, NTN1, EPS8L2
GOTERM_BP_FAT	GO:0006929~substrate-dependent cell migration	4	1.6326530612244898	0.003530027605799193	FMNL1, ITGA11, NTN1, MYH10
GOTERM_BP_FAT	GO:0044057~regulation of system process	14	5.714285714285714	0.003870739610679402	KCNE1L, CCK, NOS1, LMCD1, OXTR, TEAD1, NR4A3, TAC4, CRHR2, CD38, INHBA, HSPB6, C1QTNF3, SCN5A
GOTERM_BP_FAT	GO:1902531~regulation of intracellular signal transduction	30	12.244897959183673	0.003972373873766582	XDH, ASPN, SERPINA12, ADCYAP1R1, WWC1, GREM1, TLR6, TIMP2, PPP1R16B, NLRC3, C1QTNF3, TIAM1, ABRA, NDRG2, FGF2, DHX58, IL1RL1, LMCD1, ARHGEF16, ITGA3, FGF21, OPTN, CRHR2, INHBA, ATF3, HIPK2, EPS8L2, BMP8B, FBXL2, NGF
GOTERM_BP_FAT	GO:0070848~response to growth factor	16	6.530612244897959	0.004251927177594926	FGF6, XDH, ASPN, NOS1, PTPRF, LUM, HFE, ITGA3, FGF21, GREM1, ANXA3, HIPK2, MEG3, FGF2, BMP8B, NGF
GOTERM_BP_FAT	GO:0044283~small molecule biosynthetic process	13	5.3061224489795915	0.004326264373466797	SERPINA12, ADCYAP1R1, FADS3, MLXIPL, ACACB, FADS6, DKK3, ALDH1A2, ATF3, C1QTNF3, DGAT2, PTGDS, FGF2
GOTERM_BP_FAT	GO:0048585~negative regulation of response to stimulus	28	11.428571428571429	0.004335057686764057	XDH, ASPN, BPIFB1, CCK, WWC1, HFE, GREM1, TIMP2, NLRC3, C1QTNF3, SMPDL3B, MEG3, PALM3, NDRG2, FGF2, DHX58, PTPRF, IL1RL1, ITGA3, OPTN, NR4A3, SLIT3, CRHR2, DKK3, DHRS3, ATF3, HIPK2, SVIP
GOTERM_BP_FAT	GO:0031401~positive regulation of protein modification process	23	9.387755102040817	0.004351922628274009	XDH, CCK, NOS1, WWC1, HFE, TEAD1, FGF21, GREM1, TLR6, TIMP2, CRHR2, INHBA, PPP1R16B, PHF19, C1QTNF3, TIAM1, HIPK2, SVIP, MYB, FGF2, BMP8B, TEC, NGF
GOTERM_BP_FAT	GO:0048812~neuron projection morphogenesis	15	6.122448979591836	0.004470558760467926	ABLIM1, PLXNC1, PRRXL1, CCK, PTPRF, LRTM2, DPYSL5, NR4A3, NTN1, SLIT3, NRCAM, TIAM1, MEG3, NGF, MYH10
GOTERM_BP_FAT	GO:0010648~negative regulation of cell communication	25	10.204081632653061	0.005198730437881208	ASPN, XDH, BPIFB1, WWC1, GREM1, TIMP2, NLRC3, C1QTNF3, SMPDL3B, MEG3, PALM3, NDRG2, DHX58, NOS1, PTPRF, IL1RL1, ITGA3, OPTN, SLIT3, CD38, DKK3, CRHR2, DHRS3, ATF3, HIPK2
GOTERM_BP_FAT	GO:0010646~regulation of cell communication	47	19.183673469387756	0.0051997020802576534	XDH, ASPN, BPIFB1, SERPINA12, ADCYAP1R1, WWC1, HFE, OXTR, TLR5, GREM1, TLR6, GSG1L, TIMP2, PPP1R16B, NLRC3, C1QTNF3, SMPDL3B, TIAM1, OXCT1, MEG3, ABRA, PALM3, NDRG2, FGF2, DHX58, NOS1, SP100, PTPRF, IL1RL1, ARHGEF16, LMCD1, ITGA3, OPTN, FGF21, SLIT3, CRHR2, DKK3, INHBA, CD38, DHRS3, ATF3, HIPK2, IGFBP2, EPS8L2, BMP8B, FBXL2, NGF
GOTERM_BP_FAT	GO:0090287~regulation of cellular response to growth factor stimulus	9	3.6734693877551026	0.005248204741429127	ASPN, XDH, PTPRF, HIPK2, MEG3, ITGA3, GREM1, FGF2, NGF
GOTERM_BP_FAT	GO:1902532~negative regulation of intracellular signal transduction	13	5.3061224489795915	0.005308020235330394	XDH, ASPN, IL1RL1, WWC1, ITGA3, OPTN, TIMP2, CRHR2, NLRC3, ATF3, C1QTNF3, NDRG2, DHX58
GOTERM_BP_FAT	GO:0006814~sodium ion transport	8	3.2653061224489797	0.0053442453050549996	SLC13A5, NOS1, SLC24A4, SLC17A3, PTPN3, SLC10A4, SLC5A7, SCN5A
GOTERM_BP_FAT	GO:0009968~negative regulation of signal transduction	23	9.387755102040817	0.005379022686207828	ASPN, XDH, BPIFB1, PTPRF, IL1RL1, WWC1, ITGA3, OPTN, GREM1, TIMP2, SLIT3, CRHR2, DKK3, DHRS3, NLRC3, ATF3, SMPDL3B, C1QTNF3, HIPK2, MEG3, PALM3, NDRG2, DHX58
GOTERM_BP_FAT	GO:0023057~negative regulation of signaling	25	10.204081632653061	0.005406810676749229	ASPN, XDH, BPIFB1, WWC1, GREM1, TIMP2, NLRC3, C1QTNF3, SMPDL3B, MEG3, PALM3, NDRG2, DHX58, NOS1, PTPRF, IL1RL1, ITGA3, OPTN, SLIT3, CD38, DKK3, CRHR2, DHRS3, ATF3, HIPK2
GOTERM_BP_FAT	GO:0006109~regulation of carbohydrate metabolic process	8	3.2653061224489797	0.005653447505651331	SORBS1, DGAT2, C1QTNF3, SERPINA12, ADCYAP1R1, MLXIPL, HSD11B1, ACACB
GOTERM_BP_FAT	GO:0009725~response to hormone	19	7.755102040816326	0.005971365723864848	NOS1, PTPRF, SERPINA12, ESRRG, OXTR, ITGA3, NR4A3, TIMP2, ANXA3, TOX2, SLIT3, CRHR2, CD38, INHBA, SSTR3, SORBS1, PTGDS, OXCT1, IGFBP2
GOTERM_BP_FAT	GO:0007399~nervous system development	39	15.918367346938775	0.005997916115407954	ABLIM1, PLXNC1, SHROOM3, CCK, SCN3A, LRTM2, OXTR, TIMP2, DCHS1, NRCAM, ALDH1A2, TIAM1, OXCT1, DGKG, MEG3, NDRG2, FGF2, SIM1, VNN3, PRRXL1, NOS1, PTPRF, CLMN, DPYSL5, ITGA3, NR4A3, NTN1, ANXA3, SYNGR3, SLIT3, CRHR2, AMIGO2, INHBA, SSTR3, LAMC3, HIPK2, LRP2, MYH10, NGF
GOTERM_BP_FAT	GO:0023051~regulation of signaling	47	19.183673469387756	0.006031493038348263	XDH, ASPN, BPIFB1, SERPINA12, ADCYAP1R1, WWC1, HFE, OXTR, TLR5, GREM1, TLR6, GSG1L, TIMP2, PPP1R16B, NLRC3, C1QTNF3, SMPDL3B, TIAM1, OXCT1, MEG3, ABRA, PALM3, NDRG2, FGF2, DHX58, NOS1, SP100, PTPRF, IL1RL1, ARHGEF16, LMCD1, ITGA3, OPTN, FGF21, SLIT3, CRHR2, DKK3, INHBA, CD38, DHRS3, ATF3, HIPK2, IGFBP2, EPS8L2, BMP8B, FBXL2, NGF
GOTERM_BP_FAT	GO:0008285~negative regulation of cell proliferation	16	6.530612244897959	0.006295358862834122	XDH, NOS1, PTPRF, CLMN, IL1RL1, RIAN, GREM1, TIMP2, SLIT3, IFIT3, INHBA, ALDH1A2, PTGDS, MEG3, NDRG2, FGF2
GOTERM_BP_FAT	GO:0007265~Ras protein signal transduction	10	4.081632653061225	0.006458280577968813	CNKSR1, ARHGAP32, TIAM1, ARHGEF16, ABRA, ITGA3, TIMP2, NTN1, EPS8L2, NGF
GOTERM_BP_FAT	GO:0048584~positive regulation of response to stimulus	33	13.46938775510204	0.00700114838502814	XDH, BPIFB1, LDLR, SERPINA12, ADCYAP1R1, WWC1, HFE, TLR5, GREM1, TLR6, TIMP2, C1QTNF3, SMPDL3B, TIAM1, OXCT1, ABRA, MYB, FGF2, DHX58, TEC, NOS1, IL1RL1, LMCD1, FGF21, NR4A3, CRHR2, INHBA, CD38, ATF3, CXCL14, HIPK2, BMP8B, NGF
GOTERM_BP_FAT	GO:0010675~regulation of cellular carbohydrate metabolic process	7	2.857142857142857	0.007052854975852213	SORBS1, DGAT2, C1QTNF3, SERPINA12, ADCYAP1R1, HSD11B1, ACACB
GOTERM_BP_FAT	GO:0006955~immune response	25	10.204081632653061	0.00713301151725792	BPIFB1, HMGB3, PRG4, IL1RL1, HFE, GZME, TLR5, NR4A3, TLR6, MCPT8, TAC4, H2-Q7, ANXA3, IFIT3, CD38, IFIT2, IFIT1, UNC13D, SMPDL3B, CXCL14, OASL2, PSTPIP1, MYB, DHX58, TEC
GOTERM_BP_FAT	GO:0010565~regulation of cellular ketone metabolic process	6	2.4489795918367347	0.007179475630954186	DKK3, DGAT2, MLXIPL, ACACB, NR4A3, FAM132B
GOTERM_BP_FAT	GO:0042592~homeostatic process	31	12.653061224489795	0.007644209317508627	XDH, CCK, LDLR, FGGY, ADCYAP1R1, HFE, OXTR, TAC4, FAM132B, SLC24A4, C1QTNF3, TIAM1, OXCT1, MYB, SCN5A, FGF2, SP100, NOS1, MLXIPL, ACACB, FGF21, NR4A3, MTTP, CRHR2, INHBA, CD38, DGAT2, SLC26A7, PARP3, BMP8B, NGF
GOTERM_BP_FAT	GO:0009719~response to endogenous stimulus	30	12.244897959183673	0.007680950707915545	FGF6, ASPN, SERPINA12, OXTR, HFE, GREM1, TIMP2, SORBS1, TIAM1, OXCT1, FGF2, NOS1, PTPRF, IL1RL1, ESRRG, ITGA3, FGF21, NR4A3, TOX2, ANXA3, SLIT3, CRHR2, INHBA, CD38, SSTR3, PTGDS, HIPK2, IGFBP2, BMP8B, NGF
GOTERM_BP_FAT	GO:0042493~response to drug	13	5.3061224489795915	0.007819504690208291	NOS1, ADCYAP1R1, OXTR, ITGA3, SLC10A4, FGF21, SLC47A1, TIMP2, CD38, INHBA, SLC17A3, OXCT1, IGFBP2
GOTERM_BP_FAT	GO:0000904~cell morphogenesis involved in differentiation	18	7.346938775510205	0.007839229089608149	ABLIM1, PRRXL1, PLXNC1, CCK, PTPRF, LRTM2, DPYSL5, NR4A3, GREM1, NTN1, SLIT3, NRCAM, UNC13D, TIAM1, LAMC3, MEG3, NGF, MYH10
GOTERM_BP_FAT	GO:0042327~positive regulation of phosphorylation	20	8.16326530612245	0.007845153980816384	XDH, CCK, EEF1A2, MLXIPL, WWC1, TEAD1, HFE, FGF21, GREM1, TLR6, TIMP2, CRHR2, INHBA, C1QTNF3, TIAM1, HIPK2, FGF2, BMP8B, TEC, NGF
GOTERM_BP_FAT	GO:1901342~regulation of vasculature development	9	3.6734693877551026	0.008534652700667573	XDH, CRHR2, PPP1R16B, SP100, HIPK2, MEG3, GREM1, FGF2, ANXA3
GOTERM_BP_FAT	GO:0051050~positive regulation of transport	21	8.571428571428571	0.00859885219922617	KCNE1L, CCK, NOS1, IL1RL1, XPO4, ADCYAP1R1, OXTR, HFE, FGF21, NR4A3, GREM1, TAC4, FAM132B, SYNGR3, CRHR2, CD38, UNC13D, SORBS1, C1QTNF3, OXCT1, SCN5A
GOTERM_BP_FAT	GO:0035457~cellular response to interferon-alpha	3	1.2244897959183674	0.008709573797367611	IFIT3, IFIT2, IFIT1
GOTERM_BP_FAT	GO:0007267~cell-cell signaling	25	10.204081632653061	0.009046344129453567	KCNE1L, NOS1, CCDC88C, SYT8, HFE, OXTR, GREM1, TAC4, CRHR2, DKK3, CD38, INHBA, SSTR3, CXCL14, C1QTNF3, TIAM1, OXCT1, MEG3, SYT13, NDRG2, SLC5A7, LRP2, FGF2, SCN5A, NGF
GOTERM_BP_FAT	GO:0046890~regulation of lipid biosynthetic process	7	2.857142857142857	0.009172223366738296	DKK3, SORBS1, LDLR, DGAT2, SERPINA12, MLXIPL, THRSP
GOTERM_BP_FAT	GO:0051046~regulation of secretion	17	6.938775510204081	0.009701069486999316	CCK, NOS1, IL1RL1, SYT8, OXTR, HFE, TLR5, TLR6, TAC4, CRHR2, CD38, INHBA, UNC13D, C1QTNF3, TIAM1, OXCT1, NGF
GOTERM_BP_FAT	GO:0034097~response to cytokine	16	6.530612244897959	0.009893064393541736	ASPN, GM12185, PTPRF, OXTR, TIMP2, H2-Q7, SLIT3, IFIT3, ALDH1A2, CD38, IFIT2, IFIT1, F830016B08RIK, PALM3, MYB, IFI203
GOTERM_BP_FAT	GO:0007565~female pregnancy	8	3.2653061224489797	0.00999738126292167	CD38, NOS1, CYP2D22, OXTR, HFE, ITGA3, IGFBP2, H2-Q7
GOTERM_BP_FAT	GO:0007167~enzyme linked receptor protein signaling pathway	18	7.346938775510205	0.010548550283593186	FGF6, ASPN, XDH, PTPRF, SERPINA12, HFE, ITGA3, FGF21, GREM1, INHBA, SORBS1, TIAM1, HIPK2, MEG3, FGF2, BMP8B, NGF, TEC
GOTERM_BP_FAT	GO:0023061~signal release	12	4.8979591836734695	0.010621118696143206	CRHR2, INHBA, CD38, NOS1, C1QTNF3, TIAM1, OXCT1, SYT8, MEG3, SYT13, HFE, LRP2
GOTERM_BP_FAT	GO:0055082~cellular chemical homeostasis	17	6.938775510204081	0.010651720232983629	NOS1, ADCYAP1R1, MLXIPL, OXTR, HFE, FGF21, TAC4, FAM132B, CRHR2, CD38, SLC24A4, DGAT2, C1QTNF3, SLC26A7, OXCT1, FGF2, NGF
GOTERM_BP_FAT	GO:0051049~regulation of transport	32	13.061224489795919	0.011228613434656039	KCNE1L, CCK, XPO4, ADCYAP1R1, CLCNKA, SYT8, HFE, OXTR, TLR5, GREM1, TLR6, GSG1L, TAC4, FAM132B, SORBS1, C1QTNF3, TIAM1, OXCT1, SCN5A, SP100, NOS1, PTPN3, IL1RL1, FGF21, NR4A3, SYNGR3, CRHR2, INHBA, CD38, UNC13D, SVIP, NGF
GOTERM_BP_FAT	GO:1903530~regulation of secretion by cell	16	6.530612244897959	0.011310227104248703	CCK, NOS1, IL1RL1, SYT8, OXTR, HFE, TLR5, TLR6, CRHR2, CD38, INHBA, UNC13D, C1QTNF3, TIAM1, OXCT1, NGF
GOTERM_BP_FAT	GO:0031330~negative regulation of cellular catabolic process	5	2.0408163265306123	0.011326419929080553	PTPN3, HFE, SVIP, ACACB, TIMP2
GOTERM_BP_FAT	GO:0022603~regulation of anatomical structure morphogenesis	21	8.571428571428571	0.011371956896796495	ASPN, FMNL1, XDH, PLXNC1, SP100, SHROOM3, PTPRF, GREM1, NTN1, ANXA3, SLIT3, CRHR2, PPP1R16B, UNC13D, ANKRD23, TIAM1, HIPK2, MEG3, FGF2, MYH10, NGF
GOTERM_BP_FAT	GO:0042180~cellular ketone metabolic process	7	2.857142857142857	0.011823814626298671	DKK3, DGAT2, OXCT1, MLXIPL, ACACB, NR4A3, FAM132B
GOTERM_BP_FAT	GO:0019217~regulation of fatty acid metabolic process	5	2.0408163265306123	0.012331624640149327	DGAT2, MLXIPL, ACACB, NR4A3, FAM132B
GOTERM_BP_FAT	GO:0031399~regulation of protein modification process	29	11.83673469387755	0.012501957592204689	XDH, ASPN, CCK, WWC1, HFE, GREM1, TLR6, TIMP2, PPP1R16B, NLRC3, C1QTNF3, TIAM1, NDRG2, MYB, FGF2, TEC, NOS1, CCDC88C, MLXIPL, TEAD1, FGF21, CRHR2, INHBA, PHF19, ATF3, HIPK2, SVIP, BMP8B, NGF
GOTERM_BP_FAT	GO:0014070~response to organic cyclic compound	21	8.571428571428571	0.012520980917330674	NOS1, LUM, ADCYAP1R1, ESRRG, OXTR, ACACB, NR4A3, ANXA3, SLIT3, IFIT3, CRHR2, ALDH1A2, CD38, INHBA, USP18, IFIT1, SSTR3, PTGDS, TIAM1, IGFBP2, SCN5A
GOTERM_BP_FAT	GO:0044255~cellular lipid metabolic process	19	7.755102040816326	0.012639202202052375	CYP2D22, LDLR, FADS3, MLXIPL, ACACB, NR4A3, FGF21, 4930538K18RIK, FADS6, MTTP, ALDH1A2, DHRS3, ANKRD23, SMPDL3B, PTGDS, DGAT2, DGKG, FGF2, THRSP
GOTERM_BP_FAT	GO:0090288~negative regulation of cellular response to growth factor stimulus	6	2.4489795918367347	0.013345965349561784	ASPN, XDH, PTPRF, HIPK2, MEG3, GREM1
GOTERM_BP_FAT	GO:0071495~cellular response to endogenous stimulus	23	9.387755102040817	0.0136136736504593	FGF6, ASPN, NOS1, PTPRF, SERPINA12, IL1RL1, ESRRG, OXTR, HFE, ITGA3, FGF21, NR4A3, GREM1, SLIT3, CRHR2, INHBA, SSTR3, SORBS1, HIPK2, IGFBP2, FGF2, BMP8B, NGF
GOTERM_BP_FAT	GO:0019220~regulation of phosphate metabolic process	29	11.83673469387755	0.013689533935661125	XDH, ASPN, PPP1R27, CCK, ADCYAP1R1, WWC1, HFE, GREM1, TLR6, TIMP2, PPP1R16B, C1QTNF3, TIAM1, NDRG2, FGF2, TEC, NOS1, CCDC88C, EEF1A2, MLXIPL, TEAD1, FGF21, CRHR2, INHBA, ATF3, HIPK2, HSD11B1, BMP8B, NGF
GOTERM_BP_FAT	GO:0051174~regulation of phosphorus metabolic process	29	11.83673469387755	0.013792494469031491	XDH, ASPN, PPP1R27, CCK, ADCYAP1R1, WWC1, HFE, GREM1, TLR6, TIMP2, PPP1R16B, C1QTNF3, TIAM1, NDRG2, FGF2, TEC, NOS1, CCDC88C, EEF1A2, MLXIPL, TEAD1, FGF21, CRHR2, INHBA, ATF3, HIPK2, HSD11B1, BMP8B, NGF
GOTERM_BP_FAT	GO:0051056~regulation of small GTPase mediated signal transduction	8	3.2653061224489797	0.014344762830534858	TIAM1, ADCYAP1R1, ARHGEF16, ABRA, ITGA3, TIMP2, EPS8L2, NGF
GOTERM_BP_FAT	GO:0019725~cellular homeostasis	18	7.346938775510205	0.015797596152964208	NOS1, FGGY, ADCYAP1R1, MLXIPL, OXTR, HFE, FGF21, TAC4, FAM132B, CRHR2, CD38, SLC24A4, DGAT2, C1QTNF3, SLC26A7, OXCT1, FGF2, NGF
GOTERM_BP_FAT	GO:0046879~hormone secretion	10	4.081632653061225	0.015974929673440476	CRHR2, INHBA, CD38, NOS1, C1QTNF3, TIAM1, OXCT1, MEG3, HFE, LRP2
GOTERM_BP_FAT	GO:0071363~cellular response to growth factor stimulus	14	5.714285714285714	0.016291812042601297	FGF6, ASPN, XDH, NOS1, PTPRF, HIPK2, MEG3, HFE, ITGA3, FGF21, GREM1, FGF2, BMP8B, NGF
GOTERM_BP_FAT	GO:0045765~regulation of angiogenesis	8	3.2653061224489797	0.01634829384617599	CRHR2, PPP1R16B, SP100, HIPK2, MEG3, GREM1, FGF2, ANXA3
GOTERM_BP_FAT	GO:0008284~positive regulation of cell proliferation	19	7.755102040816326	0.01735661233362642	FGF6, CCDC88B, CCK, MLXIPL, FGF21, OPTN, NR4A3, GREM1, NTN1, ALDH1A2, CD38, PPP1R16B, ATF3, TIAM1, HIPK2, IGFBP2, FGF2, SCN5A, NGF
GOTERM_BP_FAT	GO:0051241~negative regulation of multicellular organismal process	22	8.979591836734693	0.017795923163064768	ASPN, XDH, HMGB3, SP100, NOS1, PRG4, IL1RL1, WWC1, HFE, OXTR, GREM1, NTN1, CRHR2, CD38, INHBA, NLRC3, C1QTNF3, PTGDS, MEG3, NDRG2, FGF2, DHX58
GOTERM_BP_FAT	GO:0014706~striated muscle tissue development	11	4.489795918367347	0.018050071732835536	HLF, CRHR2, ALDH1A2, AW551984, ATF3, XIRP2, MEG3, SGCD, GREM1, FGF2, MYH10
GOTERM_BP_FAT	GO:0009914~hormone transport	10	4.081632653061225	0.018143692253189188	CRHR2, INHBA, CD38, NOS1, C1QTNF3, TIAM1, OXCT1, MEG3, HFE, LRP2
GOTERM_BP_FAT	GO:0032274~gonadotropin secretion	3	1.2244897959183674	0.01828499251187445	CRHR2, INHBA, MEG3
GOTERM_BP_FAT	GO:0043124~negative regulation of I-kappaB kinase/NF-kappaB signaling	4	1.6326530612244898	0.018658170871150584	NLRC3, C1QTNF3, IL1RL1, OPTN
GOTERM_BP_FAT	GO:0043408~regulation of MAPK cascade	15	6.122448979591836	0.01873630618340045	XDH, WWC1, FGF21, GREM1, TLR6, TIMP2, INHBA, CRHR2, ATF3, C1QTNF3, TIAM1, HIPK2, NDRG2, FGF2, BMP8B
GOTERM_BP_FAT	GO:0044706~multi-multicellular organism process	8	3.2653061224489797	0.018782854634447267	CD38, NOS1, CYP2D22, OXTR, HFE, ITGA3, IGFBP2, H2-Q7
GOTERM_BP_FAT	GO:0006641~triglyceride metabolic process	5	2.0408163265306123	0.018875628133162178	LDLR, DGAT2, FGF21, THRSP, MTTP
GOTERM_BP_FAT	GO:0001932~regulation of protein phosphorylation	24	9.795918367346939	0.019551918548523808	ASPN, XDH, CCK, NOS1, CCDC88C, MLXIPL, WWC1, TEAD1, HFE, FGF21, GREM1, TLR6, TIMP2, CRHR2, INHBA, ATF3, C1QTNF3, TIAM1, HIPK2, NDRG2, FGF2, BMP8B, TEC, NGF
GOTERM_BP_FAT	GO:0032787~monocarboxylic acid metabolic process	13	5.3061224489795915	0.019666833947623894	CYP2D22, ALDOC, MLXIPL, FADS3, NR4A3, ACACB, FADS6, ALDH1A2, ANKRD23, UGT1A7C, DGAT2, PTGDS, VNN3
GOTERM_BP_FAT	GO:0031325~positive regulation of cellular metabolic process	43	17.551020408163264	0.01972301558724579	XDH, ABLIM1, ABLIM2, CCK, LDLR, ADCYAP1R1, LUM, WWC1, HFE, TLR5, GREM1, TLR6, TIMP2, CITED4, PPP1R16B, C1QTNF3, SORBS1, TIAM1, MEG3, ABRA, MYB, FGF2, TEC, NOS1, EEF1A2, ESRRG, MLXIPL, TEAD1, NR4A3, FGF21, TOX2, ANXA3, CRHR2, INHBA, CD38, ATF3, PHF19, DGAT2, HIPK2, PARP3, SVIP, BMP8B, NGF
GOTERM_BP_FAT	GO:0008211~glucocorticoid metabolic process	3	1.2244897959183674	0.02017104148909665	DKK3, SERPINA6, HSD11B1
GOTERM_BP_FAT	GO:0003012~muscle system process	10	4.081632653061225	0.02029005844545634	KCNE1L, NOS1, HSPB6, MYBPC2, TIAM1, LMCD1, OXTR, TEAD1, NR4A3, SCN5A
GOTERM_BP_FAT	GO:0048878~chemical homeostasis	21	8.571428571428571	0.020597721231286455	CCK, NOS1, LDLR, ADCYAP1R1, MLXIPL, HFE, OXTR, FGF21, TAC4, FAM132B, MTTP, CRHR2, CD38, SLC24A4, DGAT2, C1QTNF3, SLC26A7, OXCT1, FGF2, SCN5A, NGF
GOTERM_BP_FAT	GO:0001816~cytokine production	14	5.714285714285714	0.020704431553652654	CCDC88B, PRG4, IL1RL1, LUM, HFE, OPTN, NR4A3, TLR5, TLR6, CRHR2, NLRC3, C1QTNF3, NDRG2, DHX58
GOTERM_BP_FAT	GO:0001934~positive regulation of protein phosphorylation	18	7.346938775510205	0.02082831502642577	XDH, CCK, WWC1, TEAD1, HFE, FGF21, GREM1, TLR6, TIMP2, CRHR2, INHBA, C1QTNF3, TIAM1, HIPK2, FGF2, BMP8B, NGF, TEC
GOTERM_BP_FAT	GO:0033993~response to lipid	20	8.16326530612245	0.022048016624115693	NOS1, LDLR, ADCYAP1R1, ESRRG, OXTR, TEAD1, TLR5, NR4A3, ANXA3, SLIT3, CRHR2, ALDH1A2, CD38, INHBA, SSTR3, NLRC3, DGAT2, PTGDS, PALM3, IGFBP2
GOTERM_BP_FAT	GO:2000505~regulation of energy homeostasis	3	1.2244897959183674	0.022134663610299518	MLXIPL, NR4A3, BMP8B
GOTERM_BP_FAT	GO:1901615~organic hydroxy compound metabolic process	10	4.081632653061225	0.022986599597414843	CRHR2, ALDH1A2, DKK3, DHRS3, CYP2D22, LDLR, DGAT2, ADCYAP1R1, FGF2, MTTP
GOTERM_BP_FAT	GO:0022600~digestive system process	5	2.0408163265306123	0.023202440233698596	CRHR2, LDLR, SLC26A7, OXTR, TAC4
GOTERM_BP_FAT	GO:0042325~regulation of phosphorylation	25	10.204081632653061	0.02365963134026174	XDH, ASPN, CCK, WWC1, HFE, GREM1, TIMP2, TLR6, C1QTNF3, TIAM1, NDRG2, FGF2, TEC, NOS1, CCDC88C, EEF1A2, MLXIPL, TEAD1, FGF21, INHBA, CRHR2, ATF3, HIPK2, BMP8B, NGF
GOTERM_BP_FAT	GO:0006952~defense response	26	10.612244897959183	0.023681348134357943	BPIFB1, CCK, HMGB3, LDLR, HFE, TLR5, TLR6, TAC4, C1QTNF3, SMPDL3B, OASL2, PSTPIP1, DHX58, TEC, GM12185, CCDC88B, IL1RL1, LMCD1, OPTN, H2-Q7, ANXA3, IFIT3, IFIT2, IFIT1, UNC13D, F830016B08RIK
GOTERM_BP_FAT	GO:0060986~endocrine hormone secretion	4	1.6326530612244898	0.02386658963611382	CRHR2, INHBA, C1QTNF3, MEG3
GOTERM_BP_FAT	GO:0010866~regulation of triglyceride biosynthetic process	3	1.2244897959183674	0.024173937239454015	LDLR, DGAT2, THRSP
GOTERM_BP_FAT	GO:0007264~small GTPase mediated signal transduction	12	4.8979591836734695	0.024407033808976054	CNKSR1, ARHGAP32, TIAM1, ADCYAP1R1, MRAS, ARHGEF16, ABRA, ITGA3, TIMP2, NTN1, EPS8L2, NGF
GOTERM_BP_FAT	GO:0001817~regulation of cytokine production	13	5.3061224489795915	0.024490115811943675	CRHR2, CCDC88B, NLRC3, C1QTNF3, IL1RL1, PRG4, LUM, HFE, NDRG2, TLR5, NR4A3, TLR6, DHX58
GOTERM_BP_FAT	GO:0006928~movement of cell or subcellular component	29	11.83673469387755	0.02478833226814601	ABLIM1, KCNE1L, PLXNC1, CCK, WWC1, ITGA11, GREM1, DCHS1, NRCAM, TIAM1, GPC6, PSTPIP1, MEG3, SCN5A, FGF2, FMNL1, PRRXL1, SP100, PTPRF, ARHGEF16, DPYSL5, ITGA3, NR4A3, NTN1, ANXA3, SLIT3, KIF1A, CXCL14, MYH10
GOTERM_BP_FAT	GO:0060537~muscle tissue development	11	4.489795918367347	0.025232548621376312	HLF, CRHR2, ALDH1A2, AW551984, ATF3, XIRP2, MEG3, SGCD, GREM1, FGF2, MYH10
GOTERM_BP_FAT	GO:0006811~ion transport	24	9.795918367346939	0.02578057080433386	SLC16A13, KCNE1L, CCK, NOS1, SLC13A5, PTPN3, ADCYAP1R1, SLC7A8, CLCNKA, HFE, SLC10A4, GSG1L, SLC47A1, FAM132B, CRHR2, SLC24A4, SLC17A3, SLC26A7, SLC5A7, EMB, MYB, FGF2, SCN5A, NGF
GOTERM_BP_FAT	GO:0010647~positive regulation of cell communication	26	10.612244897959183	0.02579879393737524	XDH, SERPINA12, ADCYAP1R1, WWC1, OXTR, HFE, TLR5, GREM1, TLR6, TIMP2, C1QTNF3, TIAM1, OXCT1, ABRA, FGF2, DHX58, NOS1, LMCD1, FGF21, CD38, INHBA, CRHR2, ATF3, HIPK2, BMP8B, NGF
GOTERM_BP_FAT	GO:0048799~organ maturation	3	1.2244897959183674	0.02628697330231867	ALDH1A2, GREM1, DCHS1
GOTERM_BP_FAT	GO:0035295~tube development	15	6.122448979591836	0.026483175113031575	SHROOM3, TEAD1, OXTR, ITGA3, NR4A3, GREM1, NTN1, DCHS1, ALDH1A2, REC8, MEG3, HSD11B1, MYB, FGF2, SIM1
GOTERM_BP_FAT	GO:0023056~positive regulation of signaling	26	10.612244897959183	0.027100217927906803	XDH, SERPINA12, ADCYAP1R1, WWC1, OXTR, HFE, TLR5, GREM1, TLR6, TIMP2, C1QTNF3, TIAM1, OXCT1, ABRA, FGF2, DHX58, NOS1, LMCD1, FGF21, CD38, INHBA, CRHR2, ATF3, HIPK2, BMP8B, NGF
GOTERM_BP_FAT	GO:0043255~regulation of carbohydrate biosynthetic process	5	2.0408163265306123	0.02723275921628355	SORBS1, DGAT2, C1QTNF3, SERPINA12, ADCYAP1R1
GOTERM_BP_FAT	GO:0050886~endocrine process	5	2.0408163265306123	0.02723275921628355	CRHR2, INHBA, C1QTNF3, MEG3, OXTR
GOTERM_BP_FAT	GO:0046578~regulation of Ras protein signal transduction	7	2.857142857142857	0.027441382958817723	TIAM1, ARHGEF16, ABRA, ITGA3, TIMP2, EPS8L2, NGF
GOTERM_BP_FAT	GO:0002757~immune response-activating signal transduction	8	3.2653061224489797	0.028891852985166725	CD38, BPIFB1, SMPDL3B, NR4A3, TLR5, TLR6, DHX58, TEC
GOTERM_BP_FAT	GO:0045087~innate immune response	14	5.714285714285714	0.02893123767829209	IFIT3, IFIT2, BPIFB1, IFIT1, UNC13D, HMGB3, SMPDL3B, OASL2, PSTPIP1, TLR5, TLR6, H2-Q7, DHX58, TEC
GOTERM_BP_FAT	GO:0061061~muscle structure development	14	5.714285714285714	0.02924144561674953	FGF6, HLF, AW551984, GREM1, CRHR2, ATF3, ANKRD23, CXCL14, XIRP2, MEG3, SGCD, FGF2, TCF23, MYH10
GOTERM_BP_FAT	GO:0009893~positive regulation of metabolic process	45	18.367346938775512	0.02962175039300634	XDH, ABLIM1, ABLIM2, CCK, LDLR, ADCYAP1R1, LUM, WWC1, HFE, TLR5, GREM1, TLR6, TIMP2, CITED4, ALDH1A2, PPP1R16B, C1QTNF3, SORBS1, TIAM1, MEG3, ABRA, MYB, FGF2, TEC, NOS1, EEF1A2, ESRRG, MLXIPL, TEAD1, ITGA3, NR4A3, FGF21, TOX2, ANXA3, CRHR2, INHBA, CD38, ATF3, PHF19, DGAT2, HIPK2, PARP3, SVIP, BMP8B, NGF
GOTERM_BP_FAT	GO:0060393~regulation of pathway-restricted SMAD protein phosphorylation	4	1.6326530612244898	0.029781194222856248	INHBA, HFE, GREM1, BMP8B
GOTERM_BP_FAT	GO:0090092~regulation of transmembrane receptor protein serine/threonine kinase signaling pathway	7	2.857142857142857	0.030329894738296975	ASPN, INHBA, HIPK2, HFE, ITGA3, GREM1, BMP8B
GOTERM_BP_FAT	GO:0017144~drug metabolic process	3	1.2244897959183674	0.030726936430890393	NOS1, CYP2D22, FMO2
GOTERM_BP_FAT	GO:0035455~response to interferon-alpha	3	1.2244897959183674	0.030726936430890393	IFIT3, IFIT2, IFIT1
GOTERM_BP_FAT	GO:0035329~hippo signaling	3	1.2244897959183674	0.030726936430890393	WWC1, TEAD1, DCHS1
GOTERM_BP_FAT	GO:0032355~response to estradiol	6	2.4489795918367347	0.030861619547571325	ALDH1A2, CD38, SSTR3, ADCYAP1R1, OXTR, IGFBP2
GOTERM_BP_FAT	GO:0060389~pathway-restricted SMAD protein phosphorylation	4	1.6326530612244898	0.031048488287125663	INHBA, HFE, GREM1, BMP8B
GOTERM_BP_FAT	GO:1903524~positive regulation of blood circulation	5	2.0408163265306123	0.03165664612918502	CRHR2, CD38, NOS1, OXTR, SCN5A
GOTERM_BP_FAT	GO:0048545~response to steroid hormone	10	4.081632653061225	0.031925181994826454	CRHR2, CD38, SSTR3, PTGDS, ESRRG, OXTR, NR4A3, IGFBP2, ANXA3, SLIT3
GOTERM_BP_FAT	GO:0040011~locomotion	26	10.612244897959183	0.0321666527804656	ABLIM1, PLXNC1, CCK, WWC1, ITGA11, GREM1, DCHS1, NRCAM, TIAM1, GPC6, PSTPIP1, MEG3, FGF2, FMNL1, PRRXL1, SP100, PTPRF, ARHGEF16, DPYSL5, ITGA3, NR4A3, NTN1, ANXA3, SLIT3, CXCL14, MYH10
GOTERM_BP_FAT	GO:0001818~negative regulation of cytokine production	7	2.857142857142857	0.03231293737346254	NLRC3, C1QTNF3, PRG4, IL1RL1, HFE, NDRG2, DHX58
GOTERM_BP_FAT	GO:0031667~response to nutrient levels	11	4.489795918367347	0.032523672704205864	ALDH1A2, SSTR3, NOS1, CCK, ATF3, OXCT1, HFE, ACACB, FGF21, IGFBP2, BMP8B
GOTERM_BP_FAT	GO:0002221~pattern recognition receptor signaling pathway	5	2.0408163265306123	0.0325891097659497	BPIFB1, SMPDL3B, TLR5, TLR6, DHX58
GOTERM_BP_FAT	GO:0006639~acylglycerol metabolic process	5	2.0408163265306123	0.0325891097659497	LDLR, DGAT2, FGF21, THRSP, MTTP
GOTERM_BP_FAT	GO:0006638~neutral lipid metabolic process	5	2.0408163265306123	0.034501967991375754	LDLR, DGAT2, FGF21, THRSP, MTTP
GOTERM_BP_FAT	GO:0002274~myeloid leukocyte activation	6	2.4489795918367347	0.03538827754146054	UNC13D, IL1RL1, NR4A3, TLR6, TAC4, ANXA3
GOTERM_BP_FAT	GO:0007205~protein kinase C-activating G-protein coupled receptor signaling pathway	3	1.2244897959183674	0.03789469270877743	CRHR2, CCK, DGKG
GOTERM_BP_FAT	GO:0090208~positive regulation of triglyceride metabolic process	3	1.2244897959183674	0.03789469270877743	LDLR, DGAT2, FGF21
GOTERM_BP_FAT	GO:0031328~positive regulation of cellular biosynthetic process	28	11.428571428571429	0.038315466844863165	ABLIM1, ABLIM2, LDLR, LUM, ADCYAP1R1, TLR5, GREM1, TLR6, TIMP2, CITED4, SORBS1, MEG3, ABRA, MYB, FGF2, NOS1, ESRRG, MLXIPL, TEAD1, NR4A3, TOX2, CRHR2, INHBA, CD38, ATF3, DGAT2, HIPK2, SVIP
GOTERM_BP_FAT	GO:0001944~vasculature development	14	5.714285714285714	0.038948244841916675	XDH, FGF6, SP100, GREM1, ANXA3, NRCAM, CRHR2, ALDH1A2, PPP1R16B, HIPK2, MEG3, LRP2, FGF2, MYH10
GOTERM_BP_FAT	GO:0002764~immune response-regulating signaling pathway	8	3.2653061224489797	0.03895109132105237	CD38, BPIFB1, SMPDL3B, NR4A3, TLR5, TLR6, DHX58, TEC
GOTERM_BP_FAT	GO:0043299~leukocyte degranulation	4	1.6326530612244898	0.039236480825184786	UNC13D, NR4A3, TAC4, ANXA3
GOTERM_BP_FAT	GO:0046486~glycerolipid metabolic process	8	3.2653061224489797	0.039600883209498436	LDLR, DGAT2, DGKG, FGF21, 4930538K18RIK, FGF2, THRSP, MTTP
GOTERM_BP_FAT	GO:0032270~positive regulation of cellular protein metabolic process	23	9.387755102040817	0.03968150604205441	XDH, CCK, NOS1, WWC1, HFE, TEAD1, FGF21, GREM1, TLR6, TIMP2, CRHR2, INHBA, PPP1R16B, PHF19, C1QTNF3, TIAM1, HIPK2, SVIP, MYB, FGF2, BMP8B, TEC, NGF
GOTERM_BP_FAT	GO:0009967~positive regulation of signal transduction	23	9.387755102040817	0.04023236727694085	XDH, NOS1, SERPINA12, ADCYAP1R1, LMCD1, WWC1, HFE, FGF21, TLR5, GREM1, TLR6, TIMP2, CRHR2, INHBA, ATF3, C1QTNF3, TIAM1, HIPK2, ABRA, FGF2, BMP8B, DHX58, NGF
GOTERM_BP_FAT	GO:0030900~forebrain development	10	4.081632653061225	0.04098825861887897	CRHR2, ALDH1A2, INHBA, SSTR3, OXTR, NR4A3, LRP2, FGF2, ANXA3, MYH10
GOTERM_BP_FAT	GO:0002758~innate immune response-activating signal transduction	5	2.0408163265306123	0.04170216035799284	BPIFB1, SMPDL3B, TLR5, TLR6, DHX58
GOTERM_BP_FAT	GO:0071345~cellular response to cytokine stimulus	12	4.8979591836734695	0.04180128484951437	IFIT3, ASPN, IFIT2, IFIT1, GM12185, PTPRF, F830016B08RIK, PALM3, IFI203, MYB, H2-Q7, SLIT3
GOTERM_BP_FAT	GO:0042445~hormone metabolic process	6	2.4489795918367347	0.04205769157813381	ALDH1A2, DKK3, DHRS3, UGT1A7C, HFE, NGF
GOTERM_BP_FAT	GO:0007417~central nervous system development	18	7.346938775510205	0.04303422664337213	PRRXL1, OXTR, NR4A3, TIMP2, ANXA3, SYNGR3, NRCAM, INHBA, CRHR2, ALDH1A2, SSTR3, LAMC3, OXCT1, NDRG2, LRP2, FGF2, VNN3, MYH10
GOTERM_BP_FAT	GO:0048738~cardiac muscle tissue development	7	2.857142857142857	0.04322501630547239	ALDH1A2, AW551984, XIRP2, SGCD, GREM1, FGF2, MYH10
GOTERM_BP_FAT	GO:0046883~regulation of hormone secretion	8	3.2653061224489797	0.04337870678720664	CRHR2, INHBA, CD38, NOS1, C1QTNF3, TIAM1, OXCT1, HFE
GOTERM_BP_FAT	GO:0000165~MAPK cascade	14	5.714285714285714	0.04374160289413605	XDH, WWC1, OXTR, FGF21, GREM1, TLR6, TIMP2, CRHR2, ATF3, C1QTNF3, TIAM1, HIPK2, NDRG2, FGF2
GOTERM_BP_FAT	GO:0072330~monocarboxylic acid biosynthetic process	6	2.4489795918367347	0.04380096535936806	ALDH1A2, PTGDS, FADS3, MLXIPL, ACACB, FADS6
GOTERM_BP_FAT	GO:0007155~cell adhesion	26	10.612244897959183	0.04498601436598322	MYBPC2, ITGA11, HFE, GREM1, DCHS1, NRCAM, SMOC2, NLRC3, SORBS1, TIAM1, PSTPIP1, EMB, MYB, GM14025, CCDC88B, PTPRF, ARHGEF16, ITGA3, NR4A3, NTN1, AMIGO2, UNC13D, LAMC3, IGFBP2, JAM2, MYH10
GOTERM_BP_FAT	GO:0032101~regulation of response to external stimulus	15	6.122448979591836	0.045003513167970355	PLXNC1, CCK, PTPRF, LDLR, IL1RL1, LMCD1, GREM1, IFIT1, SMPDL3B, CXCL14, C1QTNF3, TIAM1, FGF2, DHX58, TEC
GOTERM_BP_FAT	GO:0032635~interleukin-6 production	5	2.0408163265306123	0.04502899448797492	CRHR2, NLRC3, C1QTNF3, PRG4, TLR6
GOTERM_BP_FAT	GO:0032675~regulation of interleukin-6 production	5	2.0408163265306123	0.04502899448797492	CRHR2, NLRC3, C1QTNF3, PRG4, TLR6
GOTERM_BP_FAT	GO:0006094~gluconeogenesis	4	1.6326530612244898	0.045243412867140724	ATF3, DGAT2, C1QTNF3, SERPINA12
GOTERM_BP_FAT	GO:0023014~signal transduction by protein phosphorylation	14	5.714285714285714	0.045427814792471516	XDH, WWC1, OXTR, FGF21, GREM1, TLR6, TIMP2, CRHR2, ATF3, C1QTNF3, TIAM1, HIPK2, NDRG2, FGF2
GOTERM_BP_FAT	GO:0015711~organic anion transport	8	3.2653061224489797	0.04555915940585776	SLC16A13, SLC13A5, CCK, SLC17A3, SLC26A7, SLC7A8, EMB, FAM132B
GOTERM_BP_FAT	GO:0045981~positive regulation of nucleotide metabolic process	5	2.0408163265306123	0.04617006121339849	CRHR2, NOS1, ADCYAP1R1, MLXIPL, TIMP2
GOTERM_BP_FAT	GO:1900544~positive regulation of purine nucleotide metabolic process	5	2.0408163265306123	0.04617006121339849	CRHR2, NOS1, ADCYAP1R1, MLXIPL, TIMP2
GOTERM_BP_FAT	GO:0035023~regulation of Rho protein signal transduction	5	2.0408163265306123	0.04617006121339849	TIAM1, ARHGEF16, ABRA, ITGA3, EPS8L2
GOTERM_BP_FAT	GO:0009991~response to extracellular stimulus	11	4.489795918367347	0.04636936523643002	ALDH1A2, SSTR3, NOS1, CCK, ATF3, OXCT1, HFE, ACACB, FGF21, IGFBP2, BMP8B
GOTERM_BP_FAT	GO:1902533~positive regulation of intracellular signal transduction	17	6.938775510204081	0.04710330526663588	XDH, SERPINA12, ADCYAP1R1, LMCD1, WWC1, FGF21, GREM1, TLR6, TIMP2, CRHR2, C1QTNF3, TIAM1, HIPK2, ABRA, FGF2, DHX58, NGF
GOTERM_BP_FAT	GO:0010906~regulation of glucose metabolic process	5	2.0408163265306123	0.04732717019324417	SORBS1, DGAT2, C1QTNF3, SERPINA12, ACACB
GOTERM_BP_FAT	GO:0006796~phosphate-containing compound metabolic process	42	17.142857142857142	0.047681588731914	XDH, PPP1R27, ASPN, CDK18, CCK, ADCYAP1R1, FGGY, ALDOC, WWC1, HFE, OXTR, GREM1, TLR6, TIMP2, DUPD1, PPP1R16B, C1QTNF3, SMPDL3B, TIAM1, OASL2, FMO2, DGKG, DERA, NDRG2, FGF2, TEC, NOS1, PTPRF, PTPN3, CCDC88C, EEF1A2, MLXIPL, TEAD1, FGF21, 4930538K18RIK, CRHR2, INHBA, ATF3, HIPK2, HSD11B1, BMP8B, NGF
GOTERM_BP_FAT	GO:0009891~positive regulation of biosynthetic process	28	11.428571428571429	0.0478144313736724	ABLIM1, ABLIM2, LDLR, LUM, ADCYAP1R1, TLR5, GREM1, TLR6, TIMP2, CITED4, SORBS1, MEG3, ABRA, MYB, FGF2, NOS1, ESRRG, MLXIPL, TEAD1, NR4A3, TOX2, CRHR2, INHBA, CD38, ATF3, DGAT2, HIPK2, SVIP
GOTERM_BP_FAT	GO:0051047~positive regulation of secretion	10	4.081632653061225	0.047922500771619955	CRHR2, CD38, UNC13D, CCK, C1QTNF3, IL1RL1, OXCT1, OXTR, HFE, TAC4
GOTERM_BP_FAT	GO:0006793~phosphorus metabolic process	42	17.142857142857142	0.04857233754278263	XDH, PPP1R27, ASPN, CDK18, CCK, ADCYAP1R1, FGGY, ALDOC, WWC1, HFE, OXTR, GREM1, TLR6, TIMP2, DUPD1, PPP1R16B, C1QTNF3, SMPDL3B, TIAM1, OASL2, FMO2, DGKG, DERA, NDRG2, FGF2, TEC, NOS1, PTPRF, PTPN3, CCDC88C, EEF1A2, MLXIPL, TEAD1, FGF21, 4930538K18RIK, CRHR2, INHBA, ATF3, HIPK2, HSD11B1, BMP8B, NGF
GOTERM_BP_FAT	GO:0070201~regulation of establishment of protein localization	16	6.530612244897959	0.048633830934712546	SP100, NOS1, IL1RL1, XPO4, ARHGEF16, ITGA3, TLR5, GREM1, TLR6, CRHR2, CD38, SORBS1, C1QTNF3, TIAM1, OXCT1, SVIP
GOTERM_BP_FAT	GO:0022610~biological adhesion	26	10.612244897959183	0.04871280080937482	MYBPC2, ITGA11, HFE, GREM1, DCHS1, NRCAM, SMOC2, NLRC3, SORBS1, TIAM1, PSTPIP1, EMB, MYB, GM14025, CCDC88B, PTPRF, ARHGEF16, ITGA3, NR4A3, NTN1, AMIGO2, UNC13D, LAMC3, IGFBP2, JAM2, MYH10
GOTERM_BP_FAT	GO:0031175~neuron projection development	17	6.938775510204081	0.049034281735533695	ABLIM1, PRRXL1, PLXNC1, CCK, PTPRF, CLMN, LRTM2, DPYSL5, ITGA3, NR4A3, NTN1, SLIT3, NRCAM, TIAM1, MEG3, NGF, MYH10
GOTERM_BP_FAT	GO:0002218~activation of innate immune response	5	2.0408163265306123	0.04968944952567578	BPIFB1, SMPDL3B, TLR5, TLR6, DHX58
GOTERM_BP_FAT	GO:0002275~myeloid cell activation involved in immune response	4	1.6326530612244898	0.05003017752906712	UNC13D, NR4A3, TAC4, ANXA3
GOTERM_BP_FAT	GO:0019319~hexose biosynthetic process	4	1.6326530612244898	0.05003017752906712	ATF3, DGAT2, C1QTNF3, SERPINA12
GOTERM_BP_FAT	GO:0055088~lipid homeostasis	5	2.0408163265306123	0.05089458003860844	LDLR, DGAT2, C1QTNF3, MLXIPL, MTTP
GOTERM_BP_FAT	GO:0001508~action potential	5	2.0408163265306123	0.05089458003860844	NRCAM, KCNE1L, PTPN3, SCN3A, SCN5A
GOTERM_BP_FAT	GO:0055085~transmembrane transport	18	7.346938775510205	0.051063911964617806	SLC16A13, KCNE1L, NOS1, SLC13A5, PTPN3, SLC7A8, CLCNKA, SLC47A1, GSG1L, SLC24A4, SLC17A3, SLC29A4, SLC26A7, SLC5A7, EMB, FGF2, SCN5A, NGF
GOTERM_BP_FAT	GO:0046320~regulation of fatty acid oxidation	3	1.2244897959183674	0.051081019879909484	DGAT2, ACACB, NR4A3
GOTERM_BP_FAT	GO:0090004~positive regulation of establishment of protein localization to plasma membrane	3	1.2244897959183674	0.051081019879909484	SORBS1, ARHGEF16, ITGA3
GOTERM_BP_FAT	GO:0034698~response to gonadotropin	3	1.2244897959183674	0.051081019879909484	INHBA, ITGA3, TOX2
GOTERM_BP_FAT	GO:0010604~positive regulation of macromolecule metabolic process	41	16.73469387755102	0.05157357801820078	XDH, ABLIM1, ABLIM2, CCK, LDLR, LUM, WWC1, HFE, GREM1, TLR6, TIMP2, CITED4, ALDH1A2, PPP1R16B, C1QTNF3, SORBS1, TIAM1, MEG3, ABRA, MYB, FGF2, TEC, NOS1, ESRRG, MLXIPL, TEAD1, ITGA3, NR4A3, FGF21, TOX2, ANXA3, CRHR2, INHBA, CD38, ATF3, PHF19, HIPK2, PARP3, SVIP, BMP8B, NGF
GOTERM_BP_FAT	GO:0016051~carbohydrate biosynthetic process	6	2.4489795918367347	0.05232046614442655	ATF3, SORBS1, DGAT2, C1QTNF3, SERPINA12, ADCYAP1R1
GOTERM_BP_FAT	GO:0046364~monosaccharide biosynthetic process	4	1.6326530612244898	0.053352975630218395	ATF3, DGAT2, C1QTNF3, SERPINA12
GOTERM_BP_FAT	GO:0060395~SMAD protein signal transduction	4	1.6326530612244898	0.053352975630218395	INHBA, HIPK2, MEG3, BMP8B
GOTERM_BP_FAT	GO:0031098~stress-activated protein kinase signaling cascade	7	2.857142857142857	0.05350162984796273	XDH, CRHR2, TIAM1, CCDC88C, HIPK2, GREM1, TLR6
GOTERM_BP_FAT	GO:0001568~blood vessel development	13	5.3061224489795915	0.05363630606475045	XDH, FGF6, GREM1, ANXA3, NRCAM, CRHR2, ALDH1A2, PPP1R16B, HIPK2, MEG3, LRP2, FGF2, MYH10
GOTERM_BP_FAT	GO:0006631~fatty acid metabolic process	9	3.6734693877551026	0.05393793719274712	ANKRD23, PTGDS, CYP2D22, DGAT2, FADS3, MLXIPL, ACACB, NR4A3, FADS6
GOTERM_BP_FAT	GO:0002684~positive regulation of immune system process	15	6.122448979591836	0.05404355313443751	CCDC88B, BPIFB1, IL1RL1, NR4A3, TLR5, TLR6, CD38, INHBA, UNC13D, SMPDL3B, CXCL14, IGFBP2, MYB, DHX58, TEC
GOTERM_BP_FAT	GO:0045055~regulated exocytosis	6	2.4489795918367347	0.05434137388310023	UNC13D, SYT8, SYT13, NR4A3, TAC4, ANXA3
GOTERM_BP_FAT	GO:0007169~transmembrane receptor protein tyrosine kinase signaling pathway	11	4.489795918367347	0.054941070072082376	FGF6, XDH, SORBS1, PTPRF, TIAM1, SERPINA12, MEG3, FGF21, FGF2, TEC, NGF
GOTERM_BP_FAT	GO:0030001~metal ion transport	15	6.122448979591836	0.05496540514323457	KCNE1L, NOS1, SLC13A5, PTPN3, ADCYAP1R1, HFE, SLC10A4, CRHR2, SLC17A3, SLC24A4, SLC5A7, MYB, FGF2, SCN5A, NGF
GOTERM_BP_FAT	GO:0043393~regulation of protein binding	6	2.4489795918367347	0.05639607924047346	IFIT2, PTPRF, TIAM1, HIPK2, HFE, NGF
GOTERM_BP_FAT	GO:0007586~digestion	5	2.0408163265306123	0.05715909367587777	CRHR2, LDLR, SLC26A7, OXTR, TAC4
GOTERM_BP_FAT	GO:0001819~positive regulation of cytokine production	9	3.6734693877551026	0.05723049127806053	CRHR2, CCDC88B, C1QTNF3, IL1RL1, LUM, NR4A3, TLR5, TLR6, DHX58
GOTERM_BP_FAT	GO:0060341~regulation of cellular localization	16	6.530612244897959	0.05724985976923452	SP100, NOS1, XPO4, ADCYAP1R1, ARHGEF16, HFE, ITGA3, GREM1, CRHR2, UNC13D, SORBS1, C1QTNF3, TIAM1, OXCT1, SVIP, NGF
GOTERM_BP_FAT	GO:0043502~regulation of muscle adaptation	4	1.6326530612244898	0.05853096591231915	LMCD1, TEAD1, NR4A3, SCN5A
GOTERM_BP_FAT	GO:0046889~positive regulation of lipid biosynthetic process	4	1.6326530612244898	0.05853096591231915	SORBS1, LDLR, DGAT2, MLXIPL
GOTERM_BP_FAT	GO:0046942~carboxylic acid transport	7	2.857142857142857	0.05861770444315488	SLC16A13, SLC13A5, CCK, SLC26A7, SLC7A8, EMB, FAM132B
GOTERM_BP_FAT	GO:0006066~alcohol metabolic process	7	2.857142857142857	0.05902663219767352	ALDH1A2, DHRS3, LDLR, DGAT2, ADCYAP1R1, FGF2, MTTP
GOTERM_BP_FAT	GO:0051384~response to glucocorticoid	6	2.4489795918367347	0.05957262854378345	CRHR2, SSTR3, PTGDS, IGFBP2, ANXA3, SLIT3
GOTERM_BP_FAT	GO:0031329~regulation of cellular catabolic process	8	3.2653061224489797	0.05965140990641897	PTPN3, MLXIPL, HSD11B1, HFE, SVIP, ACACB, FGF21, TIMP2
GOTERM_BP_FAT	GO:0043269~regulation of ion transport	12	4.8979591836734695	0.06044562029500142	KCNE1L, CRHR2, NOS1, CCK, PTPN3, ADCYAP1R1, CLCNKA, HFE, GSG1L, FAM132B, SCN5A, NGF
GOTERM_BP_FAT	GO:0030029~actin filament-based process	13	5.3061224489795915	0.061605403170893164	FMNL1, KCNE1L, ABLIM2, SHROOM3, SPIRE2, DAAM2, CORO2B, CRHR2, ANKRD23, SORBS1, XIRP2, SCN5A, MYH10
GOTERM_BP_FAT	GO:0002224~toll-like receptor signaling pathway	4	1.6326530612244898	0.06210987329043398	BPIFB1, SMPDL3B, TLR5, TLR6
GOTERM_BP_FAT	GO:0043270~positive regulation of ion transport	7	2.857142857142857	0.06223139426631746	KCNE1L, NOS1, CCK, ADCYAP1R1, HFE, FAM132B, SCN5A
GOTERM_BP_FAT	GO:0001960~negative regulation of cytokine-mediated signaling pathway	3	1.2244897959183674	0.06263018480789333	PTPRF, PALM3, SLIT3
GOTERM_BP_FAT	GO:0006082~organic acid metabolic process	16	6.530612244897959	0.06289728268799766	NOS1, CYP2D22, ALDOC, FADS3, MLXIPL, NR4A3, ACACB, FADS6, ALDH1A2, ANKRD23, UGT1A7C, PTGDS, DGAT2, SLC17A3, FMO2, VNN3
GOTERM_BP_FAT	GO:0022008~neurogenesis	26	10.612244897959183	0.06336529565903588	ABLIM1, PLXNC1, CCK, LRTM2, TIMP2, DCHS1, NRCAM, ALDH1A2, TIAM1, DGKG, MEG3, FGF2, PRRXL1, NOS1, PTPRF, CLMN, DPYSL5, ITGA3, NR4A3, NTN1, SLIT3, INHBA, LAMC3, HIPK2, NGF, MYH10
GOTERM_BP_FAT	GO:0045766~positive regulation of angiogenesis	5	2.0408163265306123	0.06381851004053611	PPP1R16B, HIPK2, GREM1, FGF2, ANXA3
GOTERM_BP_FAT	GO:0002253~activation of immune response	8	3.2653061224489797	0.06389833948246387	CD38, BPIFB1, SMPDL3B, NR4A3, TLR5, TLR6, DHX58, TEC
GOTERM_BP_FAT	GO:0051045~negative regulation of membrane protein ectodomain proteolysis	2	0.8163265306122449	0.064366161650187	PTPN3, TIMP2
GOTERM_BP_FAT	GO:0060372~regulation of atrial cardiac muscle cell membrane repolarization	2	0.8163265306122449	0.064366161650187	KCNE1L, SCN5A
GOTERM_BP_FAT	GO:0006633~fatty acid biosynthetic process	5	2.0408163265306123	0.06659163839210122	PTGDS, FADS3, MLXIPL, ACACB, FADS6
GOTERM_BP_FAT	GO:0002444~myeloid leukocyte mediated immunity	4	1.6326530612244898	0.06766444868841161	UNC13D, NR4A3, TAC4, ANXA3
GOTERM_BP_FAT	GO:0015844~monoamine transport	4	1.6326530612244898	0.06766444868841161	CRHR2, NOS1, SLC29A4, OXTR
GOTERM_BP_FAT	GO:0080134~regulation of response to stress	20	8.16326530612245	0.0694113142688833	XDH, BPIFB1, LDLR, PTPRF, IL1RL1, LMCD1, TLR5, NR4A3, GREM1, TLR6, CRHR2, IFIT1, SMPDL3B, C1QTNF3, TIAM1, HIPK2, SVIP, FGF2, DHX58, TEC
GOTERM_BP_FAT	GO:0032092~positive regulation of protein binding	4	1.6326530612244898	0.0695647594156403	TIAM1, HIPK2, HFE, NGF
GOTERM_BP_FAT	GO:0030804~positive regulation of cyclic nucleotide biosynthetic process	4	1.6326530612244898	0.0695647594156403	CRHR2, NOS1, ADCYAP1R1, TIMP2
GOTERM_BP_FAT	GO:0008202~steroid metabolic process	7	2.857142857142857	0.07091411426403245	DKK3, LDLR, DGAT2, SERPINA12, SERPINA6, HSD11B1, MTTP
GOTERM_BP_FAT	GO:0044262~cellular carbohydrate metabolic process	7	2.857142857142857	0.07091411426403245	SORBS1, DGAT2, C1QTNF3, SERPINA12, ADCYAP1R1, HSD11B1, ACACB
GOTERM_BP_FAT	GO:0007517~muscle organ development	9	3.6734693877551026	0.07133881138296959	HLF, CRHR2, ATF3, XIRP2, MEG3, SGCD, GREM1, FGF2, TCF23
GOTERM_BP_FAT	GO:0021762~substantia nigra development	3	1.2244897959183674	0.07181212831125759	NDRG2, FGF2, SYNGR3
GOTERM_BP_FAT	GO:0051247~positive regulation of protein metabolic process	23	9.387755102040817	0.07213981011906581	XDH, CCK, NOS1, WWC1, HFE, TEAD1, FGF21, GREM1, TLR6, TIMP2, CRHR2, INHBA, PPP1R16B, PHF19, C1QTNF3, TIAM1, HIPK2, SVIP, MYB, FGF2, BMP8B, TEC, NGF
GOTERM_BP_FAT	GO:0034754~cellular hormone metabolic process	4	1.6326530612244898	0.07343720311696014	ALDH1A2, DKK3, DHRS3, UGT1A7C
GOTERM_BP_FAT	GO:0048858~cell projection morphogenesis	15	6.122448979591836	0.07344229065174224	ABLIM1, PLXNC1, PRRXL1, CCK, PTPRF, LRTM2, DPYSL5, NR4A3, NTN1, SLIT3, NRCAM, TIAM1, MEG3, NGF, MYH10
GOTERM_BP_FAT	GO:0006930~substrate-dependent cell migration, cell extension	2	0.8163265306122449	0.07468565251368085	NTN1, MYH10
GOTERM_BP_FAT	GO:0035356~cellular triglyceride homeostasis	2	0.8163265306122449	0.07468565251368085	DGAT2, C1QTNF3
GOTERM_BP_FAT	GO:1903078~positive regulation of protein localization to plasma membrane	3	1.2244897959183674	0.07496424877082301	SORBS1, ARHGEF16, ITGA3
GOTERM_BP_FAT	GO:1904377~positive regulation of protein localization to cell periphery	3	1.2244897959183674	0.07496424877082301	SORBS1, ARHGEF16, ITGA3
GOTERM_BP_FAT	GO:0060761~negative regulation of response to cytokine stimulus	3	1.2244897959183674	0.07496424877082301	PTPRF, PALM3, SLIT3
GOTERM_BP_FAT	GO:1903532~positive regulation of secretion by cell	9	3.6734693877551026	0.07534823845197129	CRHR2, CD38, UNC13D, CCK, C1QTNF3, IL1RL1, OXCT1, OXTR, HFE
GOTERM_BP_FAT	GO:0031960~response to corticosteroid	6	2.4489795918367347	0.07571320352336286	CRHR2, SSTR3, PTGDS, IGFBP2, ANXA3, SLIT3
GOTERM_BP_FAT	GO:0031099~regeneration	6	2.4489795918367347	0.07670353523571435	PTPN3, PTPRF, HFE, NR4A3, ANXA3, TEC
GOTERM_BP_FAT	GO:0009895~negative regulation of catabolic process	5	2.0408163265306123	0.07678167020588281	PTPN3, HFE, SVIP, ACACB, TIMP2
GOTERM_BP_FAT	GO:0061448~connective tissue development	7	2.857142857142857	0.0768665948678598	FGF6, DGAT2, LUM, OXCT1, GREM1, FGF2, BMP8B
GOTERM_BP_FAT	GO:0043410~positive regulation of MAPK cascade	10	4.081632653061225	0.07750120862984053	XDH, CRHR2, C1QTNF3, TIAM1, HIPK2, WWC1, FGF21, TLR6, TIMP2, FGF2
GOTERM_BP_FAT	GO:0032874~positive regulation of stress-activated MAPK cascade	5	2.0408163265306123	0.07981762625481176	XDH, CRHR2, TIAM1, HIPK2, TLR6
GOTERM_BP_FAT	GO:0090257~regulation of muscle system process	6	2.4489795918367347	0.08071270505531597	HSPB6, LMCD1, OXTR, TEAD1, NR4A3, SCN5A
GOTERM_BP_FAT	GO:0006140~regulation of nucleotide metabolic process	6	2.4489795918367347	0.08071270505531597	CRHR2, NOS1, ADCYAP1R1, MLXIPL, HSD11B1, TIMP2
GOTERM_BP_FAT	GO:0001764~neuron migration	5	2.0408163265306123	0.08136341987022053	PRRXL1, CCK, ITGA3, NTN1, MYH10
GOTERM_BP_FAT	GO:0070304~positive regulation of stress-activated protein kinase signaling cascade	5	2.0408163265306123	0.08136341987022053	XDH, CRHR2, TIAM1, HIPK2, TLR6
GOTERM_BP_FAT	GO:0030810~positive regulation of nucleotide biosynthetic process	4	1.6326530612244898	0.08146279566490577	CRHR2, NOS1, ADCYAP1R1, TIMP2
GOTERM_BP_FAT	GO:1900373~positive regulation of purine nucleotide biosynthetic process	4	1.6326530612244898	0.08146279566490577	CRHR2, NOS1, ADCYAP1R1, TIMP2
GOTERM_BP_FAT	GO:0031100~organ regeneration	4	1.6326530612244898	0.08146279566490577	PTPN3, HFE, NR4A3, ANXA3
GOTERM_BP_FAT	GO:0035725~sodium ion transmembrane transport	4	1.6326530612244898	0.08146279566490577	NOS1, SLC17A3, PTPN3, SCN5A
GOTERM_BP_FAT	GO:0006812~cation transport	16	6.530612244897959	0.08149537356049727	KCNE1L, NOS1, SLC13A5, PTPN3, ADCYAP1R1, HFE, SLC10A4, SLC47A1, CRHR2, SLC17A3, SLC24A4, SLC5A7, MYB, FGF2, SCN5A, NGF
GOTERM_BP_FAT	GO:0032872~regulation of stress-activated MAPK cascade	6	2.4489795918367347	0.08247359545219424	XDH, CRHR2, TIAM1, HIPK2, GREM1, TLR6
GOTERM_BP_FAT	GO:0007178~transmembrane receptor protein serine/threonine kinase signaling pathway	8	3.2653061224489797	0.0831706877793214	ASPN, INHBA, HIPK2, MEG3, HFE, ITGA3, GREM1, BMP8B
GOTERM_BP_FAT	GO:0070302~regulation of stress-activated protein kinase signaling cascade	6	2.4489795918367347	0.0844452388599369	XDH, CRHR2, TIAM1, HIPK2, GREM1, TLR6
GOTERM_BP_FAT	GO:0032715~negative regulation of interleukin-6 production	3	1.2244897959183674	0.08467606702103307	NLRC3, C1QTNF3, PRG4
GOTERM_BP_FAT	GO:0030182~neuron differentiation	22	8.979591836734693	0.08500935071387007	ABLIM1, PRRXL1, PLXNC1, CCK, PTPRF, CLMN, LRTM2, DPYSL5, ITGA3, NR4A3, TIMP2, NTN1, SLIT3, NRCAM, ALDH1A2, INHBA, TIAM1, DGKG, HIPK2, MEG3, MYH10, NGF
GOTERM_BP_FAT	GO:0042177~negative regulation of protein catabolic process	4	1.6326530612244898	0.08561206540577568	PTPN3, HFE, SVIP, TIMP2
GOTERM_BP_FAT	GO:0098542~defense response to other organism	12	4.8979591836734695	0.08608259504506569	IFIT3, IFIT2, IFIT1, CCDC88B, UNC13D, OASL2, LMCD1, TLR5, OPTN, TLR6, ANXA3, DHX58
GOTERM_BP_FAT	GO:0050776~regulation of immune response	12	4.8979591836734695	0.08608259504506569	CD38, BPIFB1, UNC13D, SMPDL3B, IL1RL1, HFE, NR4A3, TLR5, TLR6, MYB, DHX58, TEC
GOTERM_BP_FAT	GO:0035239~tube morphogenesis	9	3.6734693877551026	0.08655993159837537	ALDH1A2, SHROOM3, MEG3, TEAD1, NR4A3, GREM1, NTN1, FGF2, DCHS1
GOTERM_BP_FAT	GO:0070372~regulation of ERK1 and ERK2 cascade	7	2.857142857142857	0.08806230311261035	CRHR2, ATF3, C1QTNF3, TIAM1, NDRG2, FGF21, FGF2
GOTERM_BP_FAT	GO:1901700~response to oxygen-containing compound	26	10.612244897959183	0.08832751586599277	LDLR, SERPINA12, ADCYAP1R1, CLCNKA, OXTR, TLR5, ALDH1A2, NLRC3, SORBS1, TIAM1, OXCT1, PALM3, NOS1, PTPRF, IL1RL1, MLXIPL, TEAD1, FGF21, NR4A3, SLIT3, CRHR2, INHBA, CD38, SSTR3, DGAT2, IGFBP2
GOTERM_BP_FAT	GO:0048468~cell development	33	13.46938775510204	0.0890921028849548	ABLIM1, PLXNC1, SHROOM3, CCK, LRTM2, GREM1, TIMP2, DNASE1L3, NRCAM, ALDH1A2, PPP1R16B, TIAM1, DGKG, MEG3, FGF2, PRRXL1, NOS1, PTPRF, CLMN, DPYSL5, ITGA3, NR4A3, NTN1, SLIT3, INHBA, REC8, UNC13D, ANKRD23, LAMC3, SGCD, BMP8B, MYH10, NGF
GOTERM_BP_FAT	GO:1904018~positive regulation of vasculature development	5	2.0408163265306123	0.089313292898585	PPP1R16B, HIPK2, GREM1, FGF2, ANXA3
GOTERM_BP_FAT	GO:0045913~positive regulation of carbohydrate metabolic process	4	1.6326530612244898	0.08984965401377891	SORBS1, DGAT2, ADCYAP1R1, MLXIPL
GOTERM_BP_FAT	GO:0045833~negative regulation of lipid metabolic process	4	1.6326530612244898	0.08984965401377891	DKK3, DGAT2, SERPINA12, ACACB
GOTERM_BP_FAT	GO:0030801~positive regulation of cyclic nucleotide metabolic process	4	1.6326530612244898	0.08984965401377891	CRHR2, NOS1, ADCYAP1R1, TIMP2
GOTERM_BP_FAT	GO:0007589~body fluid secretion	4	1.6326530612244898	0.08984965401377891	XDH, CLCNKA, OXTR, TAC4
GOTERM_BP_FAT	GO:0050803~regulation of synapse structure or activity	7	2.857142857142857	0.09084437861481291	CRHR2, AMIGO2, CD38, NOS1, PTPRF, LRTM2, OXTR
GOTERM_BP_FAT	GO:0032880~regulation of protein localization	17	6.938775510204081	0.09198745620260432	SP100, NOS1, IL1RL1, XPO4, ARHGEF16, HFE, ITGA3, TLR5, GREM1, TLR6, CRHR2, CD38, SORBS1, C1QTNF3, TIAM1, OXCT1, SVIP
GOTERM_BP_FAT	GO:0030036~actin cytoskeleton organization	11	4.489795918367347	0.09274340519993618	CORO2B, FMNL1, CRHR2, ABLIM2, SHROOM3, ANKRD23, SORBS1, XIRP2, SPIRE2, DAAM2, MYH10
GOTERM_BP_FAT	GO:0031349~positive regulation of defense response	7	2.857142857142857	0.09289078787454613	BPIFB1, SMPDL3B, LDLR, IL1RL1, TLR5, TLR6, DHX58
GOTERM_BP_FAT	GO:0051091~positive regulation of sequence-specific DNA binding transcription factor activity	6	2.4489795918367347	0.09397130931446715	CRHR2, HIPK2, ABRA, GREM1, ANXA3, NGF
GOTERM_BP_FAT	GO:0032990~cell part morphogenesis	15	6.122448979591836	0.09428019470253818	ABLIM1, PLXNC1, PRRXL1, CCK, PTPRF, LRTM2, DPYSL5, NR4A3, NTN1, SLIT3, NRCAM, TIAM1, MEG3, NGF, MYH10
GOTERM_BP_FAT	GO:0012501~programmed cell death	28	11.428571428571429	0.09449893706091812	XDH, ZFP385C, CCK, ALDOC, RASSF7, GREM1, DNASE1L3, ALDH1A2, TIAM1, FGF2, SP100, NOS1, PTPRF, EEF1A2, FGF21, OPTN, NR4A3, NTN1, SLIT3, IFIT3, AMIGO2, IFIT2, INHBA, CD38, ATF3, HIPK2, BMP8B, NGF
GOTERM_BP_FAT	GO:0002279~mast cell activation involved in immune response	3	1.2244897959183674	0.09474388146056889	UNC13D, NR4A3, TAC4
GOTERM_BP_FAT	GO:0046880~regulation of follicle-stimulating hormone secretion	2	0.8163265306122449	0.09498612268044371	CRHR2, INHBA
GOTERM_BP_FAT	GO:0006820~anion transport	9	3.6734693877551026	0.0951833627892569	SLC16A13, SLC13A5, CCK, SLC17A3, SLC26A7, SLC7A8, CLCNKA, EMB, FAM132B
GOTERM_BP_FAT	GO:1990138~neuron projection extension	5	2.0408163265306123	0.09587798506562231	PLXNC1, TIAM1, NTN1, SLIT3, NGF
GOTERM_BP_FAT	GO:0048666~neuron development	18	7.346938775510205	0.09604257697589891	ABLIM1, PRRXL1, PLXNC1, CCK, PTPRF, CLMN, LRTM2, DPYSL5, ITGA3, NR4A3, NTN1, SLIT3, NRCAM, TIAM1, DGKG, MEG3, NGF, MYH10
GOTERM_BP_FAT	GO:0044712~single-organism catabolic process	13	5.3061224489795915	0.0966299893866641	XDH, NOS1, COL23A1, ALDOC, MLXIPL, FGF21, ACACB, SMPDL3B, UGT1A7C, OXCT1, HSD11B1, DERA, SVIP
GOTERM_BP_FAT	GO:0032870~cellular response to hormone stimulus	11	4.489795918367347	0.09688480284525089	CRHR2, INHBA, SSTR3, SORBS1, PTPRF, SERPINA12, ESRRG, OXTR, NR4A3, IGFBP2, SLIT3
GOTERM_BP_FAT	GO:0015672~monovalent inorganic cation transport	9	3.6734693877551026	0.09696704277228044	KCNE1L, SLC13A5, NOS1, SLC24A4, SLC17A3, PTPN3, SLC10A4, SLC5A7, SCN5A
GOTERM_BP_FAT	GO:0010862~positive regulation of pathway-restricted SMAD protein phosphorylation	3	1.2244897959183674	0.09817310316802363	INHBA, HFE, BMP8B
GOTERM_BP_FAT	GO:0019752~carboxylic acid metabolic process	14	5.714285714285714	0.09882772199461673	NOS1, CYP2D22, ALDOC, FADS3, MLXIPL, NR4A3, ACACB, FADS6, ALDH1A2, ANKRD23, UGT1A7C, DGAT2, PTGDS, VNN3
GOTERM_BP_FAT	GO:0043122~regulation of I-kappaB kinase/NF-kappaB signaling	6	2.4489795918367347	0.09955564585991698	NLRC3, C1QTNF3, IL1RL1, OPTN, GREM1, TLR6
GOTERM_BP_FAT	GO:0002682~regulation of immune system process	20	8.16326530612245	0.09993033306050247	CCDC88B, BPIFB1, HMGB3, IL1RL1, LMCD1, HFE, TLR5, NR4A3, GREM1, TLR6, CD38, INHBA, IFIT1, UNC13D, SMPDL3B, CXCL14, IGFBP2, MYB, DHX58, TEC

## Sheet: BP-FAT-common up
Category	Term	Count	%	PValue	Genes
GOTERM_BP_FAT	GO:0019220~regulation of phosphate metabolic process	20	0.22424038569346338	1.890345448736816E-7	XDH, PDGFB, ADORA2A, CLU, NPR3, RGS14, TGFB2, VEGFC, ACE, CCND1, GPR37, SFRP2, C1QTNF1, RASSF2, IL12A, TGFA, SH3RF2, PPP2R2B, NRG1, RAMP1
GOTERM_BP_FAT	GO:0051174~regulation of phosphorus metabolic process	20	0.22424038569346338	1.9084868175305633E-7	XDH, PDGFB, ADORA2A, CLU, NPR3, RGS14, TGFB2, VEGFC, ACE, CCND1, GPR37, SFRP2, C1QTNF1, RASSF2, IL12A, TGFA, SH3RF2, PPP2R2B, NRG1, RAMP1
GOTERM_BP_FAT	GO:0010562~positive regulation of phosphorus metabolic process	16	0.17939230855477073	4.154363400772062E-7	XDH, PDGFB, ADORA2A, CLU, TGFB2, VEGFC, ACE, CCND1, GPR37, SFRP2, C1QTNF1, RASSF2, IL12A, TGFA, NRG1, RAMP1
GOTERM_BP_FAT	GO:0045937~positive regulation of phosphate metabolic process	16	0.17939230855477073	4.154363400772062E-7	XDH, PDGFB, ADORA2A, CLU, TGFB2, VEGFC, ACE, CCND1, GPR37, SFRP2, C1QTNF1, RASSF2, IL12A, TGFA, NRG1, RAMP1
GOTERM_BP_FAT	GO:0001934~positive regulation of protein phosphorylation	14	0.15696826998542437	2.244099230221666E-6	XDH, VEGFC, CCND1, ACE, PDGFB, GPR37, SFRP2, C1QTNF1, CLU, RASSF2, IL12A, TGFA, NRG1, TGFB2
GOTERM_BP_FAT	GO:0031401~positive regulation of protein modification process	15	0.16818028927009754	3.4240907342490523E-6	XDH, VEGFC, CCND1, ACE, PDGFB, GPR37, SFRP2, C1QTNF1, CLU, RASSF2, IL12A, TGFA, NRG1, RAMP1, TGFB2
GOTERM_BP_FAT	GO:0051240~positive regulation of multicellular organismal process	18	0.20181634712411706	3.44980001774006E-6	CXCL1, PDGFB, IFITM1, ADORA2A, CLU, CACNA2D2, RGS14, EPHA3, TGFB2, SEMA5A, VEGFC, CCND1, ACE, SFRP2, C1QTNF1, IL12A, AVPR1A, NRG1
GOTERM_BP_FAT	GO:0042327~positive regulation of phosphorylation	14	0.15696826998542437	3.717556825406459E-6	XDH, VEGFC, CCND1, ACE, PDGFB, GPR37, SFRP2, C1QTNF1, CLU, RASSF2, IL12A, TGFA, NRG1, TGFB2
GOTERM_BP_FAT	GO:0031399~regulation of protein modification process	18	0.20181634712411706	4.32792302561291E-6	XDH, PDGFB, ADORA2A, CLU, RGS14, TGFB2, VEGFC, ACE, CCND1, GPR37, SFRP2, C1QTNF1, RASSF2, IL12A, TGFA, PPP2R2B, NRG1, RAMP1
GOTERM_BP_FAT	GO:0042127~regulation of cell proliferation	18	0.20181634712411706	5.1037807788149445E-6	XDH, CXCL1, PDGFB, IFITM1, ADORA2A, CLU, NPR3, TGFB2, SEMA5A, VEGFC, ACE, CCND1, SFRP2, AVPR1A, IL12A, TGFA, NRG1, FGFBP1
GOTERM_BP_FAT	GO:0040012~regulation of locomotion	13	0.1457562507007512	5.845214052109321E-6	CXCL1, PDGFB, IFITM1, ADORA2A, ITGA4, EPHA3, TGFB2, SEMA5A, VEGFC, ACE, SFRP2, IL12A, NRG1
GOTERM_BP_FAT	GO:0001932~regulation of protein phosphorylation	16	0.17939230855477073	6.575526261158656E-6	XDH, PDGFB, ADORA2A, CLU, RGS14, TGFB2, VEGFC, ACE, CCND1, GPR37, SFRP2, C1QTNF1, RASSF2, IL12A, TGFA, NRG1
GOTERM_BP_FAT	GO:0050790~regulation of catalytic activity	18	0.20181634712411706	6.60958566915444E-6	XDH, PDGFB, ADORA2A, CLU, NPR3, SERPINB1B, RGS14, EPHA3, TGFB2, ACE, CCND1, SFRP2, SERPINB6B, RASSF2, TGFA, SH3RF2, PPP2R2B, NRG1
GOTERM_BP_FAT	GO:0010647~positive regulation of cell communication	17	0.1906043278394439	7.044251012781362E-6	XDH, PDGFB, ADORA2A, CLU, RGS14, TGFB2, SEMA5A, SLC1A3, GPR37, SFRP2, C1QTNF1, RASSF2, IL12A, TGFA, NRG1, FGFBP1, BMF
GOTERM_BP_FAT	GO:0023056~positive regulation of signaling	17	0.1906043278394439	7.474135626421888E-6	XDH, PDGFB, ADORA2A, CLU, RGS14, TGFB2, SEMA5A, SLC1A3, GPR37, SFRP2, C1QTNF1, RASSF2, IL12A, TGFA, NRG1, FGFBP1, BMF
GOTERM_BP_FAT	GO:0006468~protein phosphorylation	18	0.20181634712411706	1.0634509494881941E-5	XDH, PDGFB, ADORA2A, CLU, RGS14, EPHA3, TGFB2, VEGFC, ACE, CCND1, GPR37, SFRP2, C1QTNF1, RASSF2, IL12A, TGFA, DCX, NRG1
GOTERM_BP_FAT	GO:0030334~regulation of cell migration	12	0.13454423141607805	1.3276661780635608E-5	SEMA5A, CXCL1, VEGFC, ACE, IFITM1, PDGFB, SFRP2, IL12A, ITGA4, NRG1, TGFB2, EPHA3
GOTERM_BP_FAT	GO:0042325~regulation of phosphorylation	16	0.17939230855477073	1.5707278957436825E-5	XDH, PDGFB, ADORA2A, CLU, RGS14, TGFB2, VEGFC, ACE, CCND1, GPR37, SFRP2, C1QTNF1, RASSF2, IL12A, TGFA, NRG1
GOTERM_BP_FAT	GO:0045595~regulation of cell differentiation	18	0.20181634712411706	1.6506789450804256E-5	XDH, PDGFB, IFITM1, CLU, RGS14, EPHA3, TGFB2, SEMA5A, VEGFC, LINGO1, ACE, CCND1, COL14A1, SFRP2, SMOC1, RASSF2, IL12A, NRG1
GOTERM_BP_FAT	GO:0045859~regulation of protein kinase activity	11	0.12333221213140487	1.6548609825912995E-5	ACE, CCND1, PDGFB, ADORA2A, SFRP2, CLU, RASSF2, TGFA, NRG1, RGS14, TGFB2
GOTERM_BP_FAT	GO:0010646~regulation of cell communication	23	0.2578764435474829	1.7658543702446173E-5	XDH, PDGFB, ADORA2A, CLU, ADH7, CACNA2D2, RGS14, TGFB2, SEMA5A, VEGFC, CCND1, SLC1A3, GPR37, SFRP2, C1QTNF1, RASSF2, IL12A, AVPR1A, TGFA, NRG1, FGFBP1, BMF, RAMP1
GOTERM_BP_FAT	GO:0023051~regulation of signaling	23	0.2578764435474829	2.007888513378063E-5	XDH, PDGFB, ADORA2A, CLU, ADH7, CACNA2D2, RGS14, TGFB2, SEMA5A, VEGFC, CCND1, SLC1A3, GPR37, SFRP2, C1QTNF1, RASSF2, IL12A, AVPR1A, TGFA, NRG1, FGFBP1, BMF, RAMP1
GOTERM_BP_FAT	GO:2000145~regulation of cell motility	12	0.13454423141607805	2.1586072061089327E-5	SEMA5A, CXCL1, VEGFC, ACE, IFITM1, PDGFB, SFRP2, IL12A, ITGA4, NRG1, TGFB2, EPHA3
GOTERM_BP_FAT	GO:0008284~positive regulation of cell proliferation	13	0.1457562507007512	2.3098026821195934E-5	CXCL1, SEMA5A, VEGFC, CCND1, PDGFB, SFRP2, CLU, IL12A, AVPR1A, TGFA, NRG1, FGFBP1, TGFB2
GOTERM_BP_FAT	GO:0048584~positive regulation of response to stimulus	18	0.20181634712411706	2.3610362212787754E-5	XDH, CXCL1, PDGFB, ADORA2A, CLU, TGFB2, SEMA5A, VEGFC, ACE, GPR37, SFRP2, C1QTNF1, RASSF2, IL12A, TGFA, NRG1, FGFBP1, BMF
GOTERM_BP_FAT	GO:0048468~cell development	20	0.22424038569346338	2.5593724625486155E-5	FMOD, PDGFB, ADORA2A, GABRB2, CLU, ITGA4, CACNA2D2, RGS14, EPHA3, TGFB2, FAM65B, SEMA5A, VEGFC, LINGO1, ACE, COL14A1, SLC1A3, SFRP2, DCX, NRG1
GOTERM_BP_FAT	GO:0008283~cell proliferation	18	0.20181634712411706	3.0102718895994973E-5	XDH, CXCL1, PDGFB, IFITM1, ADORA2A, CLU, NPR3, TGFB2, SEMA5A, VEGFC, ACE, CCND1, SFRP2, AVPR1A, IL12A, TGFA, NRG1, FGFBP1
GOTERM_BP_FAT	GO:0032268~regulation of cellular protein metabolic process	20	0.22424038569346338	3.176187209090251E-5	XDH, PDGFB, ADORA2A, CLU, SERPINB1B, RGS14, TGFB2, VEGFC, CCND1, ACE, GPR37, SFRP2, SERPINB6B, C1QTNF1, RASSF2, IL12A, TGFA, PPP2R2B, NRG1, RAMP1
GOTERM_BP_FAT	GO:0043549~regulation of kinase activity	11	0.12333221213140487	3.593332790446886E-5	ACE, CCND1, PDGFB, ADORA2A, SFRP2, CLU, RASSF2, TGFA, NRG1, RGS14, TGFB2
GOTERM_BP_FAT	GO:0032270~positive regulation of cellular protein metabolic process	15	0.16818028927009754	3.722147741704629E-5	XDH, VEGFC, CCND1, ACE, PDGFB, GPR37, SFRP2, C1QTNF1, CLU, RASSF2, IL12A, TGFA, NRG1, RAMP1, TGFB2
GOTERM_BP_FAT	GO:0009967~positive regulation of signal transduction	15	0.16818028927009754	3.783908572616651E-5	XDH, PDGFB, ADORA2A, CLU, TGFB2, SEMA5A, GPR37, SFRP2, C1QTNF1, RASSF2, IL12A, TGFA, NRG1, FGFBP1, BMF
GOTERM_BP_FAT	GO:0009605~response to external stimulus	20	0.22424038569346338	3.808231127916266E-5	CXCL1, PDGFB, IFITM1, ADORA2A, CLU, ADH7, EPHA3, TGFB2, SEMA5A, VEGFC, CCND1, ACE, SLC1A3, SFRP2, C1QTNF1, IL12A, AVPR1A, NRG1, FGFBP1, MGST2
GOTERM_BP_FAT	GO:0010033~response to organic substance	23	0.2578764435474829	3.8555118445391224E-5	XDH, CXCL1, PDGFB, IFITM1, ADORA2A, GABRB2, CLU, MME, ADH7, ITGA4, EPHA3, TGFB2, VEGFC, ACE, CCND1, P2RX6, SLC1A3, SFRP2, IL12A, AVPR1A, CACNA1H, FGFBP1, MGST2
GOTERM_BP_FAT	GO:0048699~generation of neurons	16	0.17939230855477073	3.934398575829573E-5	FMOD, PDGFB, ADORA2A, GABRB2, CLU, RGS14, EPHA3, TGFB2, SEMA5A, VEGFC, LINGO1, ACE, SLC1A3, SFRP2, DCX, NRG1
GOTERM_BP_FAT	GO:0031954~positive regulation of protein autophosphorylation	4	0.04484807713869268	4.017216960852289E-5	VEGFC, ACE, PDGFB, RASSF2
GOTERM_BP_FAT	GO:0051270~regulation of cellular component movement	12	0.13454423141607805	4.428041953329015E-5	SEMA5A, CXCL1, VEGFC, ACE, IFITM1, PDGFB, SFRP2, IL12A, ITGA4, NRG1, TGFB2, EPHA3
GOTERM_BP_FAT	GO:0080134~regulation of response to stress	14	0.15696826998542437	4.965227333783495E-5	CXCL1, XDH, PDGFB, ADORA2A, CLU, TGFB2, ACE, SLC1A3, GPR37, SFRP2, C1QTNF1, RASSF2, IL12A, FGFBP1
GOTERM_BP_FAT	GO:0006796~phosphate-containing compound metabolic process	22	0.24666442426280974	6.110771151137474E-5	XDH, PDGFB, ADORA2A, CLU, NPR3, RGS14, EPHA3, TGFB2, VEGFC, CCND1, ACE, GPR37, SFRP2, C1QTNF1, RASSF2, IL12A, TGFA, SH3RF2, DCX, PPP2R2B, NRG1, RAMP1
GOTERM_BP_FAT	GO:0050678~regulation of epithelial cell proliferation	8	0.08969615427738536	6.200241260396813E-5	SEMA5A, XDH, VEGFC, CCND1, PDGFB, SFRP2, TGFA, TGFB2
GOTERM_BP_FAT	GO:0006793~phosphorus metabolic process	22	0.24666442426280974	6.239582662655658E-5	XDH, PDGFB, ADORA2A, CLU, NPR3, RGS14, EPHA3, TGFB2, VEGFC, CCND1, ACE, GPR37, SFRP2, C1QTNF1, RASSF2, IL12A, TGFA, SH3RF2, DCX, PPP2R2B, NRG1, RAMP1
GOTERM_BP_FAT	GO:0050730~regulation of peptidyl-tyrosine phosphorylation	7	0.07848413499271219	6.440340227174177E-5	VEGFC, ACE, PDGFB, SFRP2, IL12A, TGFA, NRG1
GOTERM_BP_FAT	GO:0043065~positive regulation of apoptotic process	10	0.11212019284673169	6.740168495199142E-5	XDH, ACE, ADORA2A, SFRP2, CLU, RASSF2, IL12A, PPP2R2B, BMF, TGFB2
GOTERM_BP_FAT	GO:0065009~regulation of molecular function	19	0.2130283664087902	6.89346824254734E-5	XDH, PDGFB, ADORA2A, CLU, ITGA4, NPR3, SERPINB1B, RGS14, EPHA3, TGFB2, ACE, CCND1, SFRP2, SERPINB6B, RASSF2, TGFA, SH3RF2, PPP2R2B, NRG1
GOTERM_BP_FAT	GO:0043068~positive regulation of programmed cell death	10	0.11212019284673169	7.19298047714443E-5	XDH, ACE, ADORA2A, SFRP2, CLU, RASSF2, IL12A, PPP2R2B, BMF, TGFB2
GOTERM_BP_FAT	GO:0072358~cardiovascular system development	13	0.1457562507007512	7.738303631942333E-5	SEMA5A, XDH, VEGFC, ACE, COL14A1, PDGFB, SFRP2, TGFA, ITGA4, NRG1, RAMP1, TGFB2, EPHA3
GOTERM_BP_FAT	GO:0072359~circulatory system development	13	0.1457562507007512	7.738303631942333E-5	SEMA5A, XDH, VEGFC, ACE, COL14A1, PDGFB, SFRP2, TGFA, ITGA4, NRG1, RAMP1, TGFB2, EPHA3
GOTERM_BP_FAT	GO:0048585~negative regulation of response to stimulus	15	0.16818028927009754	7.747735827257581E-5	XDH, PDGFB, ADORA2A, CLU, ADH7, RGS14, TGFB2, SEMA5A, CCND1, GPR37, SFRP2, C1QTNF1, RASSF2, NRG1, BMF
GOTERM_BP_FAT	GO:0051247~positive regulation of protein metabolic process	15	0.16818028927009754	7.80638398517303E-5	XDH, VEGFC, CCND1, ACE, PDGFB, GPR37, SFRP2, C1QTNF1, CLU, RASSF2, IL12A, TGFA, NRG1, RAMP1, TGFB2
GOTERM_BP_FAT	GO:0010941~regulation of cell death	16	0.17939230855477073	8.317334500560558E-5	XDH, ADORA2A, GABRB2, CLU, TGFB2, SEMA5A, ACE, GPR37, SFRP2, RASSF2, IL12A, TGFA, PPP2R2B, NRG1, SLC40A1, BMF
GOTERM_BP_FAT	GO:0022008~neurogenesis	16	0.17939230855477073	8.975966731834347E-5	FMOD, PDGFB, ADORA2A, GABRB2, CLU, RGS14, EPHA3, TGFB2, SEMA5A, VEGFC, LINGO1, ACE, SLC1A3, SFRP2, DCX, NRG1
GOTERM_BP_FAT	GO:0051246~regulation of protein metabolic process	20	0.22424038569346338	9.203959780558037E-5	XDH, PDGFB, ADORA2A, CLU, SERPINB1B, RGS14, TGFB2, VEGFC, CCND1, ACE, GPR37, SFRP2, SERPINB6B, C1QTNF1, RASSF2, IL12A, TGFA, PPP2R2B, NRG1, RAMP1
GOTERM_BP_FAT	GO:0016310~phosphorylation	18	0.20181634712411706	9.708803066409692E-5	XDH, PDGFB, ADORA2A, CLU, RGS14, EPHA3, TGFB2, VEGFC, ACE, CCND1, GPR37, SFRP2, C1QTNF1, RASSF2, IL12A, TGFA, DCX, NRG1
GOTERM_BP_FAT	GO:0051338~regulation of transferase activity	11	0.12333221213140487	1.1419055637812707E-4	ACE, CCND1, PDGFB, ADORA2A, SFRP2, CLU, RASSF2, TGFA, NRG1, RGS14, TGFB2
GOTERM_BP_FAT	GO:0010942~positive regulation of cell death	10	0.11212019284673169	1.1690573128532255E-4	XDH, ACE, ADORA2A, SFRP2, CLU, RASSF2, IL12A, PPP2R2B, BMF, TGFB2
GOTERM_BP_FAT	GO:0042981~regulation of apoptotic process	15	0.16818028927009754	1.2296299145537045E-4	XDH, ADORA2A, GABRB2, CLU, TGFB2, SEMA5A, ACE, SFRP2, RASSF2, IL12A, TGFA, PPP2R2B, NRG1, SLC40A1, BMF
GOTERM_BP_FAT	GO:0009966~regulation of signal transduction	20	0.22424038569346338	1.291568305463246E-4	XDH, PDGFB, ADORA2A, CLU, ADH7, RGS14, TGFB2, SEMA5A, VEGFC, CCND1, GPR37, SFRP2, C1QTNF1, RASSF2, IL12A, TGFA, NRG1, FGFBP1, BMF, RAMP1
GOTERM_BP_FAT	GO:0030155~regulation of cell adhesion	10	0.11212019284673169	1.3164602753943934E-4	SEMA5A, VEGFC, ADORA2A, C1QTNF1, SMOC1, IL12A, ITGA4, NRG1, TGFB2, EPHA3
GOTERM_BP_FAT	GO:0043067~regulation of programmed cell death	15	0.16818028927009754	1.3769854071629195E-4	XDH, ADORA2A, GABRB2, CLU, TGFB2, SEMA5A, ACE, SFRP2, RASSF2, IL12A, TGFA, PPP2R2B, NRG1, SLC40A1, BMF
GOTERM_BP_FAT	GO:0007169~transmembrane receptor protein tyrosine kinase signaling pathway	9	0.10090817356205853	1.447995331214409E-4	XDH, VEGFC, PDGFB, RASSF2, TGFA, NRG1, FGFBP1, RGS14, EPHA3
GOTERM_BP_FAT	GO:0050731~positive regulation of peptidyl-tyrosine phosphorylation	6	0.06727211570803902	1.5216751237824306E-4	VEGFC, ACE, PDGFB, IL12A, TGFA, NRG1
GOTERM_BP_FAT	GO:0050673~epithelial cell proliferation	8	0.08969615427738536	1.571440800148123E-4	SEMA5A, XDH, VEGFC, CCND1, PDGFB, SFRP2, TGFA, TGFB2
GOTERM_BP_FAT	GO:0043085~positive regulation of catalytic activity	12	0.13454423141607805	1.5812700059627464E-4	XDH, ACE, CCND1, PDGFB, ADORA2A, SFRP2, CLU, RASSF2, TGFA, NPR3, NRG1, TGFB2
GOTERM_BP_FAT	GO:0040011~locomotion	15	0.16818028927009754	1.638125253087748E-4	CXCL1, PDGFB, IFITM1, ADORA2A, ITGA4, EPHA3, TGFB2, SEMA5A, VEGFC, ACE, GPR37, SFRP2, IL12A, DCX, NRG1
GOTERM_BP_FAT	GO:0006811~ion transport	14	0.15696826998542437	1.7759645536134412E-4	CXCL1, PDGFB, ADORA2A, GABRB2, KCNJ12, CACNA2D2, TGFB2, ACE, P2RX6, SLC1A3, AVPR1A, CACNA1H, RAMP1, SLC40A1
GOTERM_BP_FAT	GO:0018108~peptidyl-tyrosine phosphorylation	7	0.07848413499271219	1.777748507293562E-4	VEGFC, ACE, PDGFB, SFRP2, IL12A, TGFA, NRG1
GOTERM_BP_FAT	GO:0045860~positive regulation of protein kinase activity	8	0.08969615427738536	1.7850012140571472E-4	ACE, CCND1, PDGFB, CLU, RASSF2, TGFA, NRG1, TGFB2
GOTERM_BP_FAT	GO:0018212~peptidyl-tyrosine modification	7	0.07848413499271219	1.8497169586517654E-4	VEGFC, ACE, PDGFB, SFRP2, IL12A, TGFA, NRG1
GOTERM_BP_FAT	GO:0007167~enzyme linked receptor protein signaling pathway	11	0.12333221213140487	1.858399239856299E-4	XDH, VEGFC, PDGFB, SFRP2, RASSF2, TGFA, NRG1, FGFBP1, RGS14, TGFB2, EPHA3
GOTERM_BP_FAT	GO:0070887~cellular response to chemical stimulus	20	0.22424038569346338	1.8937418021037857E-4	XDH, CXCL1, PDGFB, GABRB2, CPNE7, CLU, MME, ITGA4, EPHA3, TGFB2, SEMA5A, VEGFC, CCND1, GPR37, SFRP2, AVPR1A, IL12A, CACNA1H, FGFBP1, SLC40A1
GOTERM_BP_FAT	GO:0048514~blood vessel morphogenesis	9	0.10090817356205853	2.3118432400598814E-4	SEMA5A, XDH, VEGFC, ACE, PDGFB, SFRP2, TGFA, RAMP1, TGFB2
GOTERM_BP_FAT	GO:0016477~cell migration	13	0.1457562507007512	2.333274373752555E-4	CXCL1, SEMA5A, VEGFC, ACE, IFITM1, PDGFB, SFRP2, IL12A, ITGA4, DCX, NRG1, TGFB2, EPHA3
GOTERM_BP_FAT	GO:0000165~MAPK cascade	10	0.11212019284673169	2.3337771515808789E-4	XDH, PDGFB, GPR37, SFRP2, C1QTNF1, RASSF2, TGFA, NRG1, RGS14, TGFB2
GOTERM_BP_FAT	GO:0042063~gliogenesis	7	0.07848413499271219	2.3756151542738587E-4	LINGO1, PDGFB, ADORA2A, CLU, NRG1, DCX, TGFB2
GOTERM_BP_FAT	GO:0023014~signal transduction by protein phosphorylation	10	0.11212019284673169	2.4356227126388395E-4	XDH, PDGFB, GPR37, SFRP2, C1QTNF1, RASSF2, TGFA, NRG1, RGS14, TGFB2
GOTERM_BP_FAT	GO:0030199~collagen fibril organization	4	0.04484807713869268	2.4786249579294354E-4	FMOD, COL14A1, SFRP2, TGFB2
GOTERM_BP_FAT	GO:0031952~regulation of protein autophosphorylation	4	0.04484807713869268	2.4786249579294354E-4	VEGFC, ACE, PDGFB, RASSF2
GOTERM_BP_FAT	GO:0008217~regulation of blood pressure	6	0.06727211570803902	2.7137561767550517E-4	VEGFC, ACE, PDGFB, AVPR1A, NPR3, NRG1
GOTERM_BP_FAT	GO:0009416~response to light stimulus	7	0.07848413499271219	3.0130161283021146E-4	SEMA5A, CCND1, SLC1A3, CLU, IL12A, MME, RGS14
GOTERM_BP_FAT	GO:0033674~positive regulation of kinase activity	8	0.08969615427738536	3.0139601080940334E-4	ACE, CCND1, PDGFB, CLU, RASSF2, TGFA, NRG1, TGFB2
GOTERM_BP_FAT	GO:0010563~negative regulation of phosphorus metabolic process	9	0.10090817356205853	3.0224680940166076E-4	XDH, PDGFB, ADORA2A, SFRP2, RASSF2, SH3RF2, NPR3, RGS14, TGFB2
GOTERM_BP_FAT	GO:0045936~negative regulation of phosphate metabolic process	9	0.10090817356205853	3.0224680940166076E-4	XDH, PDGFB, ADORA2A, SFRP2, RASSF2, SH3RF2, NPR3, RGS14, TGFB2
GOTERM_BP_FAT	GO:0036211~protein modification process	23	0.2578764435474829	3.2302157308080096E-4	XDH, PDGFB, B3GALT2, ADORA2A, CLU, RGS14, EPHA3, TGFB2, VEGFC, CCND1, ACE, GPR37, SFRP2, ST8SIA4, C1QTNF1, RASSF2, IL12A, TGFA, SH3RF2, DCX, NRG1, PPP2R2B, RAMP1
GOTERM_BP_FAT	GO:0006464~cellular protein modification process	23	0.2578764435474829	3.2302157308080096E-4	XDH, PDGFB, B3GALT2, ADORA2A, CLU, RGS14, EPHA3, TGFB2, VEGFC, CCND1, ACE, GPR37, SFRP2, ST8SIA4, C1QTNF1, RASSF2, IL12A, TGFA, SH3RF2, DCX, NRG1, PPP2R2B, RAMP1
GOTERM_BP_FAT	GO:0048812~neuron projection morphogenesis	9	0.10090817356205853	3.244615429486057E-4	SEMA5A, FMOD, LINGO1, ADORA2A, CLU, NRG1, DCX, TGFB2, EPHA3
GOTERM_BP_FAT	GO:0051094~positive regulation of developmental process	13	0.1457562507007512	3.49326661644538E-4	CXCL1, SEMA5A, VEGFC, CCND1, ACE, PDGFB, SFRP2, IL12A, NRG1, CACNA2D2, RGS14, TGFB2, EPHA3
GOTERM_BP_FAT	GO:0043269~regulation of ion transport	9	0.10090817356205853	3.85907777333563E-4	CXCL1, ACE, PDGFB, ADORA2A, AVPR1A, CACNA1H, KCNJ12, CACNA2D2, TGFB2
GOTERM_BP_FAT	GO:0009893~positive regulation of metabolic process	21	0.23545240497813655	3.9161278475863064E-4	XDH, CXCL1, PDGFB, ADORA2A, CLU, NPR3, CBX7, TGFB2, VEGFC, CCND1, ACE, GPR37, SFRP2, C1QTNF1, RASSF2, IL12A, AVPR1A, TGFA, NRG1, SLC40A1, RAMP1
GOTERM_BP_FAT	GO:0031325~positive regulation of cellular metabolic process	20	0.22424038569346338	3.9423659959497476E-4	XDH, CXCL1, PDGFB, ADORA2A, CLU, CBX7, TGFB2, VEGFC, CCND1, ACE, GPR37, SFRP2, C1QTNF1, RASSF2, IL12A, AVPR1A, TGFA, NRG1, SLC40A1, RAMP1
GOTERM_BP_FAT	GO:0009314~response to radiation	8	0.08969615427738536	4.030392089204266E-4	SEMA5A, CCND1, SLC1A3, SFRP2, CLU, IL12A, MME, RGS14
GOTERM_BP_FAT	GO:0006812~cation transport	11	0.12333221213140487	4.059429931668264E-4	CXCL1, ACE, P2RX6, PDGFB, ADORA2A, CACNA1H, KCNJ12, SLC40A1, RAMP1, CACNA2D2, TGFB2
GOTERM_BP_FAT	GO:0048666~neuron development	12	0.13454423141607805	4.0621264389507634E-4	SEMA5A, FMOD, LINGO1, SLC1A3, PDGFB, ADORA2A, GABRB2, CLU, NRG1, DCX, TGFB2, EPHA3
GOTERM_BP_FAT	GO:1902533~positive regulation of intracellular signal transduction	11	0.12333221213140487	4.130109500794607E-4	SEMA5A, XDH, PDGFB, GPR37, C1QTNF1, CLU, RASSF2, IL12A, TGFA, NRG1, TGFB2
GOTERM_BP_FAT	GO:0008015~blood circulation	8	0.08969615427738536	4.1400000813355235E-4	VEGFC, ACE, PDGFB, ADORA2A, AVPR1A, NPR3, NRG1, TGFB2
GOTERM_BP_FAT	GO:2000026~regulation of multicellular organismal development	16	0.17939230855477073	4.2367967427922E-4	XDH, CXCL1, PDGFB, RGS14, EPHA3, TGFB2, SEMA5A, VEGFC, LINGO1, ACE, CCND1, COL14A1, SFRP2, RASSF2, IL12A, NRG1
GOTERM_BP_FAT	GO:0003013~circulatory system process	8	0.08969615427738536	4.36639220956535E-4	VEGFC, ACE, PDGFB, ADORA2A, AVPR1A, NPR3, NRG1, TGFB2
GOTERM_BP_FAT	GO:0010035~response to inorganic substance	9	0.10090817356205853	4.3676256404170184E-4	XDH, CCND1, SLC1A3, GPR37, CLU, CPNE7, AVPR1A, CACNA1H, SLC40A1
GOTERM_BP_FAT	GO:0032101~regulation of response to external stimulus	10	0.11212019284673169	4.913180124587412E-4	SEMA5A, CXCL1, VEGFC, ACE, SLC1A3, PDGFB, ADORA2A, C1QTNF1, IL12A, FGFBP1
GOTERM_BP_FAT	GO:0044092~negative regulation of molecular function	11	0.12333221213140487	4.978057695008604E-4	ACE, PDGFB, SERPINB6B, ADORA2A, SFRP2, SH3RF2, NPR3, ITGA4, SERPINB1B, RGS14, TGFB2
GOTERM_BP_FAT	GO:0030001~metal ion transport	10	0.11212019284673169	6.081009805851504E-4	CXCL1, ACE, PDGFB, ADORA2A, CACNA1H, KCNJ12, SLC40A1, RAMP1, CACNA2D2, TGFB2
GOTERM_BP_FAT	GO:0030198~extracellular matrix organization	6	0.06727211570803902	6.423449367515361E-4	SEMA5A, FMOD, COL14A1, SFRP2, SMOC1, TGFB2
GOTERM_BP_FAT	GO:0043062~extracellular structure organization	6	0.06727211570803902	6.552310896495601E-4	SEMA5A, FMOD, COL14A1, SFRP2, SMOC1, TGFB2
GOTERM_BP_FAT	GO:0042493~response to drug	8	0.08969615427738536	6.719399863158124E-4	VEGFC, CCND1, SLC1A3, ADORA2A, SFRP2, TGFA, CBX7, TGFB2
GOTERM_BP_FAT	GO:0051674~localization of cell	13	0.1457562507007512	6.779438837539106E-4	CXCL1, SEMA5A, VEGFC, ACE, IFITM1, PDGFB, SFRP2, IL12A, ITGA4, DCX, NRG1, TGFB2, EPHA3
GOTERM_BP_FAT	GO:0048870~cell motility	13	0.1457562507007512	6.779438837539106E-4	CXCL1, SEMA5A, VEGFC, ACE, IFITM1, PDGFB, SFRP2, IL12A, ITGA4, DCX, NRG1, TGFB2, EPHA3
GOTERM_BP_FAT	GO:0000904~cell morphogenesis involved in differentiation	10	0.11212019284673169	6.897515402076383E-4	SEMA5A, FMOD, LINGO1, SLC1A3, SFRP2, ITGA4, NRG1, DCX, TGFB2, EPHA3
GOTERM_BP_FAT	GO:0045597~positive regulation of cell differentiation	11	0.12333221213140487	7.002610380305821E-4	SEMA5A, VEGFC, ACE, IFITM1, SFRP2, CLU, IL12A, NRG1, RGS14, TGFB2, EPHA3
GOTERM_BP_FAT	GO:0050921~positive regulation of chemotaxis	5	0.056060096423365846	7.116365937691969E-4	SEMA5A, CXCL1, VEGFC, PDGFB, IL12A
GOTERM_BP_FAT	GO:0001568~blood vessel development	9	0.10090817356205853	7.194612036047432E-4	SEMA5A, XDH, VEGFC, ACE, PDGFB, SFRP2, TGFA, RAMP1, TGFB2
GOTERM_BP_FAT	GO:0051302~regulation of cell division	5	0.056060096423365846	7.741055368912771E-4	VEGFC, PDGFB, SFRP2, TGFA, TGFB2
GOTERM_BP_FAT	GO:0051347~positive regulation of transferase activity	8	0.08969615427738536	7.756936013633477E-4	ACE, CCND1, PDGFB, CLU, RASSF2, TGFA, NRG1, TGFB2
GOTERM_BP_FAT	GO:0006915~apoptotic process	15	0.16818028927009754	7.950406531338123E-4	XDH, ADORA2A, GABRB2, CLU, TGFB2, SEMA5A, ACE, SFRP2, RASSF2, IL12A, TGFA, PPP2R2B, NRG1, SLC40A1, BMF
GOTERM_BP_FAT	GO:0009628~response to abiotic stimulus	12	0.13454423141607805	8.061176735581469E-4	SEMA5A, VEGFC, CCND1, SLC1A3, SFRP2, CLU, IL12A, AVPR1A, MME, DCX, RGS14, TGFB2
GOTERM_BP_FAT	GO:0008219~cell death	16	0.17939230855477073	8.210604797632515E-4	XDH, ADORA2A, GABRB2, CLU, TGFB2, SEMA5A, ACE, GPR37, SFRP2, RASSF2, IL12A, TGFA, PPP2R2B, NRG1, SLC40A1, BMF
GOTERM_BP_FAT	GO:0030182~neuron differentiation	13	0.1457562507007512	8.232426201325103E-4	FMOD, PDGFB, GABRB2, ADORA2A, CLU, EPHA3, TGFB2, SEMA5A, LINGO1, SLC1A3, SFRP2, DCX, NRG1
GOTERM_BP_FAT	GO:0051050~positive regulation of transport	11	0.12333221213140487	9.10502849756352E-4	SEMA5A, CXCL1, VEGFC, PDGFB, ADORA2A, SFRP2, C1QTNF1, AVPR1A, CACNA1H, NRG1, TGFB2
GOTERM_BP_FAT	GO:0007399~nervous system development	17	0.1906043278394439	0.001007598753823771	FMOD, PDGFB, ADORA2A, GABRB2, CLU, RGS14, EPHA3, TGFB2, SEMA5A, VEGFC, LINGO1, ACE, SLC1A3, SFRP2, AVPR1A, DCX, NRG1
GOTERM_BP_FAT	GO:0043408~regulation of MAPK cascade	9	0.10090817356205853	0.0010237553184904461	XDH, PDGFB, GPR37, SFRP2, C1QTNF1, RASSF2, TGFA, RGS14, TGFB2
GOTERM_BP_FAT	GO:0001944~vasculature development	9	0.10090817356205853	0.0010334887351607805	SEMA5A, XDH, VEGFC, ACE, PDGFB, SFRP2, TGFA, RAMP1, TGFB2
GOTERM_BP_FAT	GO:0007166~cell surface receptor signaling pathway	17	0.1906043278394439	0.0010416701347041642	XDH, CXCL1, PDGFB, ADORA2A, ITGA4, RGS14, EPHA3, TGFB2, SEMA5A, VEGFC, CCND1, SFRP2, RASSF2, IL12A, TGFA, NRG1, FGFBP1
GOTERM_BP_FAT	GO:0048667~cell morphogenesis involved in neuron differentiation	8	0.08969615427738536	0.0011277480600075588	SEMA5A, FMOD, LINGO1, SLC1A3, NRG1, DCX, TGFB2, EPHA3
GOTERM_BP_FAT	GO:0060548~negative regulation of cell death	11	0.12333221213140487	0.0011874824292375996	SEMA5A, GPR37, ADORA2A, GABRB2, SFRP2, CLU, TGFA, NRG1, SLC40A1, BMF, TGFB2
GOTERM_BP_FAT	GO:0006935~chemotaxis	8	0.08969615427738536	0.0012295989138374822	SEMA5A, CXCL1, VEGFC, PDGFB, IL12A, NRG1, TGFB2, EPHA3
GOTERM_BP_FAT	GO:0042330~taxis	8	0.08969615427738536	0.0012561592573569424	SEMA5A, CXCL1, VEGFC, PDGFB, IL12A, NRG1, TGFB2, EPHA3
GOTERM_BP_FAT	GO:0060326~cell chemotaxis	6	0.06727211570803902	0.0012838752794674644	SEMA5A, CXCL1, VEGFC, PDGFB, IL12A, TGFB2
GOTERM_BP_FAT	GO:0012501~programmed cell death	15	0.16818028927009754	0.00129278246484757	XDH, ADORA2A, GABRB2, CLU, TGFB2, SEMA5A, ACE, SFRP2, RASSF2, IL12A, TGFA, PPP2R2B, NRG1, SLC40A1, BMF
GOTERM_BP_FAT	GO:0071310~cellular response to organic substance	16	0.17939230855477073	0.001399751984338247	CXCL1, XDH, PDGFB, GABRB2, CLU, MME, ITGA4, EPHA3, TGFB2, VEGFC, CCND1, SFRP2, AVPR1A, IL12A, CACNA1H, FGFBP1
GOTERM_BP_FAT	GO:0032103~positive regulation of response to external stimulus	6	0.06727211570803902	0.0014406108105335569	SEMA5A, CXCL1, VEGFC, ACE, PDGFB, IL12A
GOTERM_BP_FAT	GO:0046903~secretion	11	0.12333221213140487	0.001478417795023379	XDH, VEGFC, ACE, CCND1, ADORA2A, C1QTNF1, AVPR1A, CACNA1H, NPR3, NRG1, TGFB2
GOTERM_BP_FAT	GO:0000902~cell morphogenesis	12	0.13454423141607805	0.0014931329881582506	SEMA5A, FMOD, LINGO1, SLC1A3, ADORA2A, SFRP2, CLU, ITGA4, NRG1, DCX, TGFB2, EPHA3
GOTERM_BP_FAT	GO:0040013~negative regulation of locomotion	6	0.06727211570803902	0.0015362858038834206	SEMA5A, IFITM1, PDGFB, ADORA2A, SFRP2, NRG1
GOTERM_BP_FAT	GO:0045927~positive regulation of growth	6	0.06727211570803902	0.0015609197817833605	SEMA5A, SFRP2, AVPR1A, NRG1, CACNA2D2, TGFB2
GOTERM_BP_FAT	GO:0001558~regulation of cell growth	7	0.07848413499271219	0.0015773152530598488	SEMA5A, FAM107A, COL14A1, SFRP2, AVPR1A, NRG1, TGFB2
GOTERM_BP_FAT	GO:0044093~positive regulation of molecular function	12	0.13454423141607805	0.0015797170865838096	XDH, ACE, CCND1, PDGFB, ADORA2A, SFRP2, CLU, RASSF2, TGFA, NPR3, NRG1, TGFB2
GOTERM_BP_FAT	GO:0070838~divalent metal ion transport	7	0.07848413499271219	0.0016364231954405634	ACE, PDGFB, CACNA1H, SLC40A1, RAMP1, CACNA2D2, TGFB2
GOTERM_BP_FAT	GO:0043491~protein kinase B signaling	5	0.056060096423365846	0.001664059634414575	SEMA5A, XDH, LINGO1, C1QTNF1, NRG1
GOTERM_BP_FAT	GO:0072511~divalent inorganic cation transport	7	0.07848413499271219	0.001697207887716523	ACE, PDGFB, CACNA1H, SLC40A1, RAMP1, CACNA2D2, TGFB2
GOTERM_BP_FAT	GO:0035556~intracellular signal transduction	17	0.1906043278394439	0.0017147259628860977	XDH, PDGFB, CLU, NPR3, RGS14, TGFB2, SEMA5A, LINGO1, GPR37, SFRP2, C1QTNF1, RASSF2, AVPR1A, IL12A, TGFA, DCX, NRG1
GOTERM_BP_FAT	GO:0051781~positive regulation of cell division	4	0.04484807713869268	0.0017580134285213377	VEGFC, PDGFB, TGFA, TGFB2
GOTERM_BP_FAT	GO:0007409~axonogenesis	7	0.07848413499271219	0.001802326285440357	SEMA5A, FMOD, LINGO1, NRG1, DCX, TGFB2, EPHA3
GOTERM_BP_FAT	GO:0030307~positive regulation of cell growth	5	0.056060096423365846	0.0018946543083349328	SEMA5A, SFRP2, AVPR1A, NRG1, TGFB2
GOTERM_BP_FAT	GO:0050679~positive regulation of epithelial cell proliferation	5	0.056060096423365846	0.00197620341481865	SEMA5A, VEGFC, CCND1, PDGFB, TGFA
GOTERM_BP_FAT	GO:0043066~negative regulation of apoptotic process	10	0.11212019284673169	0.00211816243238439	SEMA5A, ADORA2A, GABRB2, SFRP2, CLU, TGFA, NRG1, SLC40A1, BMF, TGFB2
GOTERM_BP_FAT	GO:0003008~system process	18	0.20181634712411706	0.0021543702526541477	PDGFB, ADORA2A, GABRB2, MME, NPR3, RGS14, TGFB2, FAM65B, SEMA5A, VEGFC, ACE, SLC1A3, COL14A1, C1QTNF1, AVPR1A, CACNA1H, SCN7A, NRG1
GOTERM_BP_FAT	GO:0043069~negative regulation of programmed cell death	10	0.11212019284673169	0.0023411017602369523	SEMA5A, ADORA2A, GABRB2, SFRP2, CLU, TGFA, NRG1, SLC40A1, BMF, TGFB2
GOTERM_BP_FAT	GO:1902531~regulation of intracellular signal transduction	13	0.1457562507007512	0.0023838240246564384	XDH, SEMA5A, PDGFB, GPR37, SFRP2, C1QTNF1, CLU, RASSF2, IL12A, TGFA, NRG1, RGS14, TGFB2
GOTERM_BP_FAT	GO:0007507~heart development	8	0.08969615427738536	0.0024630887195167934	ACE, COL14A1, PDGFB, SFRP2, ITGA4, NRG1, TGFB2, EPHA3
GOTERM_BP_FAT	GO:0030335~positive regulation of cell migration	7	0.07848413499271219	0.0024855268271863407	SEMA5A, CXCL1, VEGFC, PDGFB, IL12A, ITGA4, TGFB2
GOTERM_BP_FAT	GO:0050900~leukocyte migration	6	0.06727211570803902	0.0025139590790800893	CXCL1, VEGFC, PDGFB, IL12A, ITGA4, TGFB2
GOTERM_BP_FAT	GO:0045596~negative regulation of cell differentiation	9	0.10090817356205853	0.0025157162027130784	SEMA5A, XDH, LINGO1, CCND1, PDGFB, SFRP2, NRG1, TGFB2, EPHA3
GOTERM_BP_FAT	GO:0051241~negative regulation of multicellular organismal process	11	0.12333221213140487	0.002522880559111865	SEMA5A, XDH, LINGO1, PDGFB, SFRP2, C1QTNF1, IL12A, AVPR1A, NRG1, TGFB2, EPHA3
GOTERM_BP_FAT	GO:0060429~epithelium development	11	0.12333221213140487	0.002522880559111865	SEMA5A, XDH, VEGFC, CCND1, IFITM1, PDGFB, SFRP2, ITGA4, NRG1, SLC40A1, TGFB2
GOTERM_BP_FAT	GO:0061564~axon development	7	0.07848413499271219	0.0026833507805432482	SEMA5A, FMOD, LINGO1, NRG1, DCX, TGFB2, EPHA3
GOTERM_BP_FAT	GO:0032989~cellular component morphogenesis	12	0.13454423141607805	0.0027122135538241924	SEMA5A, FMOD, LINGO1, SLC1A3, ADORA2A, SFRP2, CLU, ITGA4, NRG1, DCX, TGFB2, EPHA3
GOTERM_BP_FAT	GO:0050435~beta-amyloid metabolic process	3	0.03363605785401951	0.002855395382276743	ACE, CLU, MME
GOTERM_BP_FAT	GO:2000147~positive regulation of cell motility	7	0.07848413499271219	0.002923722189616219	SEMA5A, CXCL1, VEGFC, PDGFB, IL12A, ITGA4, TGFB2
GOTERM_BP_FAT	GO:0033002~muscle cell proliferation	5	0.056060096423365846	0.0029297994353143413	PDGFB, IL12A, NPR3, NRG1, TGFB2
GOTERM_BP_FAT	GO:0016049~cell growth	7	0.07848413499271219	0.0029862665448288452	SEMA5A, COL14A1, SFRP2, AVPR1A, NRG1, DCX, TGFB2
GOTERM_BP_FAT	GO:0043410~positive regulation of MAPK cascade	7	0.07848413499271219	0.0030819623073613175	XDH, PDGFB, GPR37, C1QTNF1, RASSF2, TGFA, TGFB2
GOTERM_BP_FAT	GO:2000379~positive regulation of reactive oxygen species metabolic process	4	0.04484807713869268	0.003083495108708744	CXCL1, XDH, PDGFB, CLU
GOTERM_BP_FAT	GO:0051049~regulation of transport	14	0.15696826998542437	0.003147388030910521	CXCL1, PDGFB, ADORA2A, KCNJ12, CACNA2D2, TGFB2, SEMA5A, VEGFC, ACE, SFRP2, C1QTNF1, AVPR1A, CACNA1H, NRG1
GOTERM_BP_FAT	GO:0060284~regulation of cell development	10	0.11212019284673169	0.00316683230825651	SEMA5A, VEGFC, LINGO1, ACE, COL14A1, SFRP2, NRG1, RGS14, TGFB2, EPHA3
GOTERM_BP_FAT	GO:0050920~regulation of chemotaxis	5	0.056060096423365846	0.003268083989064211	SEMA5A, CXCL1, VEGFC, PDGFB, IL12A
GOTERM_BP_FAT	GO:0051272~positive regulation of cellular component movement	7	0.07848413499271219	0.0032802434191189053	SEMA5A, CXCL1, VEGFC, PDGFB, IL12A, ITGA4, TGFB2
GOTERM_BP_FAT	GO:0030595~leukocyte chemotaxis	5	0.056060096423365846	0.003326945333560176	CXCL1, VEGFC, PDGFB, IL12A, TGFB2
GOTERM_BP_FAT	GO:0040017~positive regulation of locomotion	7	0.07848413499271219	0.0033484154579525097	SEMA5A, CXCL1, VEGFC, PDGFB, IL12A, ITGA4, TGFB2
GOTERM_BP_FAT	GO:0048858~cell projection morphogenesis	9	0.10090817356205853	0.00346564991816034	SEMA5A, FMOD, LINGO1, ADORA2A, CLU, NRG1, DCX, TGFB2, EPHA3
GOTERM_BP_FAT	GO:0009719~response to endogenous stimulus	13	0.1457562507007512	0.00354777423309012	CCND1, P2RX6, SLC1A3, PDGFB, ADORA2A, GABRB2, SFRP2, AVPR1A, CACNA1H, FGFBP1, TGFB2, MGST2, EPHA3
GOTERM_BP_FAT	GO:0003014~renal system process	4	0.04484807713869268	0.0036648457812735696	PDGFB, ADORA2A, AVPR1A, NPR3
GOTERM_BP_FAT	GO:0001936~regulation of endothelial cell proliferation	4	0.04484807713869268	0.0036648457812735696	SEMA5A, XDH, VEGFC, PDGFB
GOTERM_BP_FAT	GO:0008285~negative regulation of cell proliferation	8	0.08969615427738536	0.0037517727300266836	XDH, VEGFC, IFITM1, ADORA2A, SFRP2, IL12A, NPR3, TGFB2
GOTERM_BP_FAT	GO:0061098~positive regulation of protein tyrosine kinase activity	3	0.03363605785401951	0.004045588053383775	ACE, PDGFB, TGFA
GOTERM_BP_FAT	GO:0010648~negative regulation of cell communication	11	0.12333221213140487	0.004051530566116879	XDH, CCND1, SFRP2, CLU, RASSF2, AVPR1A, ADH7, NRG1, BMF, RGS14, TGFB2
GOTERM_BP_FAT	GO:0051093~negative regulation of developmental process	9	0.10090817356205853	0.0040932188197220064	SEMA5A, XDH, LINGO1, CCND1, PDGFB, SFRP2, NRG1, TGFB2, EPHA3
GOTERM_BP_FAT	GO:0023057~negative regulation of signaling	11	0.12333221213140487	0.004145163148325613	XDH, CCND1, SFRP2, CLU, RASSF2, AVPR1A, ADH7, NRG1, BMF, RGS14, TGFB2
GOTERM_BP_FAT	GO:0010001~glial cell differentiation	5	0.056060096423365846	0.004159228196376008	LINGO1, PDGFB, ADORA2A, CLU, NRG1
GOTERM_BP_FAT	GO:0010634~positive regulation of epithelial cell migration	4	0.04484807713869268	0.004197162058853416	SEMA5A, VEGFC, PDGFB, TGFB2
GOTERM_BP_FAT	GO:0044057~regulation of system process	7	0.07848413499271219	0.0042108590271236306	COL14A1, PDGFB, ADORA2A, C1QTNF1, AVPR1A, NRG1, TGFB2
GOTERM_BP_FAT	GO:0043086~negative regulation of catalytic activity	8	0.08969615427738536	0.004279484300602746	SERPINB6B, ADORA2A, SFRP2, SH3RF2, NPR3, SERPINB1B, RGS14, TGFB2
GOTERM_BP_FAT	GO:0050878~regulation of body fluid levels	6	0.06727211570803902	0.00428100400600982	XDH, CCND1, PDGFB, ADORA2A, C1QTNF1, NPR3
GOTERM_BP_FAT	GO:0032990~cell part morphogenesis	9	0.10090817356205853	0.004422981966763594	SEMA5A, FMOD, LINGO1, ADORA2A, CLU, NRG1, DCX, TGFB2, EPHA3
GOTERM_BP_FAT	GO:0030278~regulation of ossification	5	0.056060096423365846	0.004586970403987857	IFITM1, SFRP2, SMOC1, RASSF2, TGFB2
GOTERM_BP_FAT	GO:0010038~response to metal ion	6	0.06727211570803902	0.004764248942291442	XDH, CCND1, CLU, CPNE7, CACNA1H, SLC40A1
GOTERM_BP_FAT	GO:0010721~negative regulation of cell development	6	0.06727211570803902	0.004876709362100715	SEMA5A, LINGO1, SFRP2, NRG1, TGFB2, EPHA3
GOTERM_BP_FAT	GO:1901700~response to oxygen-containing compound	13	0.1457562507007512	0.004882357594650104	CXCL1, PDGFB, ADH7, EPHA3, TGFB2, ACE, CCND1, P2RX6, SLC1A3, GPR37, AVPR1A, IL12A, MGST2
GOTERM_BP_FAT	GO:0048646~anatomical structure formation involved in morphogenesis	11	0.12333221213140487	0.004903814530126151	SEMA5A, VEGFC, ACE, IFITM1, SFRP2, TGFA, ITGA4, DCX, SLC40A1, RAMP1, TGFB2
GOTERM_BP_FAT	GO:0040008~regulation of growth	8	0.08969615427738536	0.0049388216416402266	SEMA5A, FAM107A, COL14A1, SFRP2, AVPR1A, NRG1, CACNA2D2, TGFB2
GOTERM_BP_FAT	GO:0007610~behavior	8	0.08969615427738536	0.00505580344536228	ACE, SLC1A3, GPR37, ADORA2A, AVPR1A, NHLH2, NRG1, RGS14
GOTERM_BP_FAT	GO:0051346~negative regulation of hydrolase activity	6	0.06727211570803902	0.005107292277311658	SERPINB6B, ADORA2A, SFRP2, SH3RF2, SERPINB1B, TGFB2
GOTERM_BP_FAT	GO:0006816~calcium ion transport	6	0.06727211570803902	0.005107292277311658	ACE, PDGFB, CACNA1H, RAMP1, CACNA2D2, TGFB2
GOTERM_BP_FAT	GO:0001935~endothelial cell proliferation	4	0.04484807713869268	0.005142318384682453	SEMA5A, XDH, VEGFC, PDGFB
GOTERM_BP_FAT	GO:0003158~endothelium development	4	0.04484807713869268	0.005142318384682453	XDH, PDGFB, NRG1, SLC40A1
GOTERM_BP_FAT	GO:0006928~movement of cell or subcellular component	13	0.1457562507007512	0.0053094204690543895	CXCL1, SEMA5A, VEGFC, ACE, IFITM1, PDGFB, SFRP2, IL12A, ITGA4, DCX, NRG1, TGFB2, EPHA3
GOTERM_BP_FAT	GO:0045785~positive regulation of cell adhesion	6	0.06727211570803902	0.005345538179710208	VEGFC, SMOC1, IL12A, ITGA4, NRG1, TGFB2
GOTERM_BP_FAT	GO:0009611~response to wounding	7	0.07848413499271219	0.005571480993561415	SLC1A3, PDGFB, C1QTNF1, CLU, TGFA, NRG1, TGFB2
GOTERM_BP_FAT	GO:0046777~protein autophosphorylation	5	0.056060096423365846	0.0056984198816881736	VEGFC, ACE, PDGFB, RASSF2, DCX
GOTERM_BP_FAT	GO:0051336~regulation of hydrolase activity	9	0.10090817356205853	0.006030895802463829	XDH, SERPINB6B, ADORA2A, SFRP2, SH3RF2, SERPINB1B, PPP2R2B, TGFB2, EPHA3
GOTERM_BP_FAT	GO:0098801~regulation of renal system process	3	0.03363605785401951	0.006033032684738651	PDGFB, ADORA2A, AVPR1A
GOTERM_BP_FAT	GO:0072089~stem cell proliferation	4	0.04484807713869268	0.006066537257263597	CXCL1, VEGFC, ACE, SFRP2
GOTERM_BP_FAT	GO:0009968~negative regulation of signal transduction	10	0.11212019284673169	0.006082222612456112	XDH, CCND1, SFRP2, CLU, RASSF2, ADH7, NRG1, BMF, RGS14, TGFB2
GOTERM_BP_FAT	GO:0090287~regulation of cellular response to growth factor stimulus	5	0.056060096423365846	0.006225390153540694	XDH, VEGFC, PDGFB, SFRP2, FGFBP1
GOTERM_BP_FAT	GO:0031175~neuron projection development	9	0.10090817356205853	0.0066842982534511125	SEMA5A, FMOD, LINGO1, ADORA2A, CLU, NRG1, DCX, TGFB2, EPHA3
GOTERM_BP_FAT	GO:0060485~mesenchyme development	5	0.056060096423365846	0.006688611312805058	SEMA5A, SFRP2, ITGA4, TGFB2, EPHA3
GOTERM_BP_FAT	GO:2001233~regulation of apoptotic signaling pathway	6	0.06727211570803902	0.0068709331172476665	ADORA2A, SFRP2, CLU, NRG1, BMF, TGFB2
GOTERM_BP_FAT	GO:0051301~cell division	7	0.07848413499271219	0.006932308480084646	VEGFC, CCND1, PDGFB, SFRP2, TGFA, RGS14, TGFB2
GOTERM_BP_FAT	GO:1903532~positive regulation of secretion by cell	6	0.06727211570803902	0.0073902430021923066	VEGFC, ADORA2A, C1QTNF1, AVPR1A, CACNA1H, TGFB2
GOTERM_BP_FAT	GO:0048015~phosphatidylinositol-mediated signaling	4	0.04484807713869268	0.0073923378134110275	PDGFB, NPR3, NRG1, TGFB2
GOTERM_BP_FAT	GO:0030857~negative regulation of epithelial cell differentiation	3	0.03363605785401951	0.007674050712017456	XDH, CCND1, TGFB2
GOTERM_BP_FAT	GO:0048017~inositol lipid-mediated signaling	4	0.04484807713869268	0.007869395835264753	PDGFB, NPR3, NRG1, TGFB2
GOTERM_BP_FAT	GO:0002687~positive regulation of leukocyte migration	4	0.04484807713869268	0.007869395835264753	CXCL1, VEGFC, IL12A, ITGA4
GOTERM_BP_FAT	GO:1905207~regulation of cardiocyte differentiation	3	0.03363605785401951	0.008023796455459989	COL14A1, NRG1, TGFB2
GOTERM_BP_FAT	GO:0045667~regulation of osteoblast differentiation	4	0.04484807713869268	0.008197330300901966	IFITM1, SFRP2, SMOC1, RASSF2
GOTERM_BP_FAT	GO:1901342~regulation of vasculature development	5	0.056060096423365846	0.008323513447385217	SEMA5A, XDH, VEGFC, PDGFB, SFRP2
GOTERM_BP_FAT	GO:0010604~positive regulation of macromolecule metabolic process	17	0.1906043278394439	0.008522907459526838	XDH, PDGFB, CLU, CBX7, TGFB2, VEGFC, ACE, CCND1, GPR37, SFRP2, C1QTNF1, RASSF2, IL12A, TGFA, NRG1, SLC40A1, RAMP1
GOTERM_BP_FAT	GO:0030030~cell projection organization	11	0.12333221213140487	0.008843448789354415	SEMA5A, FMOD, LINGO1, PDGFB, ADORA2A, SFRP2, CLU, NRG1, DCX, TGFB2, EPHA3
GOTERM_BP_FAT	GO:0042692~muscle cell differentiation	6	0.06727211570803902	0.008937558066988918	FAM65B, COL14A1, PDGFB, AVPR1A, NRG1, CACNA2D2
GOTERM_BP_FAT	GO:0010720~positive regulation of cell development	7	0.07848413499271219	0.009152733157625962	SEMA5A, VEGFC, ACE, NRG1, RGS14, TGFB2, EPHA3
GOTERM_BP_FAT	GO:0055065~metal ion homeostasis	7	0.07848413499271219	0.009224940095776306	CXCL1, ADORA2A, C1QTNF1, AVPR1A, SCN7A, SLC40A1, TGFB2
GOTERM_BP_FAT	GO:0097190~apoptotic signaling pathway	7	0.07848413499271219	0.009297556609421517	ADORA2A, SFRP2, CLU, IL12A, NRG1, BMF, TGFB2
GOTERM_BP_FAT	GO:0055078~sodium ion homeostasis	3	0.03363605785401951	0.009493078659000275	ADORA2A, AVPR1A, SCN7A
GOTERM_BP_FAT	GO:0051271~negative regulation of cellular component movement	5	0.056060096423365846	0.00983046922872089	SEMA5A, IFITM1, PDGFB, SFRP2, NRG1
GOTERM_BP_FAT	GO:0051047~positive regulation of secretion	6	0.06727211570803902	0.009836261623043864	VEGFC, ADORA2A, C1QTNF1, AVPR1A, CACNA1H, TGFB2
GOTERM_BP_FAT	GO:0071822~protein complex subunit organization	11	0.12333221213140487	0.009874887688467917	SEMA5A, FMOD, P2RX6, COL14A1, SFRP2, C1QTNF1, CLU, KCNJ12, NRG1, BMF, TGFB2
GOTERM_BP_FAT	GO:0018193~peptidyl-amino acid modification	9	0.10090817356205853	0.009967078692785727	VEGFC, ACE, PDGFB, SFRP2, RASSF2, IL12A, TGFA, NRG1, DCX
GOTERM_BP_FAT	GO:0071363~cellular response to growth factor stimulus	7	0.07848413499271219	0.009969743997705836	XDH, VEGFC, PDGFB, SFRP2, CLU, FGFBP1, TGFB2
GOTERM_BP_FAT	GO:0009892~negative regulation of metabolic process	16	0.17939230855477073	0.010078185699522051	XDH, PDGFB, ADORA2A, CLU, NPR3, SERPINB1B, CBX7, RGS14, TGFB2, ACE, CCND1, SERPINB6B, SFRP2, RASSF2, SH3RF2, NRG1
GOTERM_BP_FAT	GO:0051896~regulation of protein kinase B signaling	4	0.04484807713869268	0.010524942358473193	SEMA5A, XDH, C1QTNF1, NRG1
GOTERM_BP_FAT	GO:0051146~striated muscle cell differentiation	5	0.056060096423365846	0.01150521366892455	FAM65B, COL14A1, AVPR1A, NRG1, CACNA2D2
GOTERM_BP_FAT	GO:1904018~positive regulation of vasculature development	4	0.04484807713869268	0.011512058171364012	SEMA5A, VEGFC, PDGFB, SFRP2
GOTERM_BP_FAT	GO:0001525~angiogenesis	6	0.06727211570803902	0.011712505243317028	SEMA5A, VEGFC, ACE, SFRP2, TGFA, RAMP1
GOTERM_BP_FAT	GO:0031324~negative regulation of cellular metabolic process	15	0.16818028927009754	0.011876793587124436	XDH, PDGFB, ADORA2A, CLU, NPR3, SERPINB1B, CBX7, RGS14, TGFB2, CCND1, SERPINB6B, SFRP2, RASSF2, SH3RF2, NRG1
GOTERM_BP_FAT	GO:0050767~regulation of neurogenesis	8	0.08969615427738536	0.012148342112047657	SEMA5A, VEGFC, LINGO1, ACE, SFRP2, NRG1, RGS14, EPHA3
GOTERM_BP_FAT	GO:0070848~response to growth factor	7	0.07848413499271219	0.0121950744520196	XDH, VEGFC, PDGFB, SFRP2, CLU, FGFBP1, TGFB2
GOTERM_BP_FAT	GO:0051248~negative regulation of protein metabolic process	9	0.10090817356205853	0.012270460424966543	XDH, SERPINB6B, ADORA2A, SFRP2, CLU, RASSF2, SERPINB1B, NRG1, RGS14
GOTERM_BP_FAT	GO:0061383~trabecula morphogenesis	3	0.03363605785401951	0.012328138938070152	NRG1, SLC40A1, TGFB2
GOTERM_BP_FAT	GO:0061097~regulation of protein tyrosine kinase activity	3	0.03363605785401951	0.012328138938070152	ACE, PDGFB, TGFA
GOTERM_BP_FAT	GO:0035051~cardiocyte differentiation	4	0.04484807713869268	0.012550998235252724	COL14A1, PDGFB, NRG1, TGFB2
GOTERM_BP_FAT	GO:1902532~negative regulation of intracellular signal transduction	6	0.06727211570803902	0.013356807918984932	XDH, SFRP2, CLU, RASSF2, RGS14, TGFB2
GOTERM_BP_FAT	GO:0002682~regulation of immune system process	10	0.11212019284673169	0.013380821750515356	CXCL1, VEGFC, ACE, SLC1A3, ADORA2A, RASSF2, IL12A, ITGA4, FGFBP1, TGFB2
GOTERM_BP_FAT	GO:0051260~protein homooligomerization	5	0.056060096423365846	0.013503923561319344	P2RX6, C1QTNF1, CLU, KCNJ12, BMF
GOTERM_BP_FAT	GO:0040007~growth	9	0.10090817356205853	0.013524391508289654	SEMA5A, FAM107A, COL14A1, SFRP2, AVPR1A, NRG1, DCX, CACNA2D2, TGFB2
GOTERM_BP_FAT	GO:0006835~dicarboxylic acid transport	3	0.03363605785401951	0.01364289498422266	SLC1A3, ADORA2A, AVPR1A
GOTERM_BP_FAT	GO:0061061~muscle structure development	7	0.07848413499271219	0.01445098101687609	FAM65B, COL14A1, PDGFB, AVPR1A, NRG1, CACNA2D2, TGFB2
GOTERM_BP_FAT	GO:0050880~regulation of blood vessel size	4	0.04484807713869268	0.01455301631567901	ACE, PDGFB, ADORA2A, AVPR1A
GOTERM_BP_FAT	GO:0035150~regulation of tube size	4	0.04484807713869268	0.014786005357941416	ACE, PDGFB, ADORA2A, AVPR1A
GOTERM_BP_FAT	GO:0051707~response to other organism	9	0.10090817356205853	0.014793465224093446	CXCL1, ACE, SLC1A3, IFITM1, CLU, IL12A, ADH7, FGFBP1, MGST2
GOTERM_BP_FAT	GO:0043207~response to external biotic stimulus	9	0.10090817356205853	0.01487075194533355	CXCL1, ACE, SLC1A3, IFITM1, CLU, IL12A, ADH7, FGFBP1, MGST2
GOTERM_BP_FAT	GO:0003229~ventricular cardiac muscle tissue development	3	0.03363605785401951	0.015015819045703946	COL14A1, NRG1, TGFB2
GOTERM_BP_FAT	GO:0097529~myeloid leukocyte migration	4	0.04484807713869268	0.015021112267895424	CXCL1, VEGFC, PDGFB, TGFB2
GOTERM_BP_FAT	GO:2000377~regulation of reactive oxygen species metabolic process	4	0.04484807713869268	0.015258339343974173	CXCL1, XDH, PDGFB, CLU
GOTERM_BP_FAT	GO:0035265~organ growth	4	0.04484807713869268	0.015739162791244113	COL14A1, NRG1, CACNA2D2, TGFB2
GOTERM_BP_FAT	GO:0055080~cation homeostasis	7	0.07848413499271219	0.01600133108443012	CXCL1, ADORA2A, C1QTNF1, AVPR1A, SCN7A, SLC40A1, TGFB2
GOTERM_BP_FAT	GO:2001235~positive regulation of apoptotic signaling pathway	4	0.04484807713869268	0.01622849247791687	ADORA2A, CLU, BMF, TGFB2
GOTERM_BP_FAT	GO:0050769~positive regulation of neurogenesis	6	0.06727211570803902	0.016302789730245605	SEMA5A, VEGFC, ACE, NRG1, RGS14, EPHA3
GOTERM_BP_FAT	GO:0070509~calcium ion import	4	0.04484807713869268	0.01647635205450402	ACE, PDGFB, CACNA1H, TGFB2
GOTERM_BP_FAT	GO:0002685~regulation of leukocyte migration	4	0.04484807713869268	0.01647635205450402	CXCL1, VEGFC, IL12A, ITGA4
GOTERM_BP_FAT	GO:0007267~cell-cell signaling	10	0.11212019284673169	0.016531394498322596	CCND1, SLC1A3, PDGFB, ADORA2A, GABRB2, SFRP2, C1QTNF1, FGFBP1, CACNA2D2, RGS14
GOTERM_BP_FAT	GO:0010595~positive regulation of endothelial cell migration	3	0.03363605785401951	0.01693490751644782	SEMA5A, VEGFC, PDGFB
GOTERM_BP_FAT	GO:0014068~positive regulation of phosphatidylinositol 3-kinase signaling	3	0.03363605785401951	0.01693490751644782	PDGFB, NRG1, TGFB2
GOTERM_BP_FAT	GO:0051098~regulation of binding	5	0.056060096423365846	0.017070876974198332	ACE, PDGFB, ITGA4, NRG1, TGFB2
GOTERM_BP_FAT	GO:0051222~positive regulation of protein transport	6	0.06727211570803902	0.0171021125052163	SEMA5A, VEGFC, ADORA2A, SFRP2, NRG1, TGFB2
GOTERM_BP_FAT	GO:0048608~reproductive structure development	6	0.06727211570803902	0.01764931268525967	CCND1, PDGFB, SERPINB6B, SFRP2, ITGA4, TGFB2
GOTERM_BP_FAT	GO:0044702~single organism reproductive process	11	0.12333221213140487	0.01777566938788134	ACE, CCND1, PDGFB, SERPINB6B, SFRP2, CLU, AVPR1A, CACNA1H, NHLH2, ITGA4, TGFB2
GOTERM_BP_FAT	GO:1901214~regulation of neuron death	5	0.056060096423365846	0.01777703583454361	ADORA2A, GABRB2, CLU, PPP2R2B, TGFB2
GOTERM_BP_FAT	GO:0098771~inorganic ion homeostasis	7	0.07848413499271219	0.017779256375225226	CXCL1, ADORA2A, C1QTNF1, AVPR1A, SCN7A, SLC40A1, TGFB2
GOTERM_BP_FAT	GO:0001938~positive regulation of endothelial cell proliferation	3	0.03363605785401951	0.01793164416746201	SEMA5A, VEGFC, PDGFB
GOTERM_BP_FAT	GO:0010632~regulation of epithelial cell migration	4	0.04484807713869268	0.018008345474376387	SEMA5A, VEGFC, PDGFB, TGFB2
GOTERM_BP_FAT	GO:0048732~gland development	6	0.06727211570803902	0.018349590657759193	XDH, CCND1, PDGFB, TGFA, CBX7, TGFB2
GOTERM_BP_FAT	GO:0061458~reproductive system development	6	0.06727211570803902	0.018349590657759193	CCND1, PDGFB, SERPINB6B, SFRP2, ITGA4, TGFB2
GOTERM_BP_FAT	GO:0034220~ion transmembrane transport	7	0.07848413499271219	0.018717672361160072	P2RX6, GABRB2, CACNA1H, KCNJ12, SLC40A1, CACNA2D2, TGFB2
GOTERM_BP_FAT	GO:0048771~tissue remodeling	4	0.04484807713869268	0.018803233279819996	XDH, RASSF2, ITGA4, TGFB2
GOTERM_BP_FAT	GO:0009607~response to biotic stimulus	9	0.10090817356205853	0.019596290559357868	CXCL1, ACE, SLC1A3, IFITM1, CLU, IL12A, ADH7, FGFBP1, MGST2
GOTERM_BP_FAT	GO:0043393~regulation of protein binding	4	0.04484807713869268	0.019617427395959283	ACE, PDGFB, ITGA4, NRG1
GOTERM_BP_FAT	GO:0003018~vascular process in circulatory system	4	0.04484807713869268	0.02045095457143378	ACE, PDGFB, ADORA2A, AVPR1A
GOTERM_BP_FAT	GO:0010717~regulation of epithelial to mesenchymal transition	3	0.03363605785401951	0.021066711770807187	SFRP2, TGFB2, EPHA3
GOTERM_BP_FAT	GO:0001667~ameboidal-type cell migration	5	0.056060096423365846	0.021180283984235354	SEMA5A, VEGFC, PDGFB, ITGA4, TGFB2
GOTERM_BP_FAT	GO:0007155~cell adhesion	11	0.12333221213140487	0.02122374461191559	SEMA5A, VEGFC, COL14A1, ADORA2A, C1QTNF1, SMOC1, IL12A, ITGA4, NRG1, TGFB2, EPHA3
GOTERM_BP_FAT	GO:0045743~positive regulation of fibroblast growth factor receptor signaling pathway	2	0.02242403856934634	0.02124644948937792	PDGFB, FGFBP1
GOTERM_BP_FAT	GO:0070141~response to UV-A	2	0.02242403856934634	0.02124644948937792	CCND1, MME
GOTERM_BP_FAT	GO:0051960~regulation of nervous system development	8	0.08969615427738536	0.021334713060594025	SEMA5A, VEGFC, LINGO1, ACE, SFRP2, NRG1, RGS14, EPHA3
GOTERM_BP_FAT	GO:0010660~regulation of muscle cell apoptotic process	3	0.03363605785401951	0.021609926494170668	SFRP2, IL12A, NRG1
GOTERM_BP_FAT	GO:0048589~developmental growth	7	0.07848413499271219	0.022136659780568273	SEMA5A, COL14A1, SFRP2, NRG1, DCX, CACNA2D2, TGFB2
GOTERM_BP_FAT	GO:1904951~positive regulation of establishment of protein localization	6	0.06727211570803902	0.02228933776635175	SEMA5A, VEGFC, ADORA2A, SFRP2, NRG1, TGFB2
GOTERM_BP_FAT	GO:0022610~biological adhesion	11	0.12333221213140487	0.022331508552001153	SEMA5A, VEGFC, COL14A1, ADORA2A, C1QTNF1, SMOC1, IL12A, ITGA4, NRG1, TGFB2, EPHA3
GOTERM_BP_FAT	GO:0050801~ion homeostasis	7	0.07848413499271219	0.0225411060673397	CXCL1, ADORA2A, C1QTNF1, AVPR1A, SCN7A, SLC40A1, TGFB2
GOTERM_BP_FAT	GO:0070997~neuron death	5	0.056060096423365846	0.023233187073567623	ADORA2A, GABRB2, CLU, PPP2R2B, TGFB2
GOTERM_BP_FAT	GO:0098655~cation transmembrane transport	6	0.06727211570803902	0.023271181294807677	P2RX6, CACNA1H, KCNJ12, SLC40A1, CACNA2D2, TGFB2
GOTERM_BP_FAT	GO:0048638~regulation of developmental growth	5	0.056060096423365846	0.02365787105666187	SEMA5A, COL14A1, SFRP2, NRG1, CACNA2D2
GOTERM_BP_FAT	GO:0090066~regulation of anatomical structure size	6	0.06727211570803902	0.02411063675742123	SEMA5A, ACE, PDGFB, ADORA2A, AVPR1A, NRG1
GOTERM_BP_FAT	GO:0090091~positive regulation of extracellular matrix disassembly	2	0.02242403856934634	0.024245248736219843	SEMA5A, TGFB2
GOTERM_BP_FAT	GO:0010657~muscle cell apoptotic process	3	0.03363605785401951	0.02441235793808509	SFRP2, IL12A, NRG1
GOTERM_BP_FAT	GO:0052547~regulation of peptidase activity	5	0.056060096423365846	0.02474029595192636	XDH, SERPINB6B, ADORA2A, SFRP2, SERPINB1B
GOTERM_BP_FAT	GO:0048534~hematopoietic or lymphoid organ development	8	0.08969615427738536	0.024798599512378217	CXCL1, ACE, SFRP2, RASSF2, IL12A, COL24A1, SLC40A1, TGFB2
GOTERM_BP_FAT	GO:0003208~cardiac ventricle morphogenesis	3	0.03363605785401951	0.024989843210634303	SFRP2, NRG1, TGFB2
GOTERM_BP_FAT	GO:0072091~regulation of stem cell proliferation	3	0.03363605785401951	0.025572904777514588	CXCL1, VEGFC, ACE
GOTERM_BP_FAT	GO:0032091~negative regulation of protein binding	3	0.03363605785401951	0.025572904777514588	ACE, PDGFB, ITGA4
GOTERM_BP_FAT	GO:0051899~membrane depolarization	3	0.03363605785401951	0.025572904777514588	ADORA2A, CACNA1H, SCN7A
GOTERM_BP_FAT	GO:0010959~regulation of metal ion transport	5	0.056060096423365846	0.02562763391696577	CXCL1, ACE, PDGFB, ADORA2A, TGFB2
GOTERM_BP_FAT	GO:0032147~activation of protein kinase activity	4	0.04484807713869268	0.026179791298951555	PDGFB, TGFA, NRG1, TGFB2
GOTERM_BP_FAT	GO:0009615~response to virus	5	0.056060096423365846	0.026305674728464245	SLC1A3, IFITM1, CLU, IL12A, FGFBP1
GOTERM_BP_FAT	GO:0080135~regulation of cellular response to stress	6	0.06727211570803902	0.02638475318762669	XDH, GPR37, SFRP2, CLU, RASSF2, TGFB2
GOTERM_BP_FAT	GO:0098660~inorganic ion transmembrane transport	6	0.06727211570803902	0.02638475318762669	GABRB2, CACNA1H, KCNJ12, SLC40A1, CACNA2D2, TGFB2
GOTERM_BP_FAT	GO:0032872~regulation of stress-activated MAPK cascade	4	0.04484807713869268	0.02650283728390368	XDH, SFRP2, RASSF2, TGFB2
GOTERM_BP_FAT	GO:0070302~regulation of stress-activated protein kinase signaling cascade	4	0.04484807713869268	0.026828033884835196	XDH, SFRP2, RASSF2, TGFB2
GOTERM_BP_FAT	GO:0010605~negative regulation of macromolecule metabolic process	14	0.15696826998542437	0.02693328792408587	XDH, PDGFB, ADORA2A, CLU, SERPINB1B, CBX7, RGS14, TGFB2, ACE, CCND1, SERPINB6B, SFRP2, RASSF2, NRG1
GOTERM_BP_FAT	GO:0051962~positive regulation of nervous system development	6	0.06727211570803902	0.027111363237264697	SEMA5A, VEGFC, ACE, NRG1, RGS14, EPHA3
GOTERM_BP_FAT	GO:1902033~regulation of hematopoietic stem cell proliferation	2	0.02242403856934634	0.02723502652466623	CXCL1, ACE
GOTERM_BP_FAT	GO:0010769~regulation of cell morphogenesis involved in differentiation	5	0.056060096423365846	0.02745972167439347	SEMA5A, SFRP2, NRG1, TGFB2, EPHA3
GOTERM_BP_FAT	GO:0051046~regulation of secretion	7	0.07848413499271219	0.027480839536073432	VEGFC, ADORA2A, C1QTNF1, AVPR1A, CACNA1H, NRG1, TGFB2
GOTERM_BP_FAT	GO:0002252~immune effector process	7	0.07848413499271219	0.02779220494723727	CXCL1, ACE, SLC1A3, IFITM1, IL12A, FGFBP1, TGFB2
GOTERM_BP_FAT	GO:0014066~regulation of phosphatidylinositol 3-kinase signaling	3	0.03363605785401951	0.027960151873804573	PDGFB, NRG1, TGFB2
GOTERM_BP_FAT	GO:0055017~cardiac muscle tissue growth	3	0.03363605785401951	0.029186247310905956	COL14A1, NRG1, TGFB2
GOTERM_BP_FAT	GO:0002831~regulation of response to biotic stimulus	4	0.04484807713869268	0.029506938004390224	CXCL1, SLC1A3, IL12A, FGFBP1
GOTERM_BP_FAT	GO:2001234~negative regulation of apoptotic signaling pathway	4	0.04484807713869268	0.029506938004390224	SFRP2, CLU, NRG1, BMF
GOTERM_BP_FAT	GO:0010466~negative regulation of peptidase activity	4	0.04484807713869268	0.029506938004390224	SERPINB6B, ADORA2A, SFRP2, SERPINB1B
GOTERM_BP_FAT	GO:0021782~glial cell development	3	0.03363605785401951	0.02980728205277808	PDGFB, ADORA2A, CLU
GOTERM_BP_FAT	GO:0042310~vasoconstriction	3	0.03363605785401951	0.030433592048969955	ACE, PDGFB, AVPR1A
GOTERM_BP_FAT	GO:0002520~immune system development	8	0.08969615427738536	0.030918735130862567	CXCL1, ACE, SFRP2, RASSF2, IL12A, COL24A1, SLC40A1, TGFB2
GOTERM_BP_FAT	GO:0022414~reproductive process	11	0.12333221213140487	0.030982752173667832	ACE, CCND1, PDGFB, SERPINB6B, SFRP2, CLU, AVPR1A, CACNA1H, NHLH2, ITGA4, TGFB2
GOTERM_BP_FAT	GO:0002690~positive regulation of leukocyte chemotaxis	3	0.03363605785401951	0.031065140439850314	CXCL1, VEGFC, IL12A
GOTERM_BP_FAT	GO:0000003~reproduction	11	0.12333221213140487	0.03120389000899894	ACE, CCND1, PDGFB, SERPINB6B, SFRP2, CLU, AVPR1A, CACNA1H, NHLH2, ITGA4, TGFB2
GOTERM_BP_FAT	GO:0032941~secretion by tissue	3	0.03363605785401951	0.0317018905372885	XDH, CCND1, NPR3
GOTERM_BP_FAT	GO:0033554~cellular response to stress	11	0.12333221213140487	0.032898797729513596	XDH, CCND1, SLC1A3, GPR37, SFRP2, CLU, RASSF2, AVPR1A, FGFBP1, RGS14, TGFB2
GOTERM_BP_FAT	GO:0060560~developmental growth involved in morphogenesis	4	0.04484807713869268	0.03341417063368352	SEMA5A, SFRP2, NRG1, DCX
GOTERM_BP_FAT	GO:0051403~stress-activated MAPK cascade	4	0.04484807713869268	0.03341417063368352	XDH, SFRP2, RASSF2, TGFB2
GOTERM_BP_FAT	GO:0060419~heart growth	3	0.03363605785401951	0.03364298666865456	COL14A1, NRG1, TGFB2
GOTERM_BP_FAT	GO:0048709~oligodendrocyte differentiation	3	0.03363605785401951	0.03364298666865456	LINGO1, CLU, NRG1
GOTERM_BP_FAT	GO:0030336~negative regulation of cell migration	4	0.04484807713869268	0.033782166054483864	IFITM1, PDGFB, SFRP2, NRG1
GOTERM_BP_FAT	GO:0072593~reactive oxygen species metabolic process	4	0.04484807713869268	0.03452453020125987	CXCL1, XDH, PDGFB, CLU
GOTERM_BP_FAT	GO:1901216~positive regulation of neuron death	3	0.03363605785401951	0.03496239416655418	CLU, PPP2R2B, TGFB2
GOTERM_BP_FAT	GO:0007589~body fluid secretion	3	0.03363605785401951	0.03496239416655418	XDH, CCND1, NPR3
GOTERM_BP_FAT	GO:0051924~regulation of calcium ion transport	4	0.04484807713869268	0.03527537981596782	ACE, PDGFB, ADORA2A, TGFB2
GOTERM_BP_FAT	GO:0010631~epithelial cell migration	4	0.04484807713869268	0.03527537981596782	SEMA5A, VEGFC, PDGFB, TGFB2
GOTERM_BP_FAT	GO:0071900~regulation of protein serine/threonine kinase activity	5	0.056060096423365846	0.035291209464658024	CCND1, PDGFB, SFRP2, TGFA, RGS14
GOTERM_BP_FAT	GO:0022411~cellular component disassembly	5	0.056060096423365846	0.035291209464658024	SEMA5A, SLC1A3, NRG1, FGFBP1, TGFB2
GOTERM_BP_FAT	GO:0001933~negative regulation of protein phosphorylation	5	0.056060096423365846	0.035291209464658024	XDH, ADORA2A, SFRP2, RASSF2, RGS14
GOTERM_BP_FAT	GO:0001503~ossification	5	0.056060096423365846	0.035291209464658024	IFITM1, SFRP2, SMOC1, RASSF2, TGFB2
GOTERM_BP_FAT	GO:0035413~positive regulation of catenin import into nucleus	2	0.02242403856934634	0.036150497152007965	SEMA5A, SFRP2
GOTERM_BP_FAT	GO:0090132~epithelium migration	4	0.04484807713869268	0.03641753054785389	SEMA5A, VEGFC, PDGFB, TGFB2
GOTERM_BP_FAT	GO:0051897~positive regulation of protein kinase B signaling	3	0.03363605785401951	0.03697880506931795	SEMA5A, C1QTNF1, NRG1
GOTERM_BP_FAT	GO:0014065~phosphatidylinositol 3-kinase signaling	3	0.03363605785401951	0.03697880506931795	PDGFB, NRG1, TGFB2
GOTERM_BP_FAT	GO:0042060~wound healing	5	0.056060096423365846	0.037222347880210824	PDGFB, C1QTNF1, TGFA, NRG1, TGFB2
GOTERM_BP_FAT	GO:0031347~regulation of defense response	6	0.06727211570803902	0.037741553581636125	CXCL1, ACE, SLC1A3, ADORA2A, IL12A, FGFBP1
GOTERM_BP_FAT	GO:0097191~extrinsic apoptotic signaling pathway	4	0.04484807713869268	0.03796994693163919	SFRP2, IL12A, NRG1, TGFB2
GOTERM_BP_FAT	GO:0003073~regulation of systemic arterial blood pressure	3	0.03363605785401951	0.03834753288465764	ACE, PDGFB, AVPR1A
GOTERM_BP_FAT	GO:2000146~negative regulation of cell motility	4	0.04484807713869268	0.038363312985824995	IFITM1, PDGFB, SFRP2, NRG1
GOTERM_BP_FAT	GO:0031098~stress-activated protein kinase signaling cascade	4	0.04484807713869268	0.03875877923295354	XDH, SFRP2, RASSF2, TGFB2
GOTERM_BP_FAT	GO:0090130~tissue migration	4	0.04484807713869268	0.03875877923295354	SEMA5A, VEGFC, PDGFB, TGFB2
GOTERM_BP_FAT	GO:0045778~positive regulation of ossification	3	0.03363605785401951	0.039039127845689685	IFITM1, SFRP2, TGFB2
GOTERM_BP_FAT	GO:0046620~regulation of organ growth	3	0.03363605785401951	0.039039127845689685	COL14A1, NRG1, CACNA2D2
GOTERM_BP_FAT	GO:0035815~positive regulation of renal sodium excretion	2	0.02242403856934634	0.039104454726584616	ADORA2A, AVPR1A
GOTERM_BP_FAT	GO:2001028~positive regulation of endothelial cell chemotaxis	2	0.02242403856934634	0.039104454726584616	SEMA5A, PDGFB
GOTERM_BP_FAT	GO:0010715~regulation of extracellular matrix disassembly	2	0.02242403856934634	0.039104454726584616	SEMA5A, TGFB2
GOTERM_BP_FAT	GO:0014049~positive regulation of glutamate secretion	2	0.02242403856934634	0.039104454726584616	ADORA2A, AVPR1A
GOTERM_BP_FAT	GO:0033993~response to lipid	8	0.08969615427738536	0.039187622318809005	CXCL1, ACE, CCND1, IL12A, AVPR1A, TGFB2, MGST2, EPHA3
GOTERM_BP_FAT	GO:0050886~endocrine process	3	0.03363605785401951	0.03973549717307765	ACE, C1QTNF1, AVPR1A
GOTERM_BP_FAT	GO:0038127~ERBB signaling pathway	3	0.03363605785401951	0.03973549717307765	RASSF2, TGFA, NRG1
GOTERM_BP_FAT	GO:0006820~anion transport	5	0.056060096423365846	0.03979395984531614	ACE, SLC1A3, ADORA2A, GABRB2, AVPR1A
GOTERM_BP_FAT	GO:0002697~regulation of immune effector process	5	0.056060096423365846	0.03979395984531614	CXCL1, SLC1A3, IL12A, FGFBP1, TGFB2
GOTERM_BP_FAT	GO:0030817~regulation of cAMP biosynthetic process	3	0.03363605785401951	0.0404366063109248	ADORA2A, NPR3, RAMP1
GOTERM_BP_FAT	GO:0046942~carboxylic acid transport	4	0.04484807713869268	0.04076752868141113	ACE, SLC1A3, ADORA2A, AVPR1A
GOTERM_BP_FAT	GO:0019233~sensory perception of pain	3	0.03363605785401951	0.041142420869574814	ACE, CACNA1H, MME
GOTERM_BP_FAT	GO:0043523~regulation of neuron apoptotic process	4	0.04484807713869268	0.04117554465804291	ADORA2A, GABRB2, PPP2R2B, TGFB2
GOTERM_BP_FAT	GO:0030162~regulation of proteolysis	6	0.06727211570803902	0.041226408393404454	XDH, SERPINB6B, ADORA2A, SFRP2, CLU, SERPINB1B
GOTERM_BP_FAT	GO:0042416~dopamine biosynthetic process	2	0.02242403856934634	0.04204952326830219	GPR37, TGFB2
GOTERM_BP_FAT	GO:0035864~response to potassium ion	2	0.02242403856934634	0.04204952326830219	CLU, CACNA1H
GOTERM_BP_FAT	GO:0035810~positive regulation of urine volume	2	0.02242403856934634	0.04204952326830219	ADORA2A, NPR3
GOTERM_BP_FAT	GO:0043270~positive regulation of ion transport	4	0.04484807713869268	0.042828407930969356	CXCL1, PDGFB, ADORA2A, AVPR1A
GOTERM_BP_FAT	GO:1903524~positive regulation of blood circulation	3	0.03363605785401951	0.04328775553262033	PDGFB, AVPR1A, TGFB2
GOTERM_BP_FAT	GO:0008406~gonad development	4	0.04484807713869268	0.04494107669110286	CCND1, SERPINB6B, SFRP2, TGFB2
GOTERM_BP_FAT	GO:0043900~regulation of multi-organism process	5	0.056060096423365846	0.046183464426757984	CXCL1, SLC1A3, IFITM1, CACNA1H, FGFBP1
GOTERM_BP_FAT	GO:0002688~regulation of leukocyte chemotaxis	3	0.03363605785401951	0.04621201889944109	CXCL1, VEGFC, IL12A
GOTERM_BP_FAT	GO:0006171~cAMP biosynthetic process	3	0.03363605785401951	0.04621201889944109	ADORA2A, NPR3, RAMP1
GOTERM_BP_FAT	GO:0051402~neuron apoptotic process	4	0.04484807713869268	0.046668255039757266	ADORA2A, GABRB2, PPP2R2B, TGFB2
GOTERM_BP_FAT	GO:0045137~development of primary sexual characteristics	4	0.04484807713869268	0.04710516897746381	CCND1, SERPINB6B, SFRP2, TGFB2
GOTERM_BP_FAT	GO:0042326~negative regulation of phosphorylation	5	0.056060096423365846	0.047140741098631776	XDH, ADORA2A, SFRP2, RASSF2, RGS14
GOTERM_BP_FAT	GO:0044403~symbiosis, encompassing mutualism through parasitism	6	0.06727211570803902	0.04720077949189188	CXCL1, SLC1A3, IFITM1, CLU, IL12A, FGFBP1
GOTERM_BP_FAT	GO:0044419~interspecies interaction between organisms	6	0.06727211570803902	0.04720077949189188	CXCL1, SLC1A3, IFITM1, CLU, IL12A, FGFBP1
GOTERM_BP_FAT	GO:0048729~tissue morphogenesis	6	0.06727211570803902	0.04746043103507718	SEMA5A, VEGFC, PDGFB, SFRP2, NRG1, TGFB2
GOTERM_BP_FAT	GO:0050877~neurological system process	12	0.13454423141607805	0.047686166936202014	SEMA5A, FAM65B, ACE, SLC1A3, ADORA2A, GABRB2, AVPR1A, CACNA1H, MME, SCN7A, NRG1, RGS14
GOTERM_BP_FAT	GO:0090279~regulation of calcium ion import	3	0.03363605785401951	0.04770089945995933	ACE, PDGFB, TGFB2
GOTERM_BP_FAT	GO:0032462~regulation of protein homooligomerization	2	0.02242403856934634	0.047913098197140284	CLU, BMF
GOTERM_BP_FAT	GO:0018105~peptidyl-serine phosphorylation	4	0.04484807713869268	0.04976940725431891	PDGFB, SFRP2, RASSF2, DCX
GOTERM_BP_FAT	GO:0052548~regulation of endopeptidase activity	4	0.04484807713869268	0.04976940725431891	XDH, SERPINB6B, ADORA2A, SFRP2
GOTERM_BP_FAT	GO:0003222~ventricular trabecula myocardium morphogenesis	2	0.02242403856934634	0.05083165686253655	NRG1, TGFB2
GOTERM_BP_FAT	GO:0010544~negative regulation of platelet activation	2	0.02242403856934634	0.05083165686253655	PDGFB, C1QTNF1
GOTERM_BP_FAT	GO:1903055~positive regulation of extracellular matrix organization	2	0.02242403856934634	0.05083165686253655	SEMA5A, TGFB2
GOTERM_BP_FAT	GO:1901566~organonitrogen compound biosynthetic process	9	0.10090817356205853	0.05144120385857129	SLC1A3, PDGFB, GPR37, ADORA2A, ST8SIA4, NPR3, RAMP1, TGFB2, MGST2
GOTERM_BP_FAT	GO:0010594~regulation of endothelial cell migration	3	0.03363605785401951	0.051499009529859543	SEMA5A, VEGFC, PDGFB
GOTERM_BP_FAT	GO:0048675~axon extension	3	0.03363605785401951	0.051499009529859543	SEMA5A, NRG1, DCX
GOTERM_BP_FAT	GO:0032102~negative regulation of response to external stimulus	4	0.04484807713869268	0.05204522375772654	SEMA5A, PDGFB, ADORA2A, C1QTNF1
GOTERM_BP_FAT	GO:0030814~regulation of cAMP metabolic process	3	0.03363605785401951	0.05227138520017541	ADORA2A, NPR3, RAMP1
GOTERM_BP_FAT	GO:0010771~negative regulation of cell morphogenesis involved in differentiation	3	0.03363605785401951	0.05227138520017541	SEMA5A, SFRP2, TGFB2
GOTERM_BP_FAT	GO:0010921~regulation of phosphatase activity	3	0.03363605785401951	0.05227138520017541	SH3RF2, PPP2R2B, TGFB2
GOTERM_BP_FAT	GO:0030802~regulation of cyclic nucleotide biosynthetic process	3	0.03363605785401951	0.05227138520017541	ADORA2A, NPR3, RAMP1
GOTERM_BP_FAT	GO:0050905~neuromuscular process	3	0.03363605785401951	0.05304793726642878	SLC1A3, ADORA2A, NRG1
GOTERM_BP_FAT	GO:0043405~regulation of MAP kinase activity	4	0.04484807713869268	0.05390196576153355	PDGFB, SFRP2, TGFA, RGS14
GOTERM_BP_FAT	GO:1901137~carbohydrate derivative biosynthetic process	6	0.06727211570803902	0.05423208113276709	B3GALT2, PDGFB, ADORA2A, ST8SIA4, NPR3, RAMP1
GOTERM_BP_FAT	GO:0030097~hemopoiesis	7	0.07848413499271219	0.05574732556310599	CXCL1, ACE, SFRP2, RASSF2, IL12A, COL24A1, TGFB2
GOTERM_BP_FAT	GO:0051129~negative regulation of cellular component organization	6	0.06727211570803902	0.05622499563000082	SEMA5A, ACE, SFRP2, CLU, TGFB2, EPHA3
GOTERM_BP_FAT	GO:0010002~cardioblast differentiation	2	0.02242403856934634	0.05664244673921233	NRG1, TGFB2
GOTERM_BP_FAT	GO:0010224~response to UV-B	2	0.02242403856934634	0.05664244673921233	IL12A, MME
GOTERM_BP_FAT	GO:2001026~regulation of endothelial cell chemotaxis	2	0.02242403856934634	0.05664244673921233	SEMA5A, PDGFB
GOTERM_BP_FAT	GO:0038084~vascular endothelial growth factor signaling pathway	2	0.02242403856934634	0.05664244673921233	XDH, PDGFB
GOTERM_BP_FAT	GO:0003214~cardiac left ventricle morphogenesis	2	0.02242403856934634	0.05664244673921233	SFRP2, TGFB2
GOTERM_BP_FAT	GO:0010243~response to organonitrogen compound	7	0.07848413499271219	0.05697976075268767	CCND1, P2RX6, SLC1A3, ADORA2A, GABRB2, AVPR1A, MGST2
GOTERM_BP_FAT	GO:0018209~peptidyl-serine modification	4	0.04484807713869268	0.05722769587760823	PDGFB, SFRP2, RASSF2, DCX
GOTERM_BP_FAT	GO:0007204~positive regulation of cytosolic calcium ion concentration	4	0.04484807713869268	0.05771067984481134	CXCL1, C1QTNF1, AVPR1A, TGFB2
GOTERM_BP_FAT	GO:1900371~regulation of purine nucleotide biosynthetic process	3	0.03363605785401951	0.058598091131654505	ADORA2A, NPR3, RAMP1
GOTERM_BP_FAT	GO:0051128~regulation of cellular component organization	13	0.1457562507007512	0.058617101359083046	SEMA5A, ACE, FAM107A, COL14A1, PDGFB, SFRP2, CLU, AVPR1A, TGFA, NRG1, BMF, TGFB2, EPHA3
GOTERM_BP_FAT	GO:0030808~regulation of nucleotide biosynthetic process	3	0.03363605785401951	0.05940692321692129	ADORA2A, NPR3, RAMP1
GOTERM_BP_FAT	GO:0007413~axonal fasciculation	2	0.02242403856934634	0.05953472977984391	SEMA5A, EPHA3
GOTERM_BP_FAT	GO:0048872~homeostasis of number of cells	4	0.04484807713869268	0.06015489094601555	COL14A1, RASSF2, SLC40A1, TGFB2
GOTERM_BP_FAT	GO:0045861~negative regulation of proteolysis	4	0.04484807713869268	0.06064956296645826	SERPINB6B, ADORA2A, SFRP2, SERPINB1B
GOTERM_BP_FAT	GO:0010951~negative regulation of endopeptidase activity	3	0.03363605785401951	0.06103624437762237	SERPINB6B, ADORA2A, SFRP2
GOTERM_BP_FAT	GO:0015711~organic anion transport	4	0.04484807713869268	0.06164470376735138	ACE, SLC1A3, ADORA2A, AVPR1A
GOTERM_BP_FAT	GO:0071425~hematopoietic stem cell proliferation	2	0.02242403856934634	0.06241830597668311	CXCL1, SFRP2
GOTERM_BP_FAT	GO:0003084~positive regulation of systemic arterial blood pressure	2	0.02242403856934634	0.06241830597668311	ACE, AVPR1A
GOTERM_BP_FAT	GO:0050768~negative regulation of neurogenesis	4	0.04484807713869268	0.06315184376846468	SEMA5A, LINGO1, NRG1, EPHA3
GOTERM_BP_FAT	GO:1903530~regulation of secretion by cell	6	0.06727211570803902	0.06338007700422219	VEGFC, ADORA2A, C1QTNF1, AVPR1A, CACNA1H, TGFB2
GOTERM_BP_FAT	GO:0030856~regulation of epithelial cell differentiation	3	0.03363605785401951	0.06350891406287112	XDH, CCND1, TGFB2
GOTERM_BP_FAT	GO:1900182~positive regulation of protein localization to nucleus	3	0.03363605785401951	0.06350891406287112	SEMA5A, SFRP2, TGFB2
GOTERM_BP_FAT	GO:0031589~cell-substrate adhesion	4	0.04484807713869268	0.06416617325860541	VEGFC, SMOC1, ITGA4, EPHA3
GOTERM_BP_FAT	GO:0045931~positive regulation of mitotic cell cycle	3	0.03363605785401951	0.06434066720503308	CCND1, PDGFB, TGFA
GOTERM_BP_FAT	GO:0051100~negative regulation of binding	3	0.03363605785401951	0.06434066720503308	ACE, PDGFB, ITGA4
GOTERM_BP_FAT	GO:0045766~positive regulation of angiogenesis	3	0.03363605785401951	0.0651761356241053	SEMA5A, VEGFC, SFRP2
GOTERM_BP_FAT	GO:0090281~negative regulation of calcium ion import	2	0.02242403856934634	0.06529320106635525	ACE, TGFB2
GOTERM_BP_FAT	GO:0035812~renal sodium excretion	2	0.02242403856934634	0.06529320106635525	ADORA2A, AVPR1A
GOTERM_BP_FAT	GO:0007050~cell cycle arrest	3	0.03363605785401951	0.06601528973772083	CCND1, IL12A, TGFB2
GOTERM_BP_FAT	GO:0055067~monovalent inorganic cation homeostasis	3	0.03363605785401951	0.06601528973772083	ADORA2A, AVPR1A, SCN7A
GOTERM_BP_FAT	GO:0098662~inorganic cation transmembrane transport	5	0.056060096423365846	0.06664903844433229	CACNA1H, KCNJ12, SLC40A1, CACNA2D2, TGFB2
GOTERM_BP_FAT	GO:0009411~response to UV	3	0.03363605785401951	0.066858100090825	CCND1, IL12A, MME
GOTERM_BP_FAT	GO:0048659~smooth muscle cell proliferation	3	0.03363605785401951	0.066858100090825	PDGFB, IL12A, NPR3
GOTERM_BP_FAT	GO:0050680~negative regulation of epithelial cell proliferation	3	0.03363605785401951	0.066858100090825	XDH, SFRP2, TGFB2
GOTERM_BP_FAT	GO:0001822~kidney development	4	0.04484807713869268	0.06725471274562972	ACE, PDGFB, MME, TGFB2
GOTERM_BP_FAT	GO:0003206~cardiac chamber morphogenesis	3	0.03363605785401951	0.06770453737151816	SFRP2, NRG1, TGFB2
GOTERM_BP_FAT	GO:0046058~cAMP metabolic process	3	0.03363605785401951	0.06770453737151816	ADORA2A, NPR3, RAMP1
GOTERM_BP_FAT	GO:0035813~regulation of renal sodium excretion	2	0.02242403856934634	0.06815944068771022	ADORA2A, AVPR1A
GOTERM_BP_FAT	GO:0014048~regulation of glutamate secretion	2	0.02242403856934634	0.06815944068771022	ADORA2A, AVPR1A
GOTERM_BP_FAT	GO:0042423~catecholamine biosynthetic process	2	0.02242403856934634	0.06815944068771022	GPR37, TGFB2
GOTERM_BP_FAT	GO:0035809~regulation of urine volume	2	0.02242403856934634	0.06815944068771022	ADORA2A, NPR3
GOTERM_BP_FAT	GO:0061377~mammary gland lobule development	2	0.02242403856934634	0.06815944068771022	CCND1, TGFA
GOTERM_BP_FAT	GO:0060749~mammary gland alveolus development	2	0.02242403856934634	0.06815944068771022	CCND1, TGFA
GOTERM_BP_FAT	GO:0009713~catechol-containing compound biosynthetic process	2	0.02242403856934634	0.06815944068771022	GPR37, TGFB2
GOTERM_BP_FAT	GO:0052652~cyclic purine nucleotide metabolic process	3	0.03363605785401951	0.06940817617113518	ADORA2A, NPR3, RAMP1
GOTERM_BP_FAT	GO:0022612~gland morphogenesis	3	0.03363605785401951	0.0702653197607355	PDGFB, TGFA, TGFB2
GOTERM_BP_FAT	GO:0035411~catenin import into nucleus	2	0.02242403856934634	0.07101705043289039	SEMA5A, SFRP2
GOTERM_BP_FAT	GO:0009190~cyclic nucleotide biosynthetic process	3	0.03363605785401951	0.07112597442170143	ADORA2A, NPR3, RAMP1
GOTERM_BP_FAT	GO:0003231~cardiac ventricle development	3	0.03363605785401951	0.07112597442170143	SFRP2, NRG1, TGFB2
GOTERM_BP_FAT	GO:0048660~regulation of smooth muscle cell proliferation	3	0.03363605785401951	0.07112597442170143	PDGFB, IL12A, NPR3
GOTERM_BP_FAT	GO:0043933~macromolecular complex subunit organization	12	0.13454423141607805	0.07186154989631041	SEMA5A, FMOD, P2RX6, COL14A1, SFRP2, C1QTNF1, CLU, KCNJ12, NRG1, CBX7, BMF, TGFB2
GOTERM_BP_FAT	GO:0030799~regulation of cyclic nucleotide metabolic process	3	0.03363605785401951	0.07199011153147954	ADORA2A, NPR3, RAMP1
GOTERM_BP_FAT	GO:0071248~cellular response to metal ion	3	0.03363605785401951	0.07199011153147954	CPNE7, CACNA1H, SLC40A1
GOTERM_BP_FAT	GO:0045787~positive regulation of cell cycle	4	0.04484807713869268	0.07255196558101593	CCND1, PDGFB, TGFA, TGFB2
GOTERM_BP_FAT	GO:0071495~cellular response to endogenous stimulus	8	0.08969615427738536	0.07336904557938162	PDGFB, GABRB2, SFRP2, AVPR1A, CACNA1H, FGFBP1, TGFB2, EPHA3
GOTERM_BP_FAT	GO:0007548~sex differentiation	4	0.04484807713869268	0.0736335381745523	CCND1, SERPINB6B, SFRP2, TGFB2
GOTERM_BP_FAT	GO:0050806~positive regulation of synaptic transmission	3	0.03363605785401951	0.07372871931140423	SLC1A3, ADORA2A, RGS14
GOTERM_BP_FAT	GO:0010719~negative regulation of epithelial to mesenchymal transition	2	0.02242403856934634	0.073866055801503	SFRP2, TGFB2
GOTERM_BP_FAT	GO:0051480~regulation of cytosolic calcium ion concentration	4	0.04484807713869268	0.07417705914053413	CXCL1, C1QTNF1, AVPR1A, TGFB2
GOTERM_BP_FAT	GO:0032269~negative regulation of cellular protein metabolic process	7	0.07848413499271219	0.07422647823499402	XDH, SERPINB6B, ADORA2A, SFRP2, RASSF2, SERPINB1B, RGS14
GOTERM_BP_FAT	GO:0006875~cellular metal ion homeostasis	5	0.056060096423365846	0.07423886018834405	CXCL1, C1QTNF1, AVPR1A, SLC40A1, TGFB2
GOTERM_BP_FAT	GO:0007605~sensory perception of sound	3	0.03363605785401951	0.07460313341536692	FAM65B, SLC1A3, GABRB2
GOTERM_BP_FAT	GO:0032874~positive regulation of stress-activated MAPK cascade	3	0.03363605785401951	0.07460313341536692	XDH, RASSF2, TGFB2
GOTERM_BP_FAT	GO:0051961~negative regulation of nervous system development	4	0.04484807713869268	0.07472239684178994	SEMA5A, LINGO1, NRG1, EPHA3
GOTERM_BP_FAT	GO:0030879~mammary gland development	3	0.03363605785401951	0.07548091685680448	XDH, CCND1, TGFA
GOTERM_BP_FAT	GO:0070304~positive regulation of stress-activated protein kinase signaling cascade	3	0.03363605785401951	0.07548091685680448	XDH, RASSF2, TGFB2
GOTERM_BP_FAT	GO:0042592~homeostatic process	10	0.11212019284673169	0.07557683540828211	CXCL1, XDH, COL14A1, ADORA2A, C1QTNF1, RASSF2, AVPR1A, SCN7A, SLC40A1, TGFB2
GOTERM_BP_FAT	GO:0043536~positive regulation of blood vessel endothelial cell migration	2	0.02242403856934634	0.07670648221848293	VEGFC, PDGFB
GOTERM_BP_FAT	GO:0010667~negative regulation of cardiac muscle cell apoptotic process	2	0.02242403856934634	0.07670648221848293	SFRP2, NRG1
GOTERM_BP_FAT	GO:0002446~neutrophil mediated immunity	2	0.02242403856934634	0.07670648221848293	CXCL1, ACE
GOTERM_BP_FAT	GO:0072001~renal system development	4	0.04484807713869268	0.07747616748402467	ACE, PDGFB, MME, TGFB2
GOTERM_BP_FAT	GO:0007417~central nervous system development	7	0.07848413499271219	0.07776480634010233	SEMA5A, LINGO1, ADORA2A, CLU, AVPR1A, NRG1, DCX
GOTERM_BP_FAT	GO:0051259~protein oligomerization	5	0.056060096423365846	0.07798298743787728	P2RX6, C1QTNF1, CLU, KCNJ12, BMF
GOTERM_BP_FAT	GO:0008584~male gonad development	3	0.03363605785401951	0.07902518708308932	CCND1, SFRP2, TGFB2
GOTERM_BP_FAT	GO:0046546~development of primary male sexual characteristics	3	0.03363605785401951	0.07902518708308932	CCND1, SFRP2, TGFB2
GOTERM_BP_FAT	GO:0043542~endothelial cell migration	3	0.03363605785401951	0.07902518708308932	SEMA5A, VEGFC, PDGFB
GOTERM_BP_FAT	GO:0035412~regulation of catenin import into nucleus	2	0.02242403856934634	0.0795383550409635	SEMA5A, SFRP2
GOTERM_BP_FAT	GO:0031400~negative regulation of protein modification process	5	0.056060096423365846	0.08010393118594727	XDH, ADORA2A, SFRP2, RASSF2, RGS14
GOTERM_BP_FAT	GO:0017038~protein import	4	0.04484807713869268	0.08140638515826529	SEMA5A, SFRP2, CLU, TGFB2
GOTERM_BP_FAT	GO:0050804~modulation of synaptic transmission	4	0.04484807713869268	0.08197489582148104	SLC1A3, ADORA2A, CACNA2D2, RGS14
GOTERM_BP_FAT	GO:0002009~morphogenesis of an epithelium	5	0.056060096423365846	0.08225384497957258	SEMA5A, VEGFC, PDGFB, SFRP2, TGFB2
GOTERM_BP_FAT	GO:0035767~endothelial cell chemotaxis	2	0.02242403856934634	0.08236169955506337	SEMA5A, PDGFB
GOTERM_BP_FAT	GO:0043903~regulation of symbiosis, encompassing mutualism through parasitism	4	0.04484807713869268	0.08254515415224521	CXCL1, SLC1A3, IFITM1, FGFBP1
GOTERM_BP_FAT	GO:1990138~neuron projection extension	3	0.03363605785401951	0.08352802114696711	SEMA5A, NRG1, DCX
GOTERM_BP_FAT	GO:0035303~regulation of dephosphorylation	3	0.03363605785401951	0.08352802114696711	SH3RF2, PPP2R2B, TGFB2
GOTERM_BP_FAT	GO:0009891~positive regulation of biosynthetic process	10	0.11212019284673169	0.08440036189990502	PDGFB, ADORA2A, SFRP2, CLU, AVPR1A, NRG1, CBX7, SLC40A1, RAMP1, TGFB2
GOTERM_BP_FAT	GO:0055085~transmembrane transport	7	0.07848413499271219	0.0845008138766459	P2RX6, GABRB2, CACNA1H, KCNJ12, SLC40A1, CACNA2D2, TGFB2
GOTERM_BP_FAT	GO:0044062~regulation of excretion	2	0.02242403856934634	0.08517654096931493	ADORA2A, AVPR1A
GOTERM_BP_FAT	GO:0051412~response to corticosterone	2	0.02242403856934634	0.08517654096931493	CCND1, AVPR1A
GOTERM_BP_FAT	GO:0010664~negative regulation of striated muscle cell apoptotic process	2	0.02242403856934634	0.08517654096931493	SFRP2, NRG1
GOTERM_BP_FAT	GO:0008610~lipid biosynthetic process	5	0.056060096423365846	0.08531203729001444	PDGFB, ST8SIA4, AVPR1A, CACNA1H, MGST2
GOTERM_BP_FAT	GO:0072594~establishment of protein localization to organelle	5	0.056060096423365846	0.08619609405042561	SEMA5A, SFRP2, NRG1, PPP2R2B, TGFB2
GOTERM_BP_FAT	GO:0051130~positive regulation of cellular component organization	8	0.08969615427738536	0.08773551647321151	SEMA5A, PDGFB, CLU, TGFA, NRG1, BMF, TGFB2, EPHA3
GOTERM_BP_FAT	GO:1905209~positive regulation of cardiocyte differentiation	2	0.02242403856934634	0.08798290441657752	NRG1, TGFB2
GOTERM_BP_FAT	GO:0040036~regulation of fibroblast growth factor receptor signaling pathway	2	0.02242403856934634	0.08798290441657752	PDGFB, FGFBP1
GOTERM_BP_FAT	GO:0042417~dopamine metabolic process	2	0.02242403856934634	0.08798290441657752	GPR37, TGFB2
GOTERM_BP_FAT	GO:0014047~glutamate secretion	2	0.02242403856934634	0.0907808149614533	ADORA2A, AVPR1A
GOTERM_BP_FAT	GO:1903053~regulation of extracellular matrix organization	2	0.02242403856934634	0.0907808149614533	SEMA5A, TGFB2
GOTERM_BP_FAT	GO:1901617~organic hydroxy compound biosynthetic process	3	0.03363605785401951	0.09182596049725804	GPR37, CACNA1H, TGFB2
GOTERM_BP_FAT	GO:0007188~adenylate cyclase-modulating G-protein coupled receptor signaling pathway	3	0.03363605785401951	0.09276260224736535	GPR37, ADORA2A, NPR3
GOTERM_BP_FAT	GO:0001964~startle response	2	0.02242403856934634	0.09357029759603021	ADORA2A, NRG1
GOTERM_BP_FAT	GO:0008038~neuron recognition	2	0.02242403856934634	0.09357029759603021	SEMA5A, EPHA3
GOTERM_BP_FAT	GO:0051223~regulation of protein transport	6	0.06727211570803902	0.09422934474902703	SEMA5A, VEGFC, ADORA2A, SFRP2, NRG1, TGFB2
GOTERM_BP_FAT	GO:2001236~regulation of extrinsic apoptotic signaling pathway	3	0.03363605785401951	0.09464436634799721	SFRP2, NRG1, TGFB2
GOTERM_BP_FAT	GO:0050866~negative regulation of cell activation	3	0.03363605785401951	0.09464436634799721	PDGFB, ADORA2A, C1QTNF1
GOTERM_BP_FAT	GO:1901698~response to nitrogen compound	7	0.07848413499271219	0.09554065904941514	CCND1, P2RX6, SLC1A3, ADORA2A, GABRB2, AVPR1A, MGST2
GOTERM_BP_FAT	GO:0010543~regulation of platelet activation	2	0.02242403856934634	0.09635137723743255	PDGFB, C1QTNF1
GOTERM_BP_FAT	GO:0032459~regulation of protein oligomerization	2	0.02242403856934634	0.09635137723743255	CLU, BMF
GOTERM_BP_FAT	GO:1903829~positive regulation of cellular protein localization	4	0.04484807713869268	0.09674222805471706	SEMA5A, SFRP2, NRG1, TGFB2
GOTERM_BP_FAT	GO:0042445~hormone metabolic process	3	0.03363605785401951	0.09748783541092716	ACE, CACNA1H, ADH7
GOTERM_BP_FAT	GO:0014031~mesenchymal cell development	3	0.03363605785401951	0.09748783541092716	SEMA5A, SFRP2, TGFB2
GOTERM_BP_FAT	GO:0009887~organ morphogenesis	7	0.07848413499271219	0.09756754280673133	VEGFC, PDGFB, SFRP2, TGFA, NRG1, SLC40A1, TGFB2
GOTERM_BP_FAT	GO:0099536~synaptic signaling	5	0.056060096423365846	0.09809783548214632	SLC1A3, ADORA2A, GABRB2, CACNA2D2, RGS14
GOTERM_BP_FAT	GO:0007268~chemical synaptic transmission	5	0.056060096423365846	0.09809783548214632	SLC1A3, ADORA2A, GABRB2, CACNA2D2, RGS14
GOTERM_BP_FAT	GO:0098916~anterograde trans-synaptic signaling	5	0.056060096423365846	0.09809783548214632	SLC1A3, ADORA2A, GABRB2, CACNA2D2, RGS14
GOTERM_BP_FAT	GO:0099537~trans-synaptic signaling	5	0.056060096423365846	0.09809783548214632	SLC1A3, ADORA2A, GABRB2, CACNA2D2, RGS14
GOTERM_BP_FAT	GO:0060322~head development	6	0.06727211570803902	0.09811159930944374	SEMA5A, AVPR1A, ITGA4, NRG1, DCX, TGFB2
GOTERM_BP_FAT	GO:0022603~regulation of anatomical structure morphogenesis	7	0.07848413499271219	0.09824837717355527	SEMA5A, XDH, VEGFC, SFRP2, NRG1, TGFB2, EPHA3
GOTERM_BP_FAT	GO:0010165~response to X-ray	2	0.02242403856934634	0.09912407872489844	CCND1, SFRP2
GOTERM_BP_FAT	GO:0007617~mating behavior	2	0.02242403856934634	0.09912407872489844	AVPR1A, NHLH2
GOTERM_BP_FAT	GO:0050954~sensory perception of mechanical stimulus	3	0.03363605785401951	0.0993970717869931	FAM65B, SLC1A3, GABRB2

## Sheet: BP-Fat-C2C12-specific up
Category	Term	Count	%	PValue	Genes
GOTERM_BP_FAT	GO:0010033~response to organic substance	45	0.1974463604054232	1.0276217816825358E-5	ADCY3, TG, IL1F9, SLC27A1, FGFR4, EDN1, CCL9, NR3C2, TLR2, TRIB3, PAQR7, CDH1, POSTN, ITGB2, CPEB1, GREM1, CD74, MBP, HEY1, PDE1B, FMO1, HTRA1, ERO1L, XAF1, CAR2, NOX4, LPL, IRS2, H2-M3, STMN2, IL1F10, IL1RN, FOXRED2, SLC7A11, DDIT3, IFIT1, EPS8, BTG2, SULF2, ADM, F3, SDF2L1, NUCB2, CAR9, VLDLR
GOTERM_BP_FAT	GO:0048878~chemical homeostasis	24	0.10530472554955903	1.187805198714683E-5	NOX4, LPL, IRS2, FGFR4, TBXAS1, SCN1B, EDN1, CAR12, NR3C2, LPAR4, CDH1, GRHL3, DDIT3, ADM, SLC24A3, ATP2A3, LYST, NUCB2, OIT3, CP, ERO1L, ATP6V0D2, SCARA5, CAR2
GOTERM_BP_FAT	GO:0050878~regulation of body fluid levels	13	0.05704005967267781	1.679631563301434E-5	NFE2, EDN1, GRHL3, CDH1, STAB2, SLC7A11, MYL9, LYST, F3, TPSAB1, APLN, SCARA5, CABLES1
GOTERM_BP_FAT	GO:0042592~homeostatic process	30	0.1316309069369488	3.812658405182066E-5	SLC27A1, FGFR4, SCN1B, EDN1, NR3C2, LPAR4, CDH1, CDH3, CD74, SLC24A3, OIT3, ERO1L, ATP6V0D2, APLN, CAR2, NOX4, LPL, IRS2, TBXAS1, IL1RN, CAR12, GRHL3, WHRN, DDIT3, ADM, ATP2A3, LYST, NUCB2, CP, SCARA5
GOTERM_BP_FAT	GO:0051240~positive regulation of multicellular organismal process	28	0.12285551314115221	7.981051414231651E-5	SLC27A1, IL1F9, FGFR4, SCN1B, CADM1, ENPP2, EDN1, TLR2, POSTN, ITGB2, CPEB1, GREM1, CD1D1, CD74, HEY1, DDX60, APLN, CAR2, LPL, TBXAS1, H2-M3, STMN2, DDIT3, ADM, SULF2, F3, ADM2, VLDLR
GOTERM_BP_FAT	GO:0008283~cell proliferation	31	0.1360186038348471	8.535635903311198E-5	FGFR4, ENPP2, EDN1, TLR2, IGF2BP1, CDH1, ITGB2, CPEB1, GREM1, CD1D1, CDH3, CD74, HEY1, HTRA1, TGFBI, GNG2, NDRG1, GPNMB, APLN, TES, NOX4, IRS2, NFE2, H2-M3, RASSF5, ADM, SULF2, BTG2, F3, ABCC4, FBXL7
GOTERM_BP_FAT	GO:0009719~response to endogenous stimulus	28	0.12285551314115221	1.1947057067324663E-4	SLC27A1, FGFR4, EDN1, NR3C2, TLR2, PAQR7, TRIB3, ITGB2, POSTN, CDH1, CPEB1, GREM1, MBP, PDE1B, HEY1, HTRA1, CAR2, NOX4, IRS2, STMN2, IL1RN, SLC7A11, DDIT3, ADM, SULF2, BTG2, NUCB2, VLDLR
GOTERM_BP_FAT	GO:0007599~hemostasis	9	0.03948927208108464	1.1975052686636066E-4	NFE2, F3, LYST, STAB2, TPSAB1, SCARA5, SLC7A11, CABLES1, MYL9
GOTERM_BP_FAT	GO:0001817~regulation of cytokine production	15	0.0658154534684744	1.2776298297737388E-4	LPL, F11R, IL1F9, FGFR4, CADM1, H2-M3, TLR2, POSTN, CDH3, CD1D1, DDIT3, CD74, SULF2, DDX60, GPNMB
GOTERM_BP_FAT	GO:0050801~ion homeostasis	17	0.07459084726427098	1.371266295679711E-4	FGFR4, SCN1B, TBXAS1, EDN1, CAR12, NR3C2, LPAR4, DDIT3, ADM, SLC24A3, ATP2A3, NUCB2, CP, ERO1L, SCARA5, ATP6V0D2, CAR2
GOTERM_BP_FAT	GO:0050817~coagulation	9	0.03948927208108464	1.3807314220206198E-4	NFE2, F3, LYST, STAB2, TPSAB1, SCARA5, SLC7A11, CABLES1, MYL9
GOTERM_BP_FAT	GO:2000026~regulation of multicellular organismal development	30	0.1316309069369488	2.2071305495281304E-4	TG, FGFR4, SCN1B, PLXNA4, ENPP2, EDN1, TLR2, CDH1, ITGB2, CPEB1, GREM1, CD1D1, CDH3, CD74, MBP, HEY1, CAR2, MAF, NFE2, H2-M3, STMN2, IL1RN, GRHL3, DDIT3, DACT1, ADM, SULF2, F3, ADM2, VLDLR
GOTERM_BP_FAT	GO:0009611~response to wounding	14	0.06142775657057611	2.3588859414180614E-4	NFE2, GRHL3, POSTN, STAB2, CDH3, SLC7A11, MYL9, SULF2, ADM, LYST, F3, TPSAB1, SCARA5, CABLES1
GOTERM_BP_FAT	GO:0098771~inorganic ion homeostasis	16	0.07020315036637269	2.509278227119596E-4	FGFR4, TBXAS1, EDN1, CAR12, NR3C2, LPAR4, DDIT3, ADM, SLC24A3, ATP2A3, NUCB2, CP, ERO1L, SCARA5, ATP6V0D2, CAR2
GOTERM_BP_FAT	GO:0048646~anatomical structure formation involved in morphogenesis	23	0.10091702865166075	2.8712367467352426E-4	PTPRB, IL1F9, FGFR4, NFE2, EDN1, TLR2, ITGB2, CDH1, GRHL3, GREM1, WHRN, DUSP4, ADM, HEY1, HTRA1, F3, PLXDC1, TGFBI, ATP8B1, ABCC4, COL12A1, ADM2, KIF26B
GOTERM_BP_FAT	GO:0071310~cellular response to organic substance	32	0.14040630073274538	2.97907889785469E-4	ADCY3, SLC27A1, IL1F9, FGFR4, EDN1, CCL9, NR3C2, TLR2, TRIB3, CDH1, POSTN, ITGB2, CPEB1, GREM1, CD74, PDE1B, HEY1, HTRA1, ERO1L, CAR2, NOX4, IRS2, STMN2, IL1F10, IL1RN, DDIT3, IFIT1, SULF2, F3, SDF2L1, NUCB2, VLDLR
GOTERM_BP_FAT	GO:0001816~cytokine production	15	0.0658154534684744	3.131634652718229E-4	MAF, LPL, IL1F9, FGFR4, CADM1, H2-M3, TLR2, POSTN, CDH3, CD1D1, DDIT3, CD74, SULF2, DDX60, GPNMB
GOTERM_BP_FAT	GO:0070887~cellular response to chemical stimulus	37	0.16234478522223686	3.1581667157247527E-4	ADCY3, IL1F9, SLC27A1, FGFR4, PLXNA4, ENPP2, EDN1, CCL9, NR3C2, TLR2, TRIB3, CDH1, POSTN, ITGB2, CPEB1, MMP28, GREM1, CD74, PDE1B, HEY1, HTRA1, NDRG1, ERO1L, CAR2, NOX4, IRS2, STMN2, IL1F10, IL1RN, DDIT3, IFIT1, SULF2, F3, SDF2L1, LYST, NUCB2, VLDLR
GOTERM_BP_FAT	GO:0042127~regulation of cell proliferation	27	0.11846781624325392	3.1999813298798146E-4	FGFR4, ENPP2, EDN1, NR3C2, TLR2, CDH1, CPEB1, GREM1, CD1D1, CDH3, CD74, HEY1, HTRA1, NDRG1, GPNMB, APLN, TES, NOX4, IRS2, NFE2, H2-M3, RASSF5, SULF2, ADM, BTG2, F3, ABCC4
GOTERM_BP_FAT	GO:0042060~wound healing	12	0.05265236277477951	3.4412136282055455E-4	NFE2, F3, LYST, POSTN, GRHL3, STAB2, TPSAB1, CDH3, SCARA5, SLC7A11, CABLES1, MYL9
GOTERM_BP_FAT	GO:0022603~regulation of anatomical structure morphogenesis	20	0.08775393795796586	3.966691120555206E-4	IL1F9, FGFR4, PLXNA4, NFE2, ENPP2, IL1RN, EDN1, ITGB2, CDH1, GRHL3, POSTN, GREM1, MBP, DACT1, SULF2, ADM, EPS8, HEY1, F3, ADM2
GOTERM_BP_FAT	GO:0006820~anion transport	12	0.05265236277477951	4.1288339379590567E-4	TG, SLC38A4, SLC27A1, IRS2, FGFR4, IL1RN, SLC2A1, EDN1, ABCC4, SLC7A4, SLC7A11, CAR2
GOTERM_BP_FAT	GO:0040011~locomotion	25	0.10969242244745732	6.358645925168562E-4	ADCY3, FGFR4, SCN1B, PLXNA4, ENPP2, EDN1, TLR2, CCL9, POSTN, CDH1, ITGB2, MMP28, CPEB1, GREM1, CD74, GPNMB, NOX4, IRS2, IL1RN, ARTN, ELMO1, EPS8, LYST, F3, KIF26B
GOTERM_BP_FAT	GO:0050900~leukocyte migration	10	0.04387696897898293	6.487416620814799E-4	EPS8, LYST, EDN1, CCL9, TLR2, ARTN, ITGB2, MMP28, GREM1, CD74
GOTERM_BP_FAT	GO:0051674~localization of cell	23	0.10091702865166075	6.512018114896206E-4	NOX4, ADCY3, IRS2, FGFR4, PLXNA4, ENPP2, IL1RN, EDN1, CCL9, TLR2, ARTN, ITGB2, CDH1, POSTN, MMP28, CPEB1, GREM1, CD74, ELMO1, EPS8, LYST, F3, GPNMB
GOTERM_BP_FAT	GO:0048870~cell motility	23	0.10091702865166075	6.512018114896206E-4	NOX4, ADCY3, IRS2, FGFR4, PLXNA4, ENPP2, IL1RN, EDN1, CCL9, TLR2, ARTN, ITGB2, CDH1, POSTN, MMP28, CPEB1, GREM1, CD74, ELMO1, EPS8, LYST, F3, GPNMB
GOTERM_BP_FAT	GO:0001819~positive regulation of cytokine production	11	0.048264665876881226	6.611430692734775E-4	LPL, IL1F9, SULF2, CADM1, H2-M3, DDX60, TLR2, POSTN, CD1D1, CD74, DDIT3
GOTERM_BP_FAT	GO:0006873~cellular ion homeostasis	14	0.06142775657057611	7.470025704549508E-4	TBXAS1, EDN1, LPAR4, NR3C2, DDIT3, ADM, SLC24A3, ATP2A3, NUCB2, CP, ERO1L, SCARA5, ATP6V0D2, CAR2
GOTERM_BP_FAT	GO:0055082~cellular chemical homeostasis	16	0.07020315036637269	7.950268949958869E-4	NOX4, IRS2, TBXAS1, EDN1, NR3C2, LPAR4, DDIT3, ADM, SLC24A3, ATP2A3, NUCB2, CP, ERO1L, SCARA5, ATP6V0D2, CAR2
GOTERM_BP_FAT	GO:0044093~positive regulation of molecular function	22	0.09652933175376245	8.289396054022998E-4	NOX4, ADCY3, SLC27A1, F11R, FGFR4, IL1RN, EDN1, CCL9, TLR2, TRIB3, ITGB2, TPD52L1, GRHL3, GREM1, CDH3, CD74, ELMO1, PLAUR, DACT1, F3, VLDLR, TBC1D2
GOTERM_BP_FAT	GO:0016477~cell migration	21	0.09214163485586416	8.958615838123777E-4	NOX4, IRS2, FGFR4, ENPP2, IL1RN, EDN1, CCL9, TLR2, ARTN, ITGB2, POSTN, CDH1, MMP28, CPEB1, GREM1, CD74, ELMO1, EPS8, LYST, F3, GPNMB
GOTERM_BP_FAT	GO:0031325~positive regulation of cellular metabolic process	37	0.16234478522223686	9.128040475659517E-4	ADCY3, SLC27A1, FGFR4, ENPP2, EDN1, CCL9, TLR2, TRIB3, CDH1, ITGB2, CPEB1, GREM1, CD1D1, CDH3, CD74, HEY1, PTX3, GPNMB, APLN, MAF, NOX4, IRS2, NFE2, H2-M3, IL1RN, TPD52L1, GRHL3, DDIT3, PLAUR, RASSF5, DACT1, ADM, BTG2, F3, NUCB2, SP7, VLDLR
GOTERM_BP_FAT	GO:0007155~cell adhesion	25	0.10969242244745732	0.0010137149692053013	CADM3, CADM1, ENPP2, POSTN, CDH1, ITGB2, CDH3, CD1D1, GREM1, CD74, MYL9, TGFBI, COL12A1, NDRG1, GPNMB, TES, F11R, H2-M3, THEMIS, IL1RN, STAB2, SLC7A11, EMILIN1, COL19A1, KIF26B
GOTERM_BP_FAT	GO:0009893~positive regulation of metabolic process	39	0.17112017901803345	0.0010797592473216142	ADCY3, SLC27A1, FGFR4, ENPP2, EDN1, CCL9, TLR2, TRIB3, CDH1, ITGB2, CPEB1, GREM1, CD1D1, CDH3, CD74, HEY1, PTX3, GPNMB, APLN, NOX4, MAF, IRS2, NFE2, H2-M3, IL1RN, TPD52L1, GRHL3, WHRN, DDIT3, PLAUR, RASSF5, DACT1, ADM, BTG2, F3, NUCB2, SP7, ADM2, VLDLR
GOTERM_BP_FAT	GO:0007166~cell surface receptor signaling pathway	32	0.14040630073274538	0.00108373332521424	IL1F9, SLC27A1, FGFR4, PLXNA4, EDN1, CCL9, TLR2, CDH1, ITGB2, GREM1, VIPR1, CDH3, CD74, HEY1, HTRA1, FYB, IRS2, BCL2L14, H2-M3, THEMIS, IL1F10, IL1RN, ARTN, GRHL3, DDIT3, PLAUR, DACT1, SULF2, F3, P2RY14, NUCB2, VLDLR
GOTERM_BP_FAT	GO:0071705~nitrogen compound transport	15	0.0658154534684744	0.0010854771059267648	SLC38A4, IRS2, IL1RN, EDN1, TLR2, IGF2BP1, CPEB1, SLC7A4, TCN2, SLC7A11, CD74, NUCB2, DOC2B, APLN, CAR2
GOTERM_BP_FAT	GO:0022610~biological adhesion	25	0.10969242244745732	0.0011342884027181583	CADM3, CADM1, ENPP2, POSTN, CDH1, ITGB2, CDH3, CD1D1, GREM1, CD74, MYL9, TGFBI, COL12A1, NDRG1, GPNMB, TES, F11R, H2-M3, THEMIS, IL1RN, STAB2, SLC7A11, EMILIN1, COL19A1, KIF26B
GOTERM_BP_FAT	GO:0045595~regulation of cell differentiation	27	0.11846781624325392	0.0012005832322602643	IL1F9, PLXNA4, SCN1B, ENPP2, EDN1, CCL9, TLR2, TRIB3, CDH1, POSTN, CPEB1, GREM1, CD1D1, CD74, MBP, HEY1, CAR2, MAF, LPL, H2-M3, STMN2, DDIT3, DACT1, ADM, NUCB2, SP7, VLDLR
GOTERM_BP_FAT	GO:0043085~positive regulation of catalytic activity	18	0.07897854416216928	0.0013939435283123478	NOX4, ADCY3, SLC27A1, F11R, FGFR4, IL1RN, EDN1, CCL9, TRIB3, GRHL3, TPD52L1, GREM1, CDH3, CD74, ELMO1, F3, VLDLR, TBC1D2
GOTERM_BP_FAT	GO:0015893~drug transport	4	0.017550787591593172	0.0014015912538417176	ABCB1B, ATP8B1, TLR2, ABCC4
GOTERM_BP_FAT	GO:0006928~movement of cell or subcellular component	26	0.11408011934535563	0.0014332917118482357	ADCY3, FGFR4, PLXNA4, SCN1B, ENPP2, EDN1, CCL9, TLR2, ITGB2, POSTN, CDH1, MMP28, CPEB1, GREM1, CD74, GPNMB, KIF21B, NOX4, IRS2, IL1RN, ARTN, ELMO1, EPS8, LYST, F3, KIF26B
GOTERM_BP_FAT	GO:0009605~response to external stimulus	32	0.14040630073274538	0.0015726030521466534	TG, SCN1B, PLXNA4, ENPP2, EDN1, CCL9, TLR2, POSTN, ITGB2, CPEB1, MMP28, GREM1, CD74, HTRA1, FMO1, DDX60, SLC2A1, PTX3, H2-M3, ARTN, STAB2, DDIT3, IFIT1, ADM, BTG2, LYST, NUCB2, CP, TPSAB1, SCARA5, KIF26B, VLDLR
GOTERM_BP_FAT	GO:0006811~ion transport	22	0.09652933175376245	0.001580487439180545	TG, SLC27A1, SLC38A4, IRS2, FGFR4, SCN1B, IL1RN, EDN1, ATP6V1G1, TCN2, SLC7A4, SLC7A11, DDIT3, SLC24A3, ATP2A3, SLC2A1, ABCC4, CP, ERO1L, ATP6V0D2, SCARA5, CAR2
GOTERM_BP_FAT	GO:0040012~regulation of locomotion	16	0.07020315036637269	0.0017274667295808421	NOX4, IRS2, PLXNA4, ENPP2, IL1RN, EDN1, TLR2, ARTN, POSTN, CDH1, MMP28, CPEB1, GREM1, CD74, F3, GPNMB
GOTERM_BP_FAT	GO:0030334~regulation of cell migration	15	0.0658154534684744	0.0018214447714143577	NOX4, IRS2, PLXNA4, ENPP2, IL1RN, EDN1, TLR2, POSTN, CDH1, MMP28, CPEB1, GREM1, CD74, F3, GPNMB
GOTERM_BP_FAT	GO:0030198~extracellular matrix organization	8	0.035101575183186344	0.001879666524416121	FGFR4, COL19A1, SULF2, TGFBI, POSTN, ERO1L, GREM1, EMILIN1
GOTERM_BP_FAT	GO:0030003~cellular cation homeostasis	13	0.05704005967267781	0.0018952359640917505	EDN1, LPAR4, NR3C2, DDIT3, ADM, ATP2A3, SLC24A3, NUCB2, CP, ERO1L, SCARA5, ATP6V0D2, CAR2
GOTERM_BP_FAT	GO:0043062~extracellular structure organization	8	0.035101575183186344	0.001927008484784917	FGFR4, COL19A1, SULF2, TGFBI, POSTN, ERO1L, GREM1, EMILIN1
GOTERM_BP_FAT	GO:0055080~cation homeostasis	14	0.06142775657057611	0.001932922765203798	CAR12, EDN1, LPAR4, NR3C2, DDIT3, ADM, SLC24A3, ATP2A3, NUCB2, CP, ERO1L, SCARA5, ATP6V0D2, CAR2
GOTERM_BP_FAT	GO:0051050~positive regulation of transport	18	0.07897854416216928	0.0020234700786593814	LPL, FGFR4, IRS2, SCN1B, CADM1, EDN1, TLR2, POSTN, CDH1, GREM1, CDH3, DACT1, SULF2, NUCB2, PTX3, DOC2B, APLN, CAR2
GOTERM_BP_FAT	GO:0015711~organic anion transport	9	0.03948927208108464	0.0020284360150433682	SLC38A4, SLC27A1, IRS2, IL1RN, SLC2A1, EDN1, ABCC4, SLC7A4, SLC7A11
GOTERM_BP_FAT	GO:0007399~nervous system development	31	0.1360186038348471	0.002115107414436188	TG, SCN1B, PLXNA4, CADM1, ENPP2, TLR2, IGF2BP1, CDH1, POSTN, CPEB1, NRN1, MBP, HEY1, ATP8B1, NDRG1, CABLES1, IRS2, STMN2, ARTN, GRHL3, INSC, WHRN, SLC7A11, DACT1, ADM, SULF2, BTG2, ABCB1B, PLXDC1, VLDLR, KIF26B
GOTERM_BP_FAT	GO:0071495~cellular response to endogenous stimulus	20	0.08775393795796586	0.0021686006688907806	NOX4, SLC27A1, IRS2, FGFR4, STMN2, EDN1, NR3C2, TLR2, TRIB3, ITGB2, CDH1, POSTN, CPEB1, GREM1, SULF2, HEY1, HTRA1, NUCB2, CAR2, VLDLR
GOTERM_BP_FAT	GO:0032101~regulation of response to external stimulus	15	0.0658154534684744	0.0023506696628816342	PLXNA4, EDN1, TLR2, CCL9, ARTN, MMP28, STAB2, GREM1, CD74, IFIT1, HTRA1, DDX60, NUCB2, TPSAB1, SCARA5
GOTERM_BP_FAT	GO:0007596~blood coagulation	7	0.030713878285288054	0.002618840389487935	NFE2, F3, LYST, TPSAB1, SLC7A11, CABLES1, MYL9
GOTERM_BP_FAT	GO:0034097~response to cytokine	14	0.06142775657057611	0.0026267079130679674	SLC27A1, IL1F9, IL1F10, EDN1, IL1RN, CCL9, POSTN, CD74, MBP, IFIT1, PDE1B, F3, XAF1, VLDLR
GOTERM_BP_FAT	GO:0043434~response to peptide hormone	10	0.04387696897898293	0.0026571903056912525	SLC27A1, IRS2, ADM, BTG2, EDN1, NUCB2, TRIB3, CPEB1, CAR2, VLDLR
GOTERM_BP_FAT	GO:0001666~response to hypoxia	9	0.03948927208108464	0.0027004549685493624	NOX4, ADM, EDN1, CAR9, NDRG1, POSTN, CPEB1, ERO1L, VLDLR
GOTERM_BP_FAT	GO:0019725~cellular homeostasis	16	0.07020315036637269	0.002780436352139196	NOX4, IRS2, TBXAS1, EDN1, NR3C2, LPAR4, DDIT3, ADM, SLC24A3, ATP2A3, NUCB2, CP, ERO1L, SCARA5, ATP6V0D2, CAR2
GOTERM_BP_FAT	GO:0065009~regulation of molecular function	30	0.1316309069369488	0.002890972021180948	ADCY3, SLC27A1, FGFR4, SCN1B, EDN1, CCL9, SERPINB1A, TLR2, TRIB3, CDH1, ITGB2, GREM1, CDH3, CD74, HEY1, PTX3, TBC1D2, NOX4, F11R, IRS2, IL1RN, TPD52L1, GRHL3, DDIT3, ELMO1, PLAUR, DUSP4, DACT1, F3, VLDLR
GOTERM_BP_FAT	GO:2000145~regulation of cell motility	15	0.0658154534684744	0.002933737815721792	NOX4, IRS2, PLXNA4, ENPP2, IL1RN, EDN1, TLR2, POSTN, CDH1, MMP28, CPEB1, GREM1, CD74, F3, GPNMB
GOTERM_BP_FAT	GO:0006935~chemotaxis	12	0.05265236277477951	0.0029960659879892364	PLXNA4, SCN1B, ENPP2, LYST, EDN1, CCL9, ARTN, ITGB2, MMP28, GREM1, CD74, KIF26B
GOTERM_BP_FAT	GO:1905039~carboxylic acid transmembrane transport	4	0.017550787591593172	0.0030768973767719447	SLC38A4, IRS2, SLC7A4, SLC7A11
GOTERM_BP_FAT	GO:1903825~organic acid transmembrane transport	4	0.017550787591593172	0.0030768973767719447	SLC38A4, IRS2, SLC7A4, SLC7A11
GOTERM_BP_FAT	GO:0042330~taxis	12	0.05265236277477951	0.0030816860102837094	PLXNA4, SCN1B, ENPP2, LYST, EDN1, CCL9, ARTN, ITGB2, MMP28, GREM1, CD74, KIF26B
GOTERM_BP_FAT	GO:0046942~carboxylic acid transport	8	0.035101575183186344	0.0031527788420082207	SLC38A4, SLC27A1, IRS2, IL1RN, EDN1, ABCC4, SLC7A4, SLC7A11
GOTERM_BP_FAT	GO:0036293~response to decreased oxygen levels	9	0.03948927208108464	0.003278819241867382	NOX4, ADM, EDN1, CAR9, NDRG1, POSTN, CPEB1, ERO1L, VLDLR
GOTERM_BP_FAT	GO:0042886~amide transport	9	0.03948927208108464	0.0034698792452271814	IRS2, IL1RN, EDN1, NUCB2, TLR2, DOC2B, APLN, CAR2, CD74
GOTERM_BP_FAT	GO:0071345~cellular response to cytokine stimulus	12	0.05265236277477951	0.003491749635706864	SLC27A1, IL1F9, IFIT1, PDE1B, F3, IL1F10, IL1RN, EDN1, CCL9, POSTN, CD74, VLDLR
GOTERM_BP_FAT	GO:0060429~epithelium development	19	0.08336624106006757	0.003499024497293813	MAF, F11R, FGFR4, EDN1, CDH1, GRHL3, INSC, GREM1, CDH3, SLC7A11, PLAUR, DACT1, ADM, HEY1, ABCB1B, CAR9, PRR9, CAR2, KIF26B
GOTERM_BP_FAT	GO:0045597~positive regulation of cell differentiation	17	0.07459084726427098	0.003564401751345426	LPL, SCN1B, H2-M3, STMN2, ENPP2, EDN1, TLR2, CPEB1, GREM1, CD1D1, CD74, DACT1, ADM, HEY1, SP7, CAR2, VLDLR
GOTERM_BP_FAT	GO:0046903~secretion	18	0.07897854416216928	0.0039036598789116937	LPL, IRS2, FGFR4, CADM1, IL1RN, EDN1, TLR2, POSTN, CD74, ADM, LYST, NUCB2, CAR9, ABCC4, DOC2B, PCSK6, APLN, CAR2
GOTERM_BP_FAT	GO:0040017~positive regulation of locomotion	11	0.048264665876881226	0.003930178089146837	NOX4, IRS2, ENPP2, F3, EDN1, TLR2, ARTN, POSTN, CPEB1, GPNMB, CD74
GOTERM_BP_FAT	GO:0010243~response to organonitrogen compound	16	0.07020315036637269	0.004022146175394339	NOX4, SLC27A1, IRS2, EDN1, TLR2, TRIB3, CDH1, CPEB1, SLC7A11, DDIT3, BTG2, ADM, PDE1B, NUCB2, CAR2, VLDLR
GOTERM_BP_FAT	GO:0009628~response to abiotic stimulus	19	0.08336624106006757	0.00429369788909801	NOX4, TG, LPL, SLC27A1, F11R, EDN1, POSTN, CPEB1, PDE1B, BTG2, ADM, FMO1, SLC2A1, CAR9, NDRG1, ERO1L, SCARA5, CAR2, VLDLR
GOTERM_BP_FAT	GO:0042493~response to drug	11	0.048264665876881226	0.0043494727929750225	LPL, ABCB1B, LYST, EDN1, ATP8B1, TLR2, ABCC4, CAR9, CDH3, DDIT3, VLDLR
GOTERM_BP_FAT	GO:0060326~cell chemotaxis	8	0.035101575183186344	0.004431501788743554	ENPP2, LYST, EDN1, CCL9, ITGB2, MMP28, GREM1, CD74
GOTERM_BP_FAT	GO:2000027~regulation of organ morphogenesis	7	0.030713878285288054	0.004623312514657286	FGFR4, DACT1, SULF2, EDN1, CDH1, GRHL3, GREM1
GOTERM_BP_FAT	GO:0030595~leukocyte chemotaxis	7	0.030713878285288054	0.004623312514657286	LYST, EDN1, CCL9, ITGB2, MMP28, GREM1, CD74
GOTERM_BP_FAT	GO:0050790~regulation of catalytic activity	24	0.10530472554955903	0.00465787479669654	NOX4, ADCY3, SLC27A1, F11R, IRS2, FGFR4, IL1RN, EDN1, CCL9, SERPINB1A, TRIB3, CDH1, TPD52L1, GRHL3, GREM1, CDH3, CD74, ELMO1, PLAUR, DUSP4, F3, PTX3, TBC1D2, VLDLR
GOTERM_BP_FAT	GO:0008285~negative regulation of cell proliferation	13	0.05704005967267781	0.004773101414333664	NOX4, RASSF5, NFE2, ADM, BTG2, H2-M3, TLR2, NDRG1, CDH1, CPEB1, GREM1, GPNMB, TES
GOTERM_BP_FAT	GO:1901652~response to peptide	10	0.04387696897898293	0.005042747216441506	SLC27A1, IRS2, ADM, BTG2, EDN1, NUCB2, TRIB3, CPEB1, CAR2, VLDLR
GOTERM_BP_FAT	GO:0048871~multicellular organismal homeostasis	9	0.03948927208108464	0.005060814570947791	NOX4, SLC27A1, IL1RN, CDH1, GRHL3, CDH3, WHRN, APLN, CAR2
GOTERM_BP_FAT	GO:0007267~cell-cell signaling	20	0.08775393795796586	0.005066812370820323	IRS2, FGFR4, SCN1B, NFE2, IL1RN, EDN1, TLR2, CDH1, GRHL3, CPEB1, GREM1, CDH3, DDIT3, DACT1, SULF2, ADM, NUCB2, DOC2B, APLN, CAR2
GOTERM_BP_FAT	GO:1904407~positive regulation of nitric oxide metabolic process	4	0.017550787591593172	0.00529494610898694	H2-M3, TLR2, ITGB2, PTX3
GOTERM_BP_FAT	GO:0045429~positive regulation of nitric oxide biosynthetic process	4	0.017550787591593172	0.00529494610898694	H2-M3, TLR2, ITGB2, PTX3
GOTERM_BP_FAT	GO:0010647~positive regulation of cell communication	22	0.09652933175376245	0.00545552121979193	NOX4, IRS2, FGFR4, BCL2L14, IL1RN, EDN1, CCL9, LPAR4, TLR2, TPD52L1, GREM1, CDH3, CD74, PLAUR, DACT1, SULF2, DDX60, F3, DOC2B, GPNMB, APLN, CAR2
GOTERM_BP_FAT	GO:0010876~lipid localization	9	0.03948927208108464	0.005604662890190476	LPL, SLC27A1, IRS2, EDN1, NUCB2, ATP8B1, ABCC4, ABCA13, VLDLR
GOTERM_BP_FAT	GO:0009725~response to hormone	15	0.0658154534684744	0.005660280509799467	SLC27A1, IRS2, IL1RN, EDN1, NR3C2, PAQR7, TRIB3, CPEB1, MBP, BTG2, ADM, HEY1, NUCB2, CAR2, VLDLR
GOTERM_BP_FAT	GO:0023056~positive regulation of signaling	22	0.09652933175376245	0.005748120824715604	NOX4, IRS2, FGFR4, BCL2L14, IL1RN, EDN1, CCL9, LPAR4, TLR2, TPD52L1, GREM1, CDH3, CD74, PLAUR, DACT1, SULF2, DDX60, F3, DOC2B, GPNMB, APLN, CAR2
GOTERM_BP_FAT	GO:0002475~antigen processing and presentation via MHC class Ib	3	0.013163090693694878	0.005765267042622202	H2-M3, ABCB1B, CD1D1
GOTERM_BP_FAT	GO:0051270~regulation of cellular component movement	15	0.0658154534684744	0.005834603736036141	NOX4, IRS2, PLXNA4, ENPP2, IL1RN, EDN1, TLR2, POSTN, CDH1, MMP28, CPEB1, GREM1, CD74, F3, GPNMB
GOTERM_BP_FAT	GO:0051047~positive regulation of secretion	10	0.04387696897898293	0.005863812710409128	LPL, IRS2, FGFR4, CADM1, EDN1, NUCB2, TLR2, POSTN, DOC2B, APLN
GOTERM_BP_FAT	GO:1901698~response to nitrogen compound	17	0.07459084726427098	0.005941478219614419	NOX4, SLC27A1, IRS2, EDN1, TLR2, TRIB3, CDH1, CPEB1, SLC7A11, DDIT3, IFIT1, BTG2, ADM, PDE1B, NUCB2, CAR2, VLDLR
GOTERM_BP_FAT	GO:2000379~positive regulation of reactive oxygen species metabolic process	5	0.021938484489491466	0.0061961007201463475	NOX4, H2-M3, TLR2, ITGB2, PTX3
GOTERM_BP_FAT	GO:0043408~regulation of MAPK cascade	13	0.05704005967267781	0.0062348369952905935	NOX4, DUSP4, FGFR4, DACT1, IL1RN, EDN1, CCL9, TLR2, TRIB3, TPD52L1, GREM1, GPNMB, CD74
GOTERM_BP_FAT	GO:0001944~vasculature development	13	0.05704005967267781	0.0063056518964168425	PTPRB, NFE2, HEY1, ADM, ENPP2, F3, PLXDC1, EDN1, TGFBI, ITGB2, ADM2, GREM1, DDIT3
GOTERM_BP_FAT	GO:0051247~positive regulation of protein metabolic process	21	0.09214163485586416	0.0067287997972018745	NOX4, SLC27A1, FGFR4, NFE2, ENPP2, IL1RN, EDN1, CCL9, TLR2, TRIB3, TPD52L1, CPEB1, GREM1, CD1D1, CD74, PLAUR, RASSF5, DACT1, F3, GPNMB, VLDLR
GOTERM_BP_FAT	GO:0006875~cellular metal ion homeostasis	11	0.048264665876881226	0.0068252705051693174	ADM, SLC24A3, ATP2A3, EDN1, NUCB2, NR3C2, LPAR4, ERO1L, CP, SCARA5, DDIT3
GOTERM_BP_FAT	GO:0032270~positive regulation of cellular protein metabolic process	20	0.08775393795796586	0.006960874989834132	NOX4, SLC27A1, FGFR4, NFE2, ENPP2, IL1RN, EDN1, CCL9, TLR2, TRIB3, TPD52L1, CPEB1, GREM1, CD74, PLAUR, RASSF5, DACT1, F3, GPNMB, VLDLR
GOTERM_BP_FAT	GO:0019220~regulation of phosphate metabolic process	23	0.10091702865166075	0.007162901082638581	NOX4, ADCY3, SLC27A1, IRS2, FGFR4, ENPP2, IL1RN, EDN1, CCL9, TLR2, TRIB3, ITGB2, TPD52L1, GREM1, CD74, PLAUR, DUSP4, DACT1, ADM, NUCB2, GPNMB, APLN, VLDLR
GOTERM_BP_FAT	GO:0000165~MAPK cascade	13	0.05704005967267781	0.007206315527528009	NOX4, DUSP4, FGFR4, DACT1, IL1RN, EDN1, CCL9, TLR2, TRIB3, TPD52L1, GREM1, GPNMB, CD74
GOTERM_BP_FAT	GO:0051174~regulation of phosphorus metabolic process	23	0.10091702865166075	0.007212650072458282	NOX4, ADCY3, SLC27A1, IRS2, FGFR4, ENPP2, IL1RN, EDN1, CCL9, TLR2, TRIB3, ITGB2, TPD52L1, GREM1, CD74, PLAUR, DUSP4, DACT1, ADM, NUCB2, GPNMB, APLN, VLDLR
GOTERM_BP_FAT	GO:0045937~positive regulation of phosphate metabolic process	17	0.07459084726427098	0.007285581475084627	NOX4, ADCY3, SLC27A1, FGFR4, ENPP2, IL1RN, EDN1, CCL9, TLR2, TPD52L1, GREM1, CD74, PLAUR, ADM, GPNMB, APLN, VLDLR
GOTERM_BP_FAT	GO:0010562~positive regulation of phosphorus metabolic process	17	0.07459084726427098	0.007285581475084627	NOX4, ADCY3, SLC27A1, FGFR4, ENPP2, IL1RN, EDN1, CCL9, TLR2, TPD52L1, GREM1, CD74, PLAUR, ADM, GPNMB, APLN, VLDLR
GOTERM_BP_FAT	GO:0023014~signal transduction by protein phosphorylation	13	0.05704005967267781	0.007528143785445437	NOX4, DUSP4, FGFR4, DACT1, IL1RN, EDN1, CCL9, TLR2, TRIB3, TPD52L1, GREM1, GPNMB, CD74
GOTERM_BP_FAT	GO:0042307~positive regulation of protein import into nucleus	5	0.021938484489491466	0.007671820370871286	DACT1, SULF2, TLR2, CDH1, GREM1
GOTERM_BP_FAT	GO:0002682~regulation of immune system process	19	0.08336624106006757	0.007680750912380611	FYB, IRS2, CADM1, H2-M3, THEMIS, EDN1, TLR2, CDH1, MMP28, GREM1, CD1D1, CD74, IFIT1, HTRA1, ABCB1B, LYST, DDX60, GPNMB, CAR2
GOTERM_BP_FAT	GO:0001525~angiogenesis	10	0.04387696897898293	0.007705311858667272	PTPRB, HEY1, ADM, PLXDC1, F3, TGFBI, EDN1, ITGB2, ADM2, GREM1
GOTERM_BP_FAT	GO:0006631~fatty acid metabolic process	9	0.03948927208108464	0.0081122676139533	LPL, SLC27A1, IRS2, TBXAS1, EDN1, NUCB2, TLR2, TRIB3, CD74
GOTERM_BP_FAT	GO:0030335~positive regulation of cell migration	10	0.04387696897898293	0.008143871874344073	NOX4, IRS2, ENPP2, F3, EDN1, TLR2, POSTN, CPEB1, GPNMB, CD74
GOTERM_BP_FAT	GO:0032722~positive regulation of chemokine production	4	0.017550787591593172	0.008275249765391453	LPL, TLR2, POSTN, CD74
GOTERM_BP_FAT	GO:0072087~renal vesicle development	3	0.013163090693694878	0.008275256527655086	HEY1, GREM1, KIF26B
GOTERM_BP_FAT	GO:0098602~single organism cell adhesion	14	0.06142775657057611	0.008534981050269053	H2-M3, THEMIS, ENPP2, IL1RN, ITGB2, POSTN, CDH1, CDH3, CD1D1, SLC7A11, CD74, MYL9, GPNMB, KIF26B
GOTERM_BP_FAT	GO:1903428~positive regulation of reactive oxygen species biosynthetic process	4	0.017550787591593172	0.008704185763216913	H2-M3, TLR2, ITGB2, PTX3
GOTERM_BP_FAT	GO:1904591~positive regulation of protein import	5	0.021938484489491466	0.008774077145720958	DACT1, SULF2, TLR2, CDH1, GREM1
GOTERM_BP_FAT	GO:0006869~lipid transport	8	0.035101575183186344	0.008857767704137761	SLC27A1, IRS2, EDN1, NUCB2, ATP8B1, ABCC4, ABCA13, VLDLR
GOTERM_BP_FAT	GO:0015833~peptide transport	8	0.035101575183186344	0.009165422256473918	IRS2, IL1RN, EDN1, NUCB2, DOC2B, APLN, CAR2, CD74
GOTERM_BP_FAT	GO:0031401~positive regulation of protein modification process	17	0.07459084726427098	0.009320015980664089	NOX4, SLC27A1, FGFR4, NFE2, ENPP2, IL1RN, EDN1, CCL9, TLR2, TRIB3, TPD52L1, GREM1, CD74, PLAUR, RASSF5, GPNMB, VLDLR
GOTERM_BP_FAT	GO:0070482~response to oxygen levels	9	0.03948927208108464	0.009715985295146482	NOX4, ADM, EDN1, CAR9, NDRG1, POSTN, CPEB1, ERO1L, VLDLR
GOTERM_BP_FAT	GO:0097529~myeloid leukocyte migration	6	0.026326181387389756	0.009885468495802064	EDN1, CCL9, ITGB2, MMP28, GREM1, CD74
GOTERM_BP_FAT	GO:2000147~positive regulation of cell motility	10	0.04387696897898293	0.009960135263810415	NOX4, IRS2, ENPP2, F3, EDN1, TLR2, POSTN, CPEB1, GPNMB, CD74
GOTERM_BP_FAT	GO:0055085~transmembrane transport	16	0.07020315036637269	0.010067199432551268	SLC38A4, IRS2, SCN1B, SLC7A4, SLC7A11, DDIT3, SLC24A3, ATP2A3, ABCB1B, SLC2A1, ATP8B1, ABCC4, ERO1L, SCARA5, ATP6V0D2, CAR2
GOTERM_BP_FAT	GO:0019883~antigen processing and presentation of endogenous antigen	3	0.013163090693694878	0.010173964696844048	H2-M3, ABCB1B, CD1D1
GOTERM_BP_FAT	GO:0032787~monocarboxylic acid metabolic process	11	0.048264665876881226	0.010281162620618331	LPL, SLC27A1, IRS2, FGFR4, TBXAS1, EDN1, NUCB2, ATP8B1, TLR2, TRIB3, CD74
GOTERM_BP_FAT	GO:0007568~aging	8	0.035101575183186344	0.010304204874941988	NOX4, ADM, EDN1, ITGB2, ERO1L, CP, DDIT3, MBP
GOTERM_BP_FAT	GO:0007162~negative regulation of cell adhesion	7	0.030713878285288054	0.010457159257035147	H2-M3, ENPP2, IL1RN, CDH1, POSTN, GPNMB, CD74
GOTERM_BP_FAT	GO:0032868~response to insulin	7	0.030713878285288054	0.010457159257035147	SLC27A1, IRS2, ADM, NUCB2, TRIB3, CPEB1, VLDLR
GOTERM_BP_FAT	GO:0001568~blood vessel development	12	0.05265236277477951	0.010951297036456122	PTPRB, NFE2, HEY1, ADM, PLXDC1, F3, TGFBI, EDN1, ITGB2, ADM2, GREM1, DDIT3
GOTERM_BP_FAT	GO:0051272~positive regulation of cellular component movement	10	0.04387696897898293	0.011475568510009634	NOX4, IRS2, ENPP2, F3, EDN1, TLR2, POSTN, CPEB1, GPNMB, CD74
GOTERM_BP_FAT	GO:0043583~ear development	7	0.030713878285288054	0.011496117286060205	MAF, HEY1, EDN1, ATP8B1, CDH1, GRHL3, WHRN
GOTERM_BP_FAT	GO:0045428~regulation of nitric oxide biosynthetic process	4	0.017550787591593172	0.01154978434034428	H2-M3, TLR2, ITGB2, PTX3
GOTERM_BP_FAT	GO:0045087~innate immune response	12	0.05265236277477951	0.011926184157759284	IL1F9, IFIT1, CADM1, H2-M3, DDX60, LYST, EDN1, CCL9, TLR2, PTX3, CD1D1, CD74
GOTERM_BP_FAT	GO:1903532~positive regulation of secretion by cell	9	0.03948927208108464	0.012039979065919021	LPL, IRS2, FGFR4, CADM1, EDN1, TLR2, POSTN, DOC2B, APLN
GOTERM_BP_FAT	GO:0042325~regulation of phosphorylation	20	0.08775393795796586	0.012317175038803915	NOX4, SLC27A1, IRS2, FGFR4, ENPP2, IL1RN, EDN1, CCL9, TLR2, TRIB3, ITGB2, TPD52L1, GREM1, CD74, PLAUR, DUSP4, DACT1, GPNMB, APLN, VLDLR
GOTERM_BP_FAT	GO:0071375~cellular response to peptide hormone stimulus	7	0.030713878285288054	0.012836820054828646	IRS2, EDN1, NUCB2, TRIB3, CPEB1, CAR2, VLDLR
GOTERM_BP_FAT	GO:0042327~positive regulation of phosphorylation	15	0.0658154534684744	0.013198143231933862	NOX4, SLC27A1, FGFR4, ENPP2, IL1RN, EDN1, CCL9, TLR2, TPD52L1, GREM1, CD74, PLAUR, GPNMB, APLN, VLDLR
GOTERM_BP_FAT	GO:0051769~regulation of nitric-oxide synthase biosynthetic process	3	0.013163090693694878	0.013345567488797273	EDN1, TLR2, CPEB1
GOTERM_BP_FAT	GO:0051767~nitric-oxide synthase biosynthetic process	3	0.013163090693694878	0.013345567488797273	EDN1, TLR2, CPEB1
GOTERM_BP_FAT	GO:0019884~antigen processing and presentation of exogenous antigen	4	0.017550787591593172	0.013710583594958869	H2-M3, ABCB1B, CD1D1, CD74
GOTERM_BP_FAT	GO:0051222~positive regulation of protein transport	10	0.04387696897898293	0.013813282894483131	LPL, IRS2, DACT1, SULF2, CADM1, TLR2, CDH1, POSTN, GREM1, DOC2B
GOTERM_BP_FAT	GO:0048468~cell development	28	0.12285551314115221	0.014048728185459766	SCN1B, PLXNA4, ENPP2, XLR3A, EDN1, TLR2, PAQR7, CDH1, POSTN, CPEB1, GREM1, NRN1, MBP, HEY1, ATP8B1, NDRG1, MAF, F11R, STMN2, ARTN, WHRN, DACT1, ADM, SULF2, BTG2, ABCB1B, VLDLR, KIF26B
GOTERM_BP_FAT	GO:0048584~positive regulation of response to stimulus	24	0.10530472554955903	0.014185715361546104	FYB, NOX4, FGFR4, BCL2L14, CADM1, H2-M3, THEMIS, IL1RN, EDN1, CCL9, LPAR4, TLR2, ARTN, TPD52L1, GREM1, CD1D1, CDH3, CD74, PLAUR, DACT1, SULF2, F3, DDX60, GPNMB
GOTERM_BP_FAT	GO:0046824~positive regulation of nucleocytoplasmic transport	5	0.021938484489491466	0.014201748637688857	DACT1, SULF2, TLR2, CDH1, GREM1
GOTERM_BP_FAT	GO:0002699~positive regulation of immune effector process	6	0.026326181387389756	0.014488034880015762	CADM1, H2-M3, DDX60, TLR2, CD1D1, CD74
GOTERM_BP_FAT	GO:0071456~cellular response to hypoxia	5	0.021938484489491466	0.015000821682133994	EDN1, NDRG1, CPEB1, ERO1L, VLDLR
GOTERM_BP_FAT	GO:0006809~nitric oxide biosynthetic process	4	0.017550787591593172	0.015471954506635851	H2-M3, TLR2, ITGB2, PTX3
GOTERM_BP_FAT	GO:1901342~regulation of vasculature development	7	0.030713878285288054	0.015573762633744059	HEY1, ADM, ENPP2, F3, ITGB2, ADM2, GREM1
GOTERM_BP_FAT	GO:0055065~metal ion homeostasis	11	0.048264665876881226	0.016102554239163264	ADM, SLC24A3, ATP2A3, EDN1, NUCB2, NR3C2, LPAR4, ERO1L, CP, SCARA5, DDIT3
GOTERM_BP_FAT	GO:0001516~prostaglandin biosynthetic process	3	0.013163090693694878	0.01688852963191907	TBXAS1, EDN1, CD74
GOTERM_BP_FAT	GO:0055081~anion homeostasis	3	0.013163090693694878	0.01688852963191907	FGFR4, TBXAS1, CAR12
GOTERM_BP_FAT	GO:0046457~prostanoid biosynthetic process	3	0.013163090693694878	0.01688852963191907	TBXAS1, EDN1, CD74
GOTERM_BP_FAT	GO:0070374~positive regulation of ERK1 and ERK2 cascade	6	0.026326181387389756	0.017081873846077757	NOX4, FGFR4, CCL9, TLR2, GPNMB, CD74
GOTERM_BP_FAT	GO:0046209~nitric oxide metabolic process	4	0.017550787591593172	0.017355081816784662	H2-M3, TLR2, ITGB2, PTX3
GOTERM_BP_FAT	GO:0070371~ERK1 and ERK2 cascade	7	0.030713878285288054	0.017512467652103236	NOX4, DUSP4, FGFR4, CCL9, TLR2, GPNMB, CD74
GOTERM_BP_FAT	GO:0010817~regulation of hormone levels	10	0.04387696897898293	0.01765804692803989	TG, IRS2, FGFR4, ADM, IL1RN, EDN1, NUCB2, PCSK6, DOC2B, APLN
GOTERM_BP_FAT	GO:0010646~regulation of cell communication	33	0.14479399763064368	0.017977744161482546	FGFR4, EDN1, CCL9, LPAR4, TLR2, TRIB3, CDH1, POSTN, CPEB1, GREM1, CDH3, CD74, HEY1, HTRA1, DDX60, GPNMB, APLN, CAR2, NOX4, IRS2, BCL2L14, IL1RN, TPD52L1, DDIT3, PLAUR, DUSP4, DACT1, ADM, SULF2, F3, SDF2L1, NUCB2, DOC2B
GOTERM_BP_FAT	GO:0006082~organic acid metabolic process	14	0.06142775657057611	0.01804079976869063	NOX4, LPL, SLC27A1, FGFR4, IRS2, TBXAS1, EDN1, TLR2, TRIB3, CD74, FMO1, NUCB2, ATP8B1, ERO1L
GOTERM_BP_FAT	GO:1901653~cellular response to peptide	7	0.030713878285288054	0.01809556054859377	IRS2, EDN1, NUCB2, TRIB3, CPEB1, CAR2, VLDLR
GOTERM_BP_FAT	GO:0002684~positive regulation of immune system process	13	0.05704005967267781	0.018417254145944088	FYB, IRS2, CADM1, H2-M3, THEMIS, EDN1, TLR2, CD1D1, CD74, ABCB1B, LYST, DDX60, CAR2
GOTERM_BP_FAT	GO:0036294~cellular response to decreased oxygen levels	5	0.021938484489491466	0.018477174911231	EDN1, NDRG1, CPEB1, ERO1L, VLDLR
GOTERM_BP_FAT	GO:0046879~hormone secretion	8	0.035101575183186344	0.018608661084209076	IRS2, FGFR4, ADM, IL1RN, EDN1, NUCB2, DOC2B, APLN
GOTERM_BP_FAT	GO:0032989~cellular component morphogenesis	19	0.08336624106006757	0.01866280663486239	NOX4, PLXNA4, SCN1B, CADM1, ENPP2, EDN1, TLR2, ARTN, CDH1, POSTN, GREM1, NRN1, MBP, DACT1, EPS8, HEY1, ABCC4, KIF26B, VLDLR
GOTERM_BP_FAT	GO:0050920~regulation of chemotaxis	6	0.026326181387389756	0.019217971223228693	PLXNA4, EDN1, ARTN, MMP28, GREM1, CD74
GOTERM_BP_FAT	GO:0045662~negative regulation of myoblast differentiation	3	0.013163090693694878	0.019447702444999247	IL1F9, CCL9, DDIT3
GOTERM_BP_FAT	GO:1900182~positive regulation of protein localization to nucleus	5	0.021938484489491466	0.01989979086384676	DACT1, SULF2, TLR2, CDH1, GREM1
GOTERM_BP_FAT	GO:0023051~regulation of signaling	33	0.14479399763064368	0.01998072882299915	FGFR4, EDN1, CCL9, LPAR4, TLR2, TRIB3, CDH1, POSTN, CPEB1, GREM1, CDH3, CD74, HEY1, HTRA1, DDX60, GPNMB, APLN, CAR2, NOX4, IRS2, BCL2L14, IL1RN, TPD52L1, DDIT3, PLAUR, DUSP4, DACT1, ADM, SULF2, F3, SDF2L1, NUCB2, DOC2B
GOTERM_BP_FAT	GO:0032602~chemokine production	4	0.017550787591593172	0.020056479736432944	LPL, TLR2, POSTN, CD74
GOTERM_BP_FAT	GO:0019229~regulation of vasoconstriction	4	0.017550787591593172	0.020056479736432944	TBXAS1, ADM, EDN1, APLN
GOTERM_BP_FAT	GO:1901699~cellular response to nitrogen compound	11	0.048264665876881226	0.020405090197618707	NOX4, IFIT1, IRS2, EDN1, NUCB2, TLR2, TRIB3, CDH1, CPEB1, CAR2, VLDLR
GOTERM_BP_FAT	GO:0070372~regulation of ERK1 and ERK2 cascade	7	0.030713878285288054	0.020561315761732788	NOX4, DUSP4, FGFR4, CCL9, TLR2, GPNMB, CD74
GOTERM_BP_FAT	GO:0001934~positive regulation of protein phosphorylation	14	0.06142775657057611	0.0205887986407922	NOX4, SLC27A1, FGFR4, ENPP2, EDN1, IL1RN, TLR2, CCL9, TPD52L1, GREM1, CD74, PLAUR, GPNMB, VLDLR
GOTERM_BP_FAT	GO:1904951~positive regulation of establishment of protein localization	10	0.04387696897898293	0.020623172059227084	LPL, IRS2, DACT1, SULF2, CADM1, TLR2, CDH1, POSTN, GREM1, DOC2B
GOTERM_BP_FAT	GO:2001057~reactive nitrogen species metabolic process	4	0.017550787591593172	0.02076596687095211	H2-M3, TLR2, ITGB2, PTX3
GOTERM_BP_FAT	GO:0032642~regulation of chemokine production	4	0.017550787591593172	0.02076596687095211	LPL, TLR2, POSTN, CD74
GOTERM_BP_FAT	GO:0009914~hormone transport	8	0.035101575183186344	0.0207668855783208	IRS2, FGFR4, ADM, IL1RN, EDN1, NUCB2, DOC2B, APLN
GOTERM_BP_FAT	GO:0003333~amino acid transmembrane transport	3	0.013163090693694878	0.020784451421918287	SLC38A4, SLC7A4, SLC7A11
GOTERM_BP_FAT	GO:0071417~cellular response to organonitrogen compound	10	0.04387696897898293	0.020847942218836582	NOX4, IRS2, EDN1, NUCB2, TLR2, TRIB3, CDH1, CPEB1, CAR2, VLDLR
GOTERM_BP_FAT	GO:0048666~neuron development	16	0.07020315036637269	0.020850355267149588	PLXNA4, SCN1B, STMN2, ARTN, POSTN, CPEB1, NRN1, WHRN, MBP, DACT1, BTG2, ADM, HEY1, ATP8B1, KIF26B, VLDLR
GOTERM_BP_FAT	GO:0043405~regulation of MAP kinase activity	7	0.030713878285288054	0.02088480105467569	NOX4, DUSP4, IL1RN, EDN1, TRIB3, TPD52L1, CD74
GOTERM_BP_FAT	GO:0045766~positive regulation of angiogenesis	5	0.021938484489491466	0.02088637816737769	ADM, F3, ITGB2, ADM2, GREM1
GOTERM_BP_FAT	GO:1901700~response to oxygen-containing compound	22	0.09652933175376245	0.021013705773838806	ADCY3, TG, NOX4, LPL, SLC27A1, IRS2, EDN1, TLR2, TRIB3, CDH1, POSTN, CPEB1, DDIT3, MBP, BTG2, ADM, EPS8, FMO1, NUCB2, CAR9, CAR2, VLDLR
GOTERM_BP_FAT	GO:0000904~cell morphogenesis involved in differentiation	13	0.05704005967267781	0.02117506528243584	SCN1B, PLXNA4, ENPP2, ARTN, POSTN, CDH1, GREM1, NRN1, MBP, DACT1, HEY1, KIF26B, VLDLR
GOTERM_BP_FAT	GO:0080134~regulation of response to stress	17	0.07459084726427098	0.02131895946758581	CADM1, H2-M3, IL1RN, EDN1, CCL9, TLR2, TPD52L1, STAB2, GREM1, CD74, IFIT1, DACT1, HTRA1, SDF2L1, DDX60, TPSAB1, SCARA5
GOTERM_BP_FAT	GO:0055067~monovalent inorganic cation homeostasis	5	0.021938484489491466	0.021388359161322836	CAR12, EDN1, NR3C2, ATP6V0D2, CAR2
GOTERM_BP_FAT	GO:0006633~fatty acid biosynthetic process	5	0.021938484489491466	0.02180503886600794	LPL, TBXAS1, EDN1, TRIB3, CD74
GOTERM_BP_FAT	GO:0043368~positive T cell selection	3	0.013163090693694878	0.022158439418699234	THEMIS, CD1D1, CD74
GOTERM_BP_FAT	GO:0006693~prostaglandin metabolic process	3	0.013163090693694878	0.022158439418699234	TBXAS1, EDN1, CD74
GOTERM_BP_FAT	GO:0006692~prostanoid metabolic process	3	0.013163090693694878	0.022158439418699234	TBXAS1, EDN1, CD74
GOTERM_BP_FAT	GO:0010604~positive regulation of macromolecule metabolic process	32	0.14040630073274538	0.022158824756546396	SLC27A1, FGFR4, ENPP2, EDN1, CCL9, TLR2, TRIB3, CDH1, CPEB1, GREM1, CD1D1, CDH3, CD74, HEY1, GPNMB, MAF, NOX4, IRS2, NFE2, IL1RN, TPD52L1, GRHL3, WHRN, DDIT3, PLAUR, RASSF5, DACT1, BTG2, F3, SP7, ADM2, VLDLR
GOTERM_BP_FAT	GO:0046058~cAMP metabolic process	5	0.021938484489491466	0.022425896339107326	ADCY3, ADM, PDE1B, EDN1, NUCB2
GOTERM_BP_FAT	GO:0098609~cell-cell adhesion	16	0.07020315036637269	0.022576180527544003	CADM3, CADM1, H2-M3, THEMIS, IL1RN, ITGB2, CDH1, CDH3, CD1D1, SLC7A11, CD74, MYL9, NDRG1, GPNMB, KIF26B, TES
GOTERM_BP_FAT	GO:0071453~cellular response to oxygen levels	5	0.021938484489491466	0.022910564023645545	EDN1, NDRG1, CPEB1, ERO1L, VLDLR
GOTERM_BP_FAT	GO:0002790~peptide secretion	7	0.030713878285288054	0.02359789545737713	IRS2, IL1RN, EDN1, NUCB2, DOC2B, APLN, CD74
GOTERM_BP_FAT	GO:1903426~regulation of reactive oxygen species biosynthetic process	4	0.017550787591593172	0.023740690645204204	H2-M3, TLR2, ITGB2, PTX3
GOTERM_BP_FAT	GO:0048514~blood vessel morphogenesis	10	0.04387696897898293	0.024435738111160836	PTPRB, HEY1, ADM, PLXDC1, F3, TGFBI, EDN1, ITGB2, ADM2, GREM1
GOTERM_BP_FAT	GO:0033036~macromolecule localization	31	0.1360186038348471	0.024552352501941425	SLC27A1, CADM3, CADM1, EDN1, TLR2, IGF2BP1, CDH1, POSTN, ITGB2, CPEB1, GREM1, CD74, ATP8B1, ABCA13, TBC1D2, FYB, F11R, LPL, IRS2, IL1RN, WHRN, DDIT3, RASSF5, DACT1, SULF2, LYST, NUCB2, ABCC4, DOC2B, VLDLR, KIF26B
GOTERM_BP_FAT	GO:0001932~regulation of protein phosphorylation	18	0.07897854416216928	0.02474922776625235	NOX4, SLC27A1, FGFR4, ENPP2, IL1RN, EDN1, CCL9, TLR2, TRIB3, ITGB2, TPD52L1, GREM1, CD74, PLAUR, DUSP4, DACT1, GPNMB, VLDLR
GOTERM_BP_FAT	GO:0030855~epithelial cell differentiation	11	0.048264665876881226	0.025021707523487927	MAF, F11R, HEY1, ABCB1B, CDH1, INSC, GREM1, CDH3, PRR9, SLC7A11, PLAUR
GOTERM_BP_FAT	GO:0046887~positive regulation of hormone secretion	5	0.021938484489491466	0.02512580980849465	IRS2, FGFR4, EDN1, DOC2B, APLN
GOTERM_BP_FAT	GO:0015908~fatty acid transport	4	0.017550787591593172	0.025310115292238426	SLC27A1, IRS2, EDN1, ABCC4
GOTERM_BP_FAT	GO:0048839~inner ear development	6	0.026326181387389756	0.025751982569661522	MAF, HEY1, ATP8B1, CDH1, GRHL3, WHRN
GOTERM_BP_FAT	GO:0035556~intracellular signal transduction	28	0.12285551314115221	0.02589640799808969	ADCY3, FGFR4, EDN1, CCL9, LPAR4, TLR2, TRIB3, GREM1, CD74, DDX60, NDRG1, ERO1L, GPNMB, NOX4, IRS2, IL1RN, TPD52L1, DGKH, DDIT3, CCDC68, ELMO1, PLAUR, DUSP4, RASSF5, DACT1, ADM, EPS8, F3
GOTERM_BP_FAT	GO:0030155~regulation of cell adhesion	11	0.048264665876881226	0.02646930113241622	H2-M3, ENPP2, IL1RN, CDH1, POSTN, GREM1, GPNMB, CD1D1, CD74, KIF26B, EMILIN1
GOTERM_BP_FAT	GO:0016337~single organismal cell-cell adhesion	12	0.05265236277477951	0.02753118831700833	H2-M3, THEMIS, IL1RN, ITGB2, CDH1, GPNMB, CD1D1, CDH3, SLC7A11, CD74, MYL9, KIF26B
GOTERM_BP_FAT	GO:0031649~heat generation	3	0.013163090693694878	0.028014044996787172	SLC27A1, IL1RN, APLN
GOTERM_BP_FAT	GO:0070663~regulation of leukocyte proliferation	6	0.026326181387389756	0.02805282253106288	IRS2, H2-M3, GREM1, GPNMB, CD1D1, CD74
GOTERM_BP_FAT	GO:0009967~positive regulation of signal transduction	18	0.07897854416216928	0.028616286341511157	NOX4, FGFR4, BCL2L14, IL1RN, EDN1, CCL9, TLR2, LPAR4, TPD52L1, GREM1, CDH3, CD74, PLAUR, DACT1, SULF2, DDX60, F3, GPNMB
GOTERM_BP_FAT	GO:0032940~secretion by cell	14	0.06142775657057611	0.028778787298167994	LPL, FGFR4, IRS2, CADM1, EDN1, IL1RN, TLR2, POSTN, ADM, LYST, NUCB2, DOC2B, PCSK6, APLN
GOTERM_BP_FAT	GO:0043410~positive regulation of MAPK cascade	9	0.03948927208108464	0.029155367149068776	NOX4, FGFR4, IL1RN, EDN1, CCL9, TLR2, TPD52L1, GPNMB, CD74
GOTERM_BP_FAT	GO:0022408~negative regulation of cell-cell adhesion	5	0.021938484489491466	0.02917737976167547	H2-M3, IL1RN, CDH1, GPNMB, CD74
GOTERM_BP_FAT	GO:0045445~myoblast differentiation	4	0.017550787591593172	0.029472513535723596	IL1F9, CCL9, GREM1, DDIT3
GOTERM_BP_FAT	GO:0044070~regulation of anion transport	4	0.017550787591593172	0.029472513535723596	IRS2, IL1RN, EDN1, CAR2
GOTERM_BP_FAT	GO:0033993~response to lipid	15	0.0658154534684744	0.029963085102596813	TG, ADCY3, IL1RN, EDN1, NR3C2, TLR2, PAQR7, POSTN, CPEB1, MBP, ADM, HEY1, FMO1, CAR9, VLDLR
GOTERM_BP_FAT	GO:1900180~regulation of protein localization to nucleus	6	0.026326181387389756	0.029984784481396836	RASSF5, DACT1, SULF2, TLR2, CDH1, GREM1
GOTERM_BP_FAT	GO:1904018~positive regulation of vasculature development	5	0.021938484489491466	0.03046389705580109	ADM, F3, ITGB2, ADM2, GREM1
GOTERM_BP_FAT	GO:0032870~cellular response to hormone stimulus	10	0.04387696897898293	0.03076345117746594	SLC27A1, IRS2, HEY1, EDN1, NUCB2, NR3C2, TRIB3, CPEB1, CAR2, VLDLR
GOTERM_BP_FAT	GO:0060070~canonical Wnt signaling pathway	6	0.026326181387389756	0.030981513792794138	DACT1, SULF2, CDH1, GREM1, CDH3, DDIT3
GOTERM_BP_FAT	GO:0045860~positive regulation of protein kinase activity	8	0.035101575183186344	0.03114647216257615	NOX4, SLC27A1, IL1RN, EDN1, TPD52L1, GREM1, CD74, VLDLR
GOTERM_BP_FAT	GO:0015849~organic acid transport	4	0.017550787591593172	0.031232671575151923	SLC38A4, IRS2, SLC7A4, SLC7A11
GOTERM_BP_FAT	GO:0042310~vasoconstriction	4	0.017550787591593172	0.031232671575151923	TBXAS1, ADM, EDN1, APLN
GOTERM_BP_FAT	GO:0051046~regulation of secretion	12	0.05265236277477951	0.031485492869746445	LPL, IRS2, FGFR4, CADM1, IL1RN, EDN1, NUCB2, TLR2, POSTN, DOC2B, APLN, CD74
GOTERM_BP_FAT	GO:0016055~Wnt signaling pathway	8	0.035101575183186344	0.031892905624342854	DACT1, SULF2, TLR2, CDH1, GRHL3, GREM1, CDH3, DDIT3
GOTERM_BP_FAT	GO:0014070~response to organic cyclic compound	15	0.0658154534684744	0.03189594394571012	NOX4, ADCY3, IL1RN, EDN1, NR3C2, PAQR7, POSTN, CDH1, SLC7A11, MBP, IFIT1, BTG2, ADM, HEY1, CAR9
GOTERM_BP_FAT	GO:0006885~regulation of pH	4	0.017550787591593172	0.0321330631514614	CAR12, EDN1, ATP6V0D2, CAR2
GOTERM_BP_FAT	GO:0030593~neutrophil chemotaxis	4	0.017550787591593172	0.0321330631514614	EDN1, CCL9, ITGB2, CD74
GOTERM_BP_FAT	GO:0198738~cell-cell signaling by wnt	8	0.035101575183186344	0.03227059791979469	DACT1, SULF2, TLR2, CDH1, GRHL3, GREM1, CDH3, DDIT3
GOTERM_BP_FAT	GO:0051094~positive regulation of developmental process	17	0.07459084726427098	0.0323008893272924	FGFR4, SCN1B, H2-M3, STMN2, ENPP2, EDN1, TLR2, ITGB2, CPEB1, GREM1, CD1D1, CD74, ADM, F3, ADM2, CAR2, VLDLR
GOTERM_BP_FAT	GO:0006730~one-carbon metabolic process	3	0.013163090693694878	0.03276602213241471	CAR12, CAR9, CAR2
GOTERM_BP_FAT	GO:0072593~reactive oxygen species metabolic process	6	0.026326181387389756	0.03409594832586034	NOX4, H2-M3, EDN1, TLR2, ITGB2, PTX3
GOTERM_BP_FAT	GO:0046456~icosanoid biosynthetic process	3	0.013163090693694878	0.03441541795208	TBXAS1, EDN1, CD74
GOTERM_BP_FAT	GO:0070661~leukocyte proliferation	7	0.030713878285288054	0.034930367509118154	IRS2, H2-M3, ITGB2, GREM1, GPNMB, CD1D1, CD74
GOTERM_BP_FAT	GO:0006955~immune response	17	0.07459084726427098	0.035661094621318445	FYB, IL1F9, CADM1, H2-M3, THEMIS, ENPP2, EDN1, CCL9, TLR2, CD1D1, CD74, IFIT1, ADM, LYST, P2RY14, DDX60, PTX3
GOTERM_BP_FAT	GO:1903409~reactive oxygen species biosynthetic process	4	0.017550787591593172	0.035869385157468445	H2-M3, TLR2, ITGB2, PTX3
GOTERM_BP_FAT	GO:0072359~circulatory system development	15	0.0658154534684744	0.03627473203081126	PTPRB, NOX4, NFE2, ENPP2, EDN1, ITGB2, GREM1, DDIT3, ADM, HEY1, PLXDC1, F3, TGFBI, ADM2, VLDLR
GOTERM_BP_FAT	GO:0072358~cardiovascular system development	15	0.0658154534684744	0.03627473203081126	PTPRB, NOX4, NFE2, ENPP2, EDN1, ITGB2, GREM1, DDIT3, ADM, HEY1, PLXDC1, F3, TGFBI, ADM2, VLDLR
GOTERM_BP_FAT	GO:0045765~regulation of angiogenesis	6	0.026326181387389756	0.03627671417194052	ADM, ENPP2, F3, ITGB2, ADM2, GREM1
GOTERM_BP_FAT	GO:0000902~cell morphogenesis	17	0.07459084726427098	0.036539927299519034	NOX4, SCN1B, PLXNA4, CADM1, ENPP2, ARTN, CDH1, POSTN, GREM1, NRN1, MBP, DACT1, EPS8, HEY1, ABCC4, KIF26B, VLDLR
GOTERM_BP_FAT	GO:0071900~regulation of protein serine/threonine kinase activity	8	0.035101575183186344	0.03703888957904976	NOX4, DUSP4, SLC27A1, IL1RN, EDN1, TRIB3, TPD52L1, CD74
GOTERM_BP_FAT	GO:0043549~regulation of kinase activity	11	0.048264665876881226	0.03737646814973524	NOX4, DUSP4, SLC27A1, IRS2, IL1RN, EDN1, TRIB3, TPD52L1, GREM1, CD74, VLDLR
GOTERM_BP_FAT	GO:0032844~regulation of homeostatic process	9	0.03948927208108464	0.03781209520291236	SLC27A1, FGFR4, SCN1B, EDN1, ERO1L, APLN, CAR2, CD74, DDIT3
GOTERM_BP_FAT	GO:0030030~cell projection organization	18	0.07897854416216928	0.03791201871155388	PLXNA4, SCN1B, STMN2, ENPP2, ARTN, POSTN, CPEB1, NRN1, WHRN, MBP, DACT1, BTG2, ADM, HEY1, ATP8B1, ABCC4, KIF26B, VLDLR
GOTERM_BP_FAT	GO:0090087~regulation of peptide transport	6	0.026326181387389756	0.03796761444424588	IRS2, NUCB2, DOC2B, APLN, CAR2, CD74
GOTERM_BP_FAT	GO:0007417~central nervous system development	14	0.06142775657057611	0.038346699236746405	IRS2, SCN1B, PLXNA4, ENPP2, TLR2, IGF2BP1, GRHL3, WHRN, SLC7A11, MBP, BTG2, ABCB1B, PLXDC1, VLDLR
GOTERM_BP_FAT	GO:0051347~positive regulation of transferase activity	9	0.03948927208108464	0.03857197798293606	NOX4, SLC27A1, IL1RN, EDN1, TRIB3, TPD52L1, GREM1, CD74, VLDLR
GOTERM_BP_FAT	GO:0045596~negative regulation of cell differentiation	12	0.05265236277477951	0.039358563493520723	IL1F9, HEY1, H2-M3, STMN2, NUCB2, CCL9, TRIB3, POSTN, GREM1, CD74, DDIT3, MBP
GOTERM_BP_FAT	GO:0031328~positive regulation of cellular biosynthetic process	21	0.09214163485586416	0.03963297450646644	MAF, NOX4, ADCY3, IRS2, FGFR4, NFE2, H2-M3, EDN1, TLR2, ITGB2, CDH1, GRHL3, CPEB1, GREM1, CD1D1, CDH3, DDIT3, ADM, HEY1, SP7, PTX3
GOTERM_BP_FAT	GO:0035239~tube morphogenesis	8	0.035101575183186344	0.04002504665183337	DACT1, HEY1, ADM, EDN1, CDH1, GRHL3, GREM1, KIF26B
GOTERM_BP_FAT	GO:0001909~leukocyte mediated cytotoxicity	4	0.017550787591593172	0.040840406622651614	CADM1, H2-M3, LYST, CD1D1
GOTERM_BP_FAT	GO:0050714~positive regulation of protein secretion	6	0.026326181387389756	0.04089188028597514	LPL, IRS2, CADM1, TLR2, POSTN, DOC2B
GOTERM_BP_FAT	GO:0006874~cellular calcium ion homeostasis	8	0.035101575183186344	0.04135178656187696	ADM, SLC24A3, ATP2A3, EDN1, NUCB2, LPAR4, ERO1L, DDIT3
GOTERM_BP_FAT	GO:0019221~cytokine-mediated signaling pathway	7	0.030713878285288054	0.04223902274187559	SLC27A1, IL1F9, F3, IL1F10, IL1RN, CCL9, CD74
GOTERM_BP_FAT	GO:2000377~regulation of reactive oxygen species metabolic process	5	0.021938484489491466	0.04227103595067452	NOX4, H2-M3, TLR2, ITGB2, PTX3
GOTERM_BP_FAT	GO:0051049~regulation of transport	22	0.09652933175376245	0.042524673488791784	LPL, IRS2, FGFR4, SCN1B, CADM1, IL1RN, EDN1, TLR2, TRIB3, CDH1, POSTN, GREM1, CDH3, CD74, DACT1, SULF2, NUCB2, PTX3, DOC2B, APLN, CAR2, TBC1D2
GOTERM_BP_FAT	GO:0042692~muscle cell differentiation	8	0.035101575183186344	0.04270695873168957	NOX4, IL1F9, HEY1, ADM, EDN1, CCL9, GREM1, DDIT3
GOTERM_BP_FAT	GO:0030111~regulation of Wnt signaling pathway	6	0.026326181387389756	0.04332732995551845	DACT1, SULF2, TLR2, CDH1, GREM1, DDIT3
GOTERM_BP_FAT	GO:0042594~response to starvation	5	0.021938484489491466	0.04380721241228778	ADM, SLC2A1, NUCB2, DDIT3, VLDLR
GOTERM_BP_FAT	GO:0071347~cellular response to interleukin-1	4	0.017550787591593172	0.043981402320610055	IL1RN, EDN1, CCL9, VLDLR
GOTERM_BP_FAT	GO:0002697~regulation of immune effector process	8	0.035101575183186344	0.044090730013570834	IFIT1, CADM1, H2-M3, HTRA1, DDX60, TLR2, CD1D1, CD74
GOTERM_BP_FAT	GO:0031399~regulation of protein modification process	20	0.08775393795796586	0.04423395439464706	NOX4, SLC27A1, FGFR4, NFE2, ENPP2, IL1RN, EDN1, CCL9, TLR2, TRIB3, ITGB2, TPD52L1, GREM1, CD74, PLAUR, DUSP4, RASSF5, DACT1, GPNMB, VLDLR
GOTERM_BP_FAT	GO:1903530~regulation of secretion by cell	11	0.048264665876881226	0.04474829928861991	LPL, IRS2, FGFR4, CADM1, IL1RN, EDN1, NUCB2, TLR2, POSTN, DOC2B, APLN
GOTERM_BP_FAT	GO:0034242~negative regulation of syncytium formation by plasma membrane fusion	2	0.008775393795796586	0.04523698982115688	IL1F9, NFE2
GOTERM_BP_FAT	GO:0001890~placenta development	5	0.021938484489491466	0.04537452593458156	NFE2, HEY1, ADM, HTRA1, CDH1
GOTERM_BP_FAT	GO:0045089~positive regulation of innate immune response	5	0.021938484489491466	0.04537452593458156	CADM1, H2-M3, DDX60, TLR2, CD74
GOTERM_BP_FAT	GO:0072330~monocarboxylic acid biosynthetic process	5	0.021938484489491466	0.04537452593458156	LPL, TBXAS1, EDN1, TRIB3, CD74
GOTERM_BP_FAT	GO:0033674~positive regulation of kinase activity	8	0.035101575183186344	0.04598051825412089	NOX4, SLC27A1, IL1RN, EDN1, TPD52L1, GREM1, CD74, VLDLR
GOTERM_BP_FAT	GO:1990266~neutrophil migration	4	0.017550787591593172	0.046140613191391316	EDN1, CCL9, ITGB2, CD74
GOTERM_BP_FAT	GO:0030817~regulation of cAMP biosynthetic process	4	0.017550787591593172	0.046140613191391316	ADCY3, ADM, EDN1, NUCB2
GOTERM_BP_FAT	GO:0002685~regulation of leukocyte migration	5	0.021938484489491466	0.046169852052358365	EDN1, TLR2, MMP28, GREM1, CD74
GOTERM_BP_FAT	GO:0048699~generation of neurons	19	0.08336624106006757	0.04659570659110191	PLXNA4, SCN1B, ENPP2, STMN2, TLR2, ARTN, CDH1, POSTN, CPEB1, NRN1, WHRN, MBP, DACT1, BTG2, ADM, HEY1, ATP8B1, KIF26B, VLDLR
GOTERM_BP_FAT	GO:0006690~icosanoid metabolic process	4	0.017550787591593172	0.047239628955739105	TBXAS1, EDN1, TLR2, CD74
GOTERM_BP_FAT	GO:0009891~positive regulation of biosynthetic process	21	0.09214163485586416	0.04772741238095826	MAF, NOX4, ADCY3, IRS2, FGFR4, NFE2, H2-M3, EDN1, TLR2, ITGB2, CDH1, GRHL3, CPEB1, GREM1, CD1D1, CDH3, DDIT3, ADM, HEY1, SP7, PTX3
GOTERM_BP_FAT	GO:0042306~regulation of protein import into nucleus	5	0.021938484489491466	0.04778382285975231	DACT1, SULF2, TLR2, CDH1, GREM1
GOTERM_BP_FAT	GO:0055074~calcium ion homeostasis	8	0.035101575183186344	0.04792178111223013	ADM, SLC24A3, ATP2A3, EDN1, NUCB2, LPAR4, ERO1L, DDIT3
GOTERM_BP_FAT	GO:0006629~lipid metabolic process	16	0.07020315036637269	0.04794994916711394	LPL, SLC27A1, IRS2, FGFR4, TBXAS1, ENPP2, IL1RN, EDN1, TLR2, TRIB3, DGKH, CD74, LYST, NUCB2, ATP8B1, VLDLR
GOTERM_BP_FAT	GO:0022008~neurogenesis	20	0.08775393795796586	0.047998855503780816	PLXNA4, SCN1B, ENPP2, STMN2, TLR2, ARTN, CDH1, POSTN, CPEB1, NRN1, WHRN, MBP, DACT1, BTG2, ADM, HEY1, ATP8B1, NDRG1, KIF26B, VLDLR
GOTERM_BP_FAT	GO:0035295~tube development	11	0.048264665876881226	0.04803177205094131	FGFR4, DACT1, HEY1, ADM, EDN1, CDH1, GRHL3, CP, INSC, GREM1, KIF26B
GOTERM_BP_FAT	GO:0009607~response to biotic stimulus	15	0.0658154534684744	0.04806133451819412	TG, H2-M3, EDN1, TLR2, STAB2, CPEB1, DDIT3, IFIT1, ADM, HTRA1, FMO1, LYST, DDX60, PTX3, VLDLR
GOTERM_BP_FAT	GO:0032268~regulation of cellular protein metabolic process	26	0.11408011934535563	0.048288550655219406	SLC27A1, FGFR4, ENPP2, EDN1, SERPINB1A, TLR2, CCL9, IGF2BP1, TRIB3, CDH1, ITGB2, CPEB1, GREM1, CD74, GPNMB, NOX4, NFE2, IL1RN, TPD52L1, PLAUR, DUSP4, RASSF5, DACT1, BTG2, F3, VLDLR
GOTERM_BP_FAT	GO:0090090~negative regulation of canonical Wnt signaling pathway	4	0.017550787591593172	0.048351512978765554	DACT1, CDH1, GREM1, DDIT3
GOTERM_BP_FAT	GO:0071902~positive regulation of protein serine/threonine kinase activity	6	0.026326181387389756	0.049791995884044836	NOX4, SLC27A1, IL1RN, EDN1, TPD52L1, CD74
GOTERM_BP_FAT	GO:1902533~positive regulation of intracellular signal transduction	13	0.05704005967267781	0.05005622916764521	NOX4, FGFR4, EDN1, IL1RN, TLR2, LPAR4, CCL9, TPD52L1, GREM1, CD74, DDX60, F3, GPNMB
GOTERM_BP_FAT	GO:1903524~positive regulation of blood circulation	4	0.017550787591593172	0.050613661016580026	TBXAS1, ADM, EDN1, APLN
GOTERM_BP_FAT	GO:0045058~T cell selection	3	0.013163090693694878	0.05061964040292456	THEMIS, CD1D1, CD74
GOTERM_BP_FAT	GO:0045859~regulation of protein kinase activity	10	0.04387696897898293	0.050773673054568313	NOX4, DUSP4, SLC27A1, IL1RN, EDN1, TRIB3, TPD52L1, GREM1, CD74, VLDLR
GOTERM_BP_FAT	GO:0072503~cellular divalent inorganic cation homeostasis	8	0.035101575183186344	0.05093089095743181	ADM, SLC24A3, ATP2A3, EDN1, NUCB2, LPAR4, ERO1L, DDIT3
GOTERM_BP_FAT	GO:1904589~regulation of protein import	5	0.021938484489491466	0.051104883428933	DACT1, SULF2, TLR2, CDH1, GREM1
GOTERM_BP_FAT	GO:0060828~regulation of canonical Wnt signaling pathway	5	0.021938484489491466	0.051104883428933	DACT1, SULF2, CDH1, GREM1, DDIT3
GOTERM_BP_FAT	GO:0002237~response to molecule of bacterial origin	8	0.035101575183186344	0.05144381007277606	TG, ADM, H2-M3, FMO1, EDN1, TLR2, CPEB1, VLDLR
GOTERM_BP_FAT	GO:0031175~neuron projection development	13	0.05704005967267781	0.051762835731588505	SCN1B, PLXNA4, STMN2, ARTN, POSTN, CPEB1, NRN1, MBP, DACT1, BTG2, ADM, KIF26B, VLDLR
GOTERM_BP_FAT	GO:0010565~regulation of cellular ketone metabolic process	4	0.017550787591593172	0.05176380906941667	IRS2, FGFR4, NUCB2, TRIB3
GOTERM_BP_FAT	GO:0043406~positive regulation of MAP kinase activity	5	0.021938484489491466	0.05195450823548086	NOX4, IL1RN, EDN1, TPD52L1, CD74
GOTERM_BP_FAT	GO:0009966~regulation of signal transduction	28	0.12285551314115221	0.0523874966901062	FGFR4, EDN1, CCL9, LPAR4, TLR2, TRIB3, CDH1, POSTN, GREM1, CDH3, CD74, HEY1, HTRA1, DDX60, GPNMB, NOX4, BCL2L14, IL1RN, TPD52L1, DDIT3, PLAUR, DUSP4, DACT1, SULF2, ADM, SDF2L1, F3, NUCB2
GOTERM_BP_FAT	GO:0042993~positive regulation of transcription factor import into nucleus	3	0.013163090693694878	0.0525610944869024	TLR2, CDH1, GREM1
GOTERM_BP_FAT	GO:0001912~positive regulation of leukocyte mediated cytotoxicity	3	0.013163090693694878	0.0525610944869024	CADM1, H2-M3, CD1D1
GOTERM_BP_FAT	GO:2000343~positive regulation of chemokine (C-X-C motif) ligand 2 production	2	0.008775393795796586	0.052576411358437956	POSTN, CD74
GOTERM_BP_FAT	GO:0071621~granulocyte chemotaxis	4	0.017550787591593172	0.05292659353326084	EDN1, CCL9, ITGB2, CD74
GOTERM_BP_FAT	GO:0001775~cell activation	13	0.05704005967267781	0.05350896289319597	FYB, IRS2, H2-M3, THEMIS, LYST, TLR2, ITGB2, NDRG1, GPNMB, CD1D1, SLC7A11, CD74, MYL9
GOTERM_BP_FAT	GO:0032869~cellular response to insulin stimulus	5	0.021938484489491466	0.05367693101437449	IRS2, NUCB2, TRIB3, CPEB1, VLDLR
GOTERM_BP_FAT	GO:0045599~negative regulation of fat cell differentiation	3	0.013163090693694878	0.05452879995901535	NUCB2, TRIB3, DDIT3
GOTERM_BP_FAT	GO:0006636~unsaturated fatty acid biosynthetic process	3	0.013163090693694878	0.05452879995901535	TBXAS1, EDN1, CD74
GOTERM_BP_FAT	GO:0051147~regulation of muscle cell differentiation	5	0.021938484489491466	0.05454970972919731	IL1F9, EDN1, CCL9, GREM1, DDIT3
GOTERM_BP_FAT	GO:0002688~regulation of leukocyte chemotaxis	4	0.017550787591593172	0.055289824825876195	EDN1, MMP28, GREM1, CD74
GOTERM_BP_FAT	GO:0006171~cAMP biosynthetic process	4	0.017550787591593172	0.055289824825876195	ADCY3, ADM, EDN1, NUCB2
GOTERM_BP_FAT	GO:0002009~morphogenesis of an epithelium	9	0.03948927208108464	0.05597304018803288	DACT1, HEY1, ADM, EDN1, CAR9, GRHL3, GREM1, CAR2, KIF26B
GOTERM_BP_FAT	GO:0023061~signal release	8	0.035101575183186344	0.05620763561361645	IRS2, FGFR4, ADM, IL1RN, EDN1, NUCB2, DOC2B, APLN
GOTERM_BP_FAT	GO:0050715~positive regulation of cytokine secretion	4	0.017550787591593172	0.056490145004488256	LPL, CADM1, TLR2, POSTN
GOTERM_BP_FAT	GO:0008217~regulation of blood pressure	5	0.021938484489491466	0.057214186400252214	F11R, EDN1, ADM2, POSTN, APLN
GOTERM_BP_FAT	GO:0001906~cell killing	4	0.017550787591593172	0.057702848367385616	CADM1, H2-M3, LYST, CD1D1
GOTERM_BP_FAT	GO:0008015~blood circulation	8	0.035101575183186344	0.05785487370074915	F11R, TBXAS1, SCN1B, ADM, EDN1, ADM2, POSTN, APLN
GOTERM_BP_FAT	GO:0009187~cyclic nucleotide metabolic process	5	0.021938484489491466	0.05811768609102745	ADCY3, ADM, PDE1B, EDN1, NUCB2
GOTERM_BP_FAT	GO:0009409~response to cold	3	0.013163090693694878	0.05854092535586829	LPL, SLC27A1, ADM
GOTERM_BP_FAT	GO:0032103~positive regulation of response to external stimulus	6	0.026326181387389756	0.059003431509217344	DDX60, EDN1, CCL9, TLR2, ARTN, CD74
GOTERM_BP_FAT	GO:0060907~positive regulation of macrophage cytokine production	2	0.008775393795796586	0.059859819259474464	TLR2, CD74
GOTERM_BP_FAT	GO:0015670~carbon dioxide transport	2	0.008775393795796586	0.059859819259474464	CAR12, CAR2
GOTERM_BP_FAT	GO:0003013~circulatory system process	8	0.035101575183186344	0.06009753829583392	F11R, TBXAS1, SCN1B, ADM, EDN1, ADM2, POSTN, APLN
GOTERM_BP_FAT	GO:0033559~unsaturated fatty acid metabolic process	4	0.017550787591593172	0.06016513790677261	TBXAS1, EDN1, TLR2, CD74
GOTERM_BP_FAT	GO:0009948~anterior/posterior axis specification	3	0.013163090693694878	0.06058434088180753	HEY1, PCSK6, DDIT3
GOTERM_BP_FAT	GO:0070542~response to fatty acid	3	0.013163090693694878	0.06058434088180753	EDN1, TLR2, MBP
GOTERM_BP_FAT	GO:0008284~positive regulation of cell proliferation	13	0.05704005967267781	0.060894753037685	FGFR4, IRS2, ENPP2, EDN1, GREM1, CDH3, CD1D1, CD74, ADM, HTRA1, F3, ABCC4, APLN
GOTERM_BP_FAT	GO:0015718~monocarboxylic acid transport	4	0.017550787591593172	0.06141458784255092	SLC27A1, IRS2, EDN1, ABCC4
GOTERM_BP_FAT	GO:0048729~tissue morphogenesis	10	0.04387696897898293	0.06198486501736361	DACT1, HEY1, ADM, EDN1, ARTN, CAR9, GRHL3, GREM1, CAR2, KIF26B
GOTERM_BP_FAT	GO:0014911~positive regulation of smooth muscle cell migration	3	0.013163090693694878	0.06265199887066288	NOX4, F3, POSTN
GOTERM_BP_FAT	GO:0060119~inner ear receptor cell development	3	0.013163090693694878	0.06265199887066288	HEY1, ATP8B1, WHRN
GOTERM_BP_FAT	GO:0051093~negative regulation of developmental process	12	0.05265236277477951	0.06272671676703936	IL1F9, NFE2, HEY1, H2-M3, STMN2, CCL9, POSTN, GREM1, CDH3, CD74, DDIT3, MBP
GOTERM_BP_FAT	GO:0030072~peptide hormone secretion	6	0.026326181387389756	0.06278955871445974	IRS2, IL1RN, EDN1, NUCB2, DOC2B, APLN
GOTERM_BP_FAT	GO:0051241~negative regulation of multicellular organismal process	15	0.0658154534684744	0.06338355752255297	FGFR4, NFE2, H2-M3, STMN2, TLR2, GREM1, CDH3, CD74, DDIT3, MBP, ADM, HEY1, TPSAB1, GPNMB, APLN
GOTERM_BP_FAT	GO:0072507~divalent inorganic cation homeostasis	8	0.035101575183186344	0.06415008898454662	ADM, SLC24A3, ATP2A3, EDN1, NUCB2, LPAR4, ERO1L, DDIT3
GOTERM_BP_FAT	GO:0033554~cellular response to stress	20	0.08775393795796586	0.06418672974017198	IL1RN, EDN1, FOXRED2, IGF2BP1, TRIB3, TPD52L1, CPEB1, GREM1, CD74, DDIT3, DACT1, BTG2, ADM, SDF2L1, SLC2A1, NDRG1, ERO1L, SCARA5, CAR2, VLDLR
GOTERM_BP_FAT	GO:0051246~regulation of protein metabolic process	27	0.11846781624325392	0.06425561892050297	SLC27A1, FGFR4, ENPP2, EDN1, CCL9, SERPINB1A, TLR2, IGF2BP1, TRIB3, ITGB2, CDH1, CPEB1, GREM1, CD1D1, CD74, GPNMB, NOX4, NFE2, IL1RN, TPD52L1, PLAUR, DUSP4, RASSF5, DACT1, BTG2, F3, VLDLR
GOTERM_BP_FAT	GO:0051707~response to other organism	14	0.06142775657057611	0.06430324970907286	TG, H2-M3, EDN1, TLR2, STAB2, CPEB1, IFIT1, ADM, HTRA1, FMO1, LYST, DDX60, PTX3, VLDLR
GOTERM_BP_FAT	GO:0043207~response to external biotic stimulus	14	0.06142775657057611	0.06468299942435528	TG, H2-M3, EDN1, TLR2, STAB2, CPEB1, IFIT1, ADM, HTRA1, FMO1, LYST, DDX60, PTX3, VLDLR
GOTERM_BP_FAT	GO:0061061~muscle structure development	10	0.04387696897898293	0.06489447341556714	NOX4, IL1F9, COL19A1, HEY1, ADM, BTG2, EDN1, CCL9, GREM1, DDIT3
GOTERM_BP_FAT	GO:0030814~regulation of cAMP metabolic process	4	0.017550787591593172	0.06523531765392254	ADCY3, ADM, EDN1, NUCB2
GOTERM_BP_FAT	GO:0030802~regulation of cyclic nucleotide biosynthetic process	4	0.017550787591593172	0.06523531765392254	ADCY3, ADM, EDN1, NUCB2
GOTERM_BP_FAT	GO:0045785~positive regulation of cell adhesion	7	0.030713878285288054	0.06550004131185641	H2-M3, ENPP2, CDH1, CD1D1, CD74, KIF26B, EMILIN1
GOTERM_BP_FAT	GO:0051216~cartilage development	5	0.021938484489491466	0.06561983565416284	MAF, SULF2, TGFBI, EDN1, GREM1
GOTERM_BP_FAT	GO:0006952~defense response	18	0.07897854416216928	0.0660496814568318	IL1F9, CADM1, H2-M3, IL1RN, EDN1, CCL9, TLR2, ITGB2, STAB2, CD1D1, CD74, IFIT1, ADM, HTRA1, LYST, DDX60, F3, PTX3
GOTERM_BP_FAT	GO:0031343~positive regulation of cell killing	3	0.013163090693694878	0.06685810009132086	CADM1, H2-M3, CD1D1
GOTERM_BP_FAT	GO:0002477~antigen processing and presentation of exogenous peptide antigen via MHC class Ib	2	0.008775393795796586	0.06708763791765146	H2-M3, ABCB1B
GOTERM_BP_FAT	GO:0002481~antigen processing and presentation of exogenous protein antigen via MHC class Ib, TAP-dependent	2	0.008775393795796586	0.06708763791765146	H2-M3, ABCB1B
GOTERM_BP_FAT	GO:0031349~positive regulation of defense response	6	0.026326181387389756	0.06751075858368358	CADM1, H2-M3, DDX60, CCL9, TLR2, CD74
GOTERM_BP_FAT	GO:0045598~regulation of fat cell differentiation	4	0.017550787591593172	0.06784206605972151	DACT1, NUCB2, TRIB3, DDIT3
GOTERM_BP_FAT	GO:1905114~cell surface receptor signaling pathway involved in cell-cell signaling	8	0.035101575183186344	0.06836594163701833	DACT1, SULF2, TLR2, CDH1, GRHL3, GREM1, CDH3, DDIT3
GOTERM_BP_FAT	GO:0042267~natural killer cell mediated cytotoxicity	3	0.013163090693694878	0.06899558707500138	CADM1, H2-M3, LYST
GOTERM_BP_FAT	GO:0001659~temperature homeostasis	3	0.013163090693694878	0.06899558707500138	SLC27A1, IL1RN, APLN
GOTERM_BP_FAT	GO:0031333~negative regulation of protein complex assembly	4	0.017550787591593172	0.06916309716975004	DACT1, EPS8, STMN2, XAF1
GOTERM_BP_FAT	GO:0097530~granulocyte migration	4	0.017550787591593172	0.06916309716975004	EDN1, CCL9, ITGB2, CD74
GOTERM_BP_FAT	GO:0042476~odontogenesis	4	0.017550787591593172	0.06916309716975004	ADM, HTRA1, EDN1, CAR2
GOTERM_BP_FAT	GO:1901654~response to ketone	5	0.021938484489491466	0.07257940016178557	ADCY3, EDN1, CAR9, POSTN, MBP
GOTERM_BP_FAT	GO:2000021~regulation of ion homeostasis	5	0.021938484489491466	0.07257940016178557	SCN1B, EDN1, ERO1L, CAR2, DDIT3
GOTERM_BP_FAT	GO:0045661~regulation of myoblast differentiation	3	0.013163090693694878	0.07333708701810497	IL1F9, CCL9, DDIT3
GOTERM_BP_FAT	GO:0002478~antigen processing and presentation of exogenous peptide antigen	3	0.013163090693694878	0.07333708701810497	H2-M3, ABCB1B, CD74
GOTERM_BP_FAT	GO:0048812~neuron projection morphogenesis	9	0.03948927208108464	0.07361034121669448	PLXNA4, DACT1, SCN1B, ARTN, POSTN, NRN1, MBP, VLDLR, KIF26B
GOTERM_BP_FAT	GO:0022407~regulation of cell-cell adhesion	7	0.030713878285288054	0.07391758181409691	H2-M3, IL1RN, CDH1, GPNMB, CD1D1, CD74, KIF26B
GOTERM_BP_FAT	GO:0048263~determination of dorsal identity	2	0.008775393795796586	0.07426028854114088	GREM1, DDIT3
GOTERM_BP_FAT	GO:2000341~regulation of chemokine (C-X-C motif) ligand 2 production	2	0.008775393795796586	0.07426028854114088	POSTN, CD74
GOTERM_BP_FAT	GO:0048262~determination of dorsal/ventral asymmetry	2	0.008775393795796586	0.07426028854114088	GREM1, DDIT3
GOTERM_BP_FAT	GO:0055064~chloride ion homeostasis	2	0.008775393795796586	0.07426028854114088	TBXAS1, CAR12
GOTERM_BP_FAT	GO:0002476~antigen processing and presentation of endogenous peptide antigen via MHC class Ib	2	0.008775393795796586	0.07426028854114088	H2-M3, ABCB1B
GOTERM_BP_FAT	GO:0006898~receptor-mediated endocytosis	5	0.021938484489491466	0.07463462476493424	ADM, ITGB2, GREM1, SCARA5, VLDLR
GOTERM_BP_FAT	GO:0046883~regulation of hormone secretion	6	0.026326181387389756	0.07495427824520975	IRS2, FGFR4, EDN1, NUCB2, DOC2B, APLN
GOTERM_BP_FAT	GO:0060711~labyrinthine layer development	3	0.013163090693694878	0.07554017854926501	NFE2, HEY1, ADM
GOTERM_BP_FAT	GO:1900371~regulation of purine nucleotide biosynthetic process	4	0.017550787591593172	0.07594176487574886	ADCY3, ADM, EDN1, NUCB2
GOTERM_BP_FAT	GO:0050778~positive regulation of immune response	8	0.035101575183186344	0.07662975057358622	FYB, CADM1, H2-M3, THEMIS, DDX60, TLR2, CD1D1, CD74
GOTERM_BP_FAT	GO:0070555~response to interleukin-1	4	0.017550787591593172	0.07733164942448448	IL1RN, EDN1, CCL9, VLDLR
GOTERM_BP_FAT	GO:0030808~regulation of nucleotide biosynthetic process	4	0.017550787591593172	0.07733164942448448	ADCY3, ADM, EDN1, NUCB2
GOTERM_BP_FAT	GO:0071695~anatomical structure maturation	3	0.013163090693694878	0.07776422629285312	GREM1, CDH3, DDIT3
GOTERM_BP_FAT	GO:0002228~natural killer cell mediated immunity	3	0.013163090693694878	0.07776422629285312	CADM1, H2-M3, LYST
GOTERM_BP_FAT	GO:0050670~regulation of lymphocyte proliferation	5	0.021938484489491466	0.07883298067464835	IRS2, H2-M3, GPNMB, CD1D1, CD74
GOTERM_BP_FAT	GO:0032872~regulation of stress-activated MAPK cascade	5	0.021938484489491466	0.07883298067464835	DACT1, IL1RN, EDN1, TPD52L1, GREM1
GOTERM_BP_FAT	GO:0051338~regulation of transferase activity	11	0.048264665876881226	0.07917559611200205	NOX4, DUSP4, SLC27A1, IRS2, IL1RN, EDN1, TRIB3, TPD52L1, GREM1, CD74, VLDLR
GOTERM_BP_FAT	GO:0070302~regulation of stress-activated protein kinase signaling cascade	5	0.021938484489491466	0.07990074664593047	DACT1, IL1RN, EDN1, TPD52L1, GREM1
GOTERM_BP_FAT	GO:0043547~positive regulation of GTPase activity	5	0.021938484489491466	0.07990074664593047	F11R, CCL9, GRHL3, ELMO1, TBC1D2
GOTERM_BP_FAT	GO:0070059~intrinsic apoptotic signaling pathway in response to endoplasmic reticulum stress	3	0.013163090693694878	0.08000878364702037	TRIB3, ERO1L, DDIT3
GOTERM_BP_FAT	GO:0032944~regulation of mononuclear cell proliferation	5	0.021938484489491466	0.08097573455848646	IRS2, H2-M3, GPNMB, CD1D1, CD74
GOTERM_BP_FAT	GO:0046651~lymphocyte proliferation	6	0.026326181387389756	0.08104109167203025	IRS2, H2-M3, ITGB2, GPNMB, CD1D1, CD74
GOTERM_BP_FAT	GO:0061081~positive regulation of myeloid leukocyte cytokine production involved in immune response	2	0.008775393795796586	0.08137818914998037	TLR2, CD74
GOTERM_BP_FAT	GO:0002428~antigen processing and presentation of peptide antigen via MHC class Ib	2	0.008775393795796586	0.08137818914998037	H2-M3, ABCB1B
GOTERM_BP_FAT	GO:0055083~monovalent inorganic anion homeostasis	2	0.008775393795796586	0.08137818914998037	TBXAS1, CAR12
GOTERM_BP_FAT	GO:0090197~positive regulation of chemokine secretion	2	0.008775393795796586	0.08137818914998037	LPL, POSTN
GOTERM_BP_FAT	GO:0072567~chemokine (C-X-C motif) ligand 2 production	2	0.008775393795796586	0.08137818914998037	POSTN, CD74
GOTERM_BP_FAT	GO:0032943~mononuclear cell proliferation	6	0.026326181387389756	0.0828275350649024	IRS2, H2-M3, ITGB2, GPNMB, CD1D1, CD74
GOTERM_BP_FAT	GO:0022409~positive regulation of cell-cell adhesion	5	0.021938484489491466	0.08314727478879352	H2-M3, CDH1, CD1D1, CD74, KIF26B
GOTERM_BP_FAT	GO:0019752~carboxylic acid metabolic process	11	0.048264665876881226	0.08392318124834262	LPL, SLC27A1, IRS2, FGFR4, TBXAS1, EDN1, NUCB2, ATP8B1, TLR2, TRIB3, CD74
GOTERM_BP_FAT	GO:0045444~fat cell differentiation	5	0.021938484489491466	0.08424377525985187	DACT1, NUCB2, TRIB3, ERO1L, DDIT3
GOTERM_BP_FAT	GO:2000573~positive regulation of DNA biosynthetic process	3	0.013163090693694878	0.084557668370698	NOX4, FGFR4, GREM1
GOTERM_BP_FAT	GO:0060284~regulation of cell development	13	0.05704005967267781	0.08462298728503445	PLXNA4, SCN1B, HEY1, STMN2, ENPP2, EDN1, TLR2, CDH1, POSTN, CPEB1, GREM1, MBP, VLDLR
GOTERM_BP_FAT	GO:0048545~response to steroid hormone	7	0.030713878285288054	0.08527263463442125	HEY1, ADM, IL1RN, EDN1, NR3C2, PAQR7, MBP
GOTERM_BP_FAT	GO:0012501~programmed cell death	21	0.09214163485586416	0.08529102911888017	NOX4, IRS2, BCL2L14, CADM1, IL1RN, EDN1, TRIB3, CDH1, TPD52L1, GREM1, CD74, DDIT3, ELMO1, PLAUR, RASSF5, BTG2, ADM, SDF2L1, F3, ERO1L, XAF1
GOTERM_BP_FAT	GO:0034976~response to endoplasmic reticulum stress	5	0.021938484489491466	0.08534739399093824	SDF2L1, FOXRED2, TRIB3, ERO1L, DDIT3
GOTERM_BP_FAT	GO:0051148~negative regulation of muscle cell differentiation	3	0.013163090693694878	0.08686112996940477	IL1F9, CCL9, DDIT3
GOTERM_BP_FAT	GO:0043436~oxoacid metabolic process	11	0.048264665876881226	0.08718389645924382	LPL, SLC27A1, IRS2, FGFR4, TBXAS1, EDN1, NUCB2, ATP8B1, TLR2, TRIB3, CD74
GOTERM_BP_FAT	GO:0045906~negative regulation of vasoconstriction	2	0.008775393795796586	0.08844175464693786	ADM, APLN
GOTERM_BP_FAT	GO:0090196~regulation of chemokine secretion	2	0.008775393795796586	0.08844175464693786	LPL, POSTN
GOTERM_BP_FAT	GO:0035413~positive regulation of catenin import into nucleus	2	0.008775393795796586	0.08844175464693786	DACT1, SULF2
GOTERM_BP_FAT	GO:0045321~leukocyte activation	11	0.048264665876881226	0.0899596691532226	FYB, IRS2, H2-M3, THEMIS, LYST, TLR2, ITGB2, NDRG1, GPNMB, CD1D1, CD74
GOTERM_BP_FAT	GO:0009617~response to bacterium	10	0.04387696897898293	0.09007393841289289	TG, ADM, H2-M3, FMO1, LYST, EDN1, TLR2, CPEB1, STAB2, VLDLR
GOTERM_BP_FAT	GO:0030178~negative regulation of Wnt signaling pathway	4	0.017550787591593172	0.09186428954828091	DACT1, CDH1, GREM1, DDIT3
GOTERM_BP_FAT	GO:0008219~cell death	22	0.09652933175376245	0.09208753421992899	NOX4, IRS2, BCL2L14, CADM1, IL1RN, EDN1, TRIB3, CDH1, TPD52L1, GREM1, CD74, DDIT3, ELMO1, PLAUR, RASSF5, BTG2, ADM, SDF2L1, F3, ERO1L, XAF1, GPNMB
GOTERM_BP_FAT	GO:0045088~regulation of innate immune response	5	0.021938484489491466	0.09211704605790157	CADM1, H2-M3, DDX60, TLR2, CD74
GOTERM_BP_FAT	GO:1902531~regulation of intracellular signal transduction	18	0.07897854416216928	0.09280060219890518	NOX4, FGFR4, IL1RN, EDN1, CCL9, TLR2, LPAR4, TRIB3, TPD52L1, GREM1, CD74, DDIT3, PLAUR, DUSP4, DACT1, DDX60, F3, GPNMB
GOTERM_BP_FAT	GO:0046822~regulation of nucleocytoplasmic transport	5	0.021938484489491466	0.09326971189935214	DACT1, SULF2, TLR2, CDH1, GREM1
GOTERM_BP_FAT	GO:0006915~apoptotic process	20	0.08775393795796586	0.09350058825710242	NOX4, IRS2, BCL2L14, CADM1, IL1RN, EDN1, TRIB3, CDH1, TPD52L1, GREM1, CD74, DDIT3, ELMO1, PLAUR, RASSF5, BTG2, ADM, F3, ERO1L, XAF1
GOTERM_BP_FAT	GO:0001910~regulation of leukocyte mediated cytotoxicity	3	0.013163090693694878	0.09388250983145174	CADM1, H2-M3, CD1D1
GOTERM_BP_FAT	GO:0044255~cellular lipid metabolic process	12	0.05265236277477951	0.09434620313158716	LPL, SLC27A1, IRS2, TBXAS1, ENPP2, LYST, EDN1, NUCB2, TLR2, TRIB3, DGKH, CD74
GOTERM_BP_FAT	GO:0052652~cyclic purine nucleotide metabolic process	4	0.017550787591593172	0.09485084425295624	ADCY3, ADM, EDN1, NUCB2
GOTERM_BP_FAT	GO:2001212~regulation of vasculogenesis	2	0.008775393795796586	0.09545139678426759	HEY1, ADM
GOTERM_BP_FAT	GO:0090195~chemokine secretion	2	0.008775393795796586	0.09545139678426759	LPL, POSTN
GOTERM_BP_FAT	GO:0031652~positive regulation of heat generation	2	0.008775393795796586	0.09545139678426759	SLC27A1, APLN
GOTERM_BP_FAT	GO:0051085~chaperone mediated protein folding requiring cofactor	2	0.008775393795796586	0.09545139678426759	ERO1L, CD74
GOTERM_BP_FAT	GO:0010935~regulation of macrophage cytokine production	2	0.008775393795796586	0.09545139678426759	TLR2, CD74
GOTERM_BP_FAT	GO:0045059~positive thymic T cell selection	2	0.008775393795796586	0.09545139678426759	CD1D1, CD74
GOTERM_BP_FAT	GO:0051960~regulation of nervous system development	12	0.05265236277477951	0.09597917105865603	TG, PLXNA4, SCN1B, HEY1, STMN2, ENPP2, TLR2, CDH1, GRHL3, CPEB1, MBP, VLDLR
GOTERM_BP_FAT	GO:0009190~cyclic nucleotide biosynthetic process	4	0.017550787591593172	0.097997533178367	ADCY3, ADM, EDN1, NUCB2
GOTERM_BP_FAT	GO:0007422~peripheral nervous system development	3	0.013163090693694878	0.09865179597398348	PLXNA4, ARTN, NDRG1
GOTERM_BP_FAT	GO:0030799~regulation of cyclic nucleotide metabolic process	4	0.017550787591593172	0.09948539070712117	ADCY3, ADM, EDN1, NUCB2

## Sheet: BP-FAT-PM-specific up
Category	Term	Count	%	PValue	Genes
GOTERM_BP_FAT	GO:0007399~nervous system development	84	18.22125813449024	2.068239892384348E-7	ADCY1, KIF27, CLSTN2, KCNIP2, CITED1, EDNRA, FOS, BDNF, SLC1A2, PACSIN1, WNT3, DAB1, MAPT, SEMA3D, MGLL, ROBO2, WNT10A, EGR3, EGR2, MYO6, SDK2, CST3, PCDH9, CNGA3, BCL2L11, CTNNA2, HTR7, C1QL1, CLDN1, CNTN1, RELN, STMN1, SMARCA2, SLITRK5, ACHE, FUT9, RTN4RL1, ERBB4, PTCHD1, NNAT, SLC39A12, ONECUT2, DSCAML1, CDH4, EPHB1, CCDC64, HNMT, CRB1, INPP5J, PTK2B, TTBK1, DNER, VWC2, ETV1, MYO5B, AATK, PHLD…
GOTERM_BP_FAT	GO:0051240~positive regulation of multicellular organismal process	65	14.099783080260304	3.002072252325071E-7	CASR, FGF7, CLSTN2, TRPV1, IL15, EDNRA, FOS, BDNF, PACSIN1, DAB1, WNT3, MYOCD, MAPT, ROBO2, TMEM100, EGR3, CRTAM, IL20RB, CHRM3, BTG1, HTR7, SCIN, RYR2, CNTN1, RELN, SLITRK5, CD101, ACHE, CYSLTR1, ERBB4, RSAD2, PF4, CDH4, EPHB1, KCNMB1, PTK2B, RASGRP1, CYP26B1, TEK, VWC2, FCER1G, HRG, MYO5B, FLRT3, BMP2, IKZF1, PTPRZ1, TBX2, SPHK1, LRRN3, TNFRSF13C, TEAD3, HGF, TPBG, SLAMF1, FOXP2, PROM1, EPHA4, …
GOTERM_BP_FAT	GO:0050808~synapse organization	19	4.121475054229935	2.8725041371643596E-6	FLRT3, ACHE, MYO6, ERBB4, CLSTN2, SDK2, LRRN3, SNCA, KY, PCDH17, TPBG, EPHB1, CTNNA2, ELFN1, EPHA7, BDNF, C1QL1, RELN, SLITRK5
GOTERM_BP_FAT	GO:0007610~behavior	35	7.592190889370933	3.6510115219967503E-6	MCHR1, ADCY1, PTCHD1, ADCY8, TRPV1, SNCA, FOS, SLC1A2, BDNF, DAB1, CHST10, FIGN, MAPT, SCN9A, ETV1, ARC, EGR2, MYO6, PTPRZ1, CST3, DACH1, PCDH17, HOMER2, FOXP2, EPHA4, PENK, HTR7, LSAMP, ITGA8, C1QL1, MC4R, ANKFN1, RELN, HTR2B, SLITRK5
GOTERM_BP_FAT	GO:0044708~single-organism behavior	28	6.073752711496746	4.111115222928917E-6	ADCY1, TRPV1, ADCY8, SNCA, FOS, SLC1A2, BDNF, DAB1, CHST10, MAPT, SCN9A, ETV1, ARC, EGR2, PTPRZ1, CST3, PCDH17, HOMER2, FOXP2, EPHA4, PENK, LSAMP, ITGA8, HTR7, C1QL1, ANKFN1, RELN, SLITRK5
GOTERM_BP_FAT	GO:0006939~smooth muscle contraction	12	2.6030368763557483	5.534162496865044E-6	EDNRA, MYOCD, CHRM3, RGS2, TRPV1, HTR7, SPHK1, GRIP2, GUCY1A3, CALCRL, HTR2B, ADRA1D
GOTERM_BP_FAT	GO:0050803~regulation of synapse structure or activity	20	4.3383947939262475	7.371228065701511E-6	FLRT3, ARC, MYO6, EGR2, CLSTN2, LRRN3, SNCA, TPBG, EPHB1, CTNNA2, SYP, EPHA7, BDNF, PTK2B, MAPT, HTR7, MGLL, C1QL3, RELN, SLITRK5
GOTERM_BP_FAT	GO:0051094~positive regulation of developmental process	51	11.062906724511931	7.937892792931976E-6	FGF7, CLSTN2, IL15, EDNRA, FOS, BDNF, MAP3K5, PACSIN1, DAB1, WNT3, MYOCD, MAPT, ROBO2, TMEM100, EGR3, MYLK3, BTG1, HTR7, SCIN, CNTN1, RELN, SLITRK5, CD101, ACHE, CYSLTR1, ERBB4, YPEL3, PF4, CDH4, EPHB1, PTK2B, RASGRP1, TEK, CYP26B1, VWC2, MYO5B, FLRT3, BMP2, IKZF1, TBX2, PTPRZ1, LRRN3, SPHK1, TNFRSF13C, TEAD3, HGF, TPBG, FOXP2, PROM1, EPHA4, PLK5
GOTERM_BP_FAT	GO:0030182~neuron differentiation	54	11.713665943600867	1.1828855129753548E-5	ADCY1, KCNIP2, BDNF, PACSIN1, DAB1, WNT3, MAPT, SEMA3D, MGLL, ROBO2, WNT10A, MYO6, EGR2, SDK2, CNGA3, CTNNA2, HTR7, C1QL1, CNTN1, RELN, STMN1, SLITRK5, ACHE, RTN4RL1, ERBB4, ONECUT2, SLC39A12, DSCAML1, CDH4, EPHB1, CCDC64, CRB1, INPP5J, PTK2B, ETV1, VWC2, MYO5B, AATK, PHLDA1, HCN1, FLRT3, BMP2, IKZF1, PTPRZ1, SPHK1, ITGA1, HGF, PROM1, EPHA4, PLK5, EPHA7, SEMA6B, ID4, PBX1
GOTERM_BP_FAT	GO:0060322~head development	37	8.026030368763557	1.3015367637115732E-5	ERBB4, KIF27, PTCHD1, NNAT, DSCAML1, CITED1, EDNRA, SLC1A2, DAB1, WNT3, HNMT, TTBK1, MAPT, ROBO2, AATK, PHLDA1, FLRT3, BMP2, EGR2, IKZF1, PTPRZ1, SPHK1, MAOB, CST3, PCDH9, BCL2L11, CTNNA2, AK8, FOXP2, EPHA7, ITGA8, CNTN1, ID4, RELN, STMN1, FABP7, SLITRK5
GOTERM_BP_FAT	GO:0010033~response to organic substance	96	20.824295010845987	1.4943150358820542E-5	ADCY1, CASR, FGF7, LMO2, TRPV1, SNCA, FOXO1, RORC, ILDR2, IL15, CITED1, SYP, EDNRA, FOS, BDNF, SLC1A2, SLC2A5, MYOCD, MAPT, GUCY1A3, ROBO2, TMEM100, SLC4A1, CALCRL, IL13RA1, ZFP366, ZCCHC12, WNT10A, EGR3, KCND3, EGR2, CTRB1, MYLK3, MIR351, CST3, SLC34A1, CNGA3, AHR, TNFRSF9, CARD14, THBD, IL20RB, CHRM3, BTG1, HTR7, GIPR, CLDN1, RYR2, CTSC, RTN4RL1, NNAT, ONECUT2, PF4, ABCA1, KCNMB1, ACSBG1, GCH1,…
GOTERM_BP_FAT	GO:0051049~regulation of transport	66	14.316702819956618	1.499529847097474E-5	KCNH1, MCHR1, 1810011O10RIK, CASR, SLC15A1, TRPV1, ATP1B2, SNCA, SYT6, KCNIP2, EDNRA, SLC1A2, PACSIN1, SLN, MAPT, ROS1, RAB27A, KCND3, ARC, CRTAM, MYO6, SLC34A1, TNFRSF9, CHRM3, HTR7, GIPR, RYR2, CNTN1, RELN, EDA, ERBB4, NNAT, CABP1, RSAD2, ABCA1, KCNJ3, FAM132B, KCNMB1, HNMT, HSPA2, PTK2B, RASGRP1, TEK, SCN9A, FCER1G, TBC1D30, KCNE3, EHD3, MYO5B, HCN1, PM20D1, SPHK1, MAOB, CACNA1I, FZD1, CIDEA, …
GOTERM_BP_FAT	GO:0007267~cell-cell signaling	51	11.062906724511931	1.903969242868796E-5	CASR, NKD1, FGF7, ERBB4, CLSTN2, NDP, NNAT, SNCA, FOXO1, SYT6, ILDR2, KCNMB1, SYP, BDNF, WNT3, SHISA2, PTK2B, RSPO3, MAPT, MGLL, MDFI, WNT10A, EGR3, BMP2, ARC, EGR2, MYO6, GABRA1, SPHK1, FZD1, HGF, PCDH17, LIN7A, CADPS, CHRM3, PENK, UCP2, HTR7, GIPR, MC4R, RYR2, WIF1, RELN, SLC18A1, SYTL3, HTR2B, EDA, SYTL1, SLITRK5, NAT8L, ADRA1D
GOTERM_BP_FAT	GO:0007420~brain development	35	7.592190889370933	2.1765452773704657E-5	ERBB4, KIF27, PTCHD1, NNAT, DSCAML1, CITED1, SLC1A2, DAB1, WNT3, HNMT, TTBK1, MAPT, ROBO2, AATK, PHLDA1, BMP2, EGR2, IKZF1, PTPRZ1, SPHK1, MAOB, CST3, PCDH9, BCL2L11, AK8, CTNNA2, FOXP2, EPHA7, ITGA8, CNTN1, ID4, RELN, STMN1, FABP7, SLITRK5
GOTERM_BP_FAT	GO:0090066~regulation of anatomical structure size	28	6.073752711496746	2.5068416198028862E-5	PRR16, CASR, CYSLTR1, CDH4, KCNMB1, GCH1, EDNRA, BDNF, WNT3, PTK2B, MAPT, SEMA3D, GUCY1A3, MGLL, MYO5B, AATK, ITGA1, AHR, EPHA7, SEMA6B, RGS2, CHRM3, HTR7, SCIN, GRIP2, HTR2B, ADRA1D, ADD2
GOTERM_BP_FAT	GO:0099536~synaptic signaling	29	6.29067245119306	2.8310411781930326E-5	ERBB4, CLSTN2, SNCA, SYT6, KCNMB1, SYP, BDNF, PTK2B, MAPT, MGLL, ARC, EGR3, GABRA1, MYO6, EGR2, SPHK1, PCDH17, LIN7A, CADPS, CHRM3, PENK, HTR7, RELN, SYTL3, SLC18A1, HTR2B, SYTL1, SLITRK5, NAT8L
GOTERM_BP_FAT	GO:0098916~anterograde trans-synaptic signaling	29	6.29067245119306	2.8310411781930326E-5	ERBB4, CLSTN2, SNCA, SYT6, KCNMB1, SYP, BDNF, PTK2B, MAPT, MGLL, ARC, EGR3, GABRA1, MYO6, EGR2, SPHK1, PCDH17, LIN7A, CADPS, CHRM3, PENK, HTR7, RELN, SYTL3, SLC18A1, HTR2B, SYTL1, SLITRK5, NAT8L
GOTERM_BP_FAT	GO:0099537~trans-synaptic signaling	29	6.29067245119306	2.8310411781930326E-5	ERBB4, CLSTN2, SNCA, SYT6, KCNMB1, SYP, BDNF, PTK2B, MAPT, MGLL, ARC, EGR3, GABRA1, MYO6, EGR2, SPHK1, PCDH17, LIN7A, CADPS, CHRM3, PENK, HTR7, RELN, SYTL3, SLC18A1, HTR2B, SYTL1, SLITRK5, NAT8L
GOTERM_BP_FAT	GO:0007268~chemical synaptic transmission	29	6.29067245119306	2.8310411781930326E-5	ERBB4, CLSTN2, SNCA, SYT6, KCNMB1, SYP, BDNF, PTK2B, MAPT, MGLL, ARC, EGR3, GABRA1, MYO6, EGR2, SPHK1, PCDH17, LIN7A, CADPS, CHRM3, PENK, HTR7, RELN, SYTL3, SLC18A1, HTR2B, SYTL1, SLITRK5, NAT8L
GOTERM_BP_FAT	GO:0007409~axonogenesis	24	5.206073752711497	2.9254551599731828E-5	FLRT3, ADCY1, ACHE, EGR2, PTPRZ1, CDH4, EPHB1, CTNNA2, EPHA4, EPHA7, BDNF, SEMA6B, WNT3, DAB1, MAPT, SEMA3D, ETV1, MGLL, ROBO2, RELN, STMN1, SLITRK5, MYO5B, AATK
GOTERM_BP_FAT	GO:0061564~axon development	25	5.42299349240781	3.5178222969916145E-5	ACHE, ADCY1, RTN4RL1, CDH4, EPHB1, BDNF, DAB1, WNT3, MAPT, SEMA3D, MGLL, ETV1, ROBO2, MYO5B, AATK, FLRT3, EGR2, PTPRZ1, CTNNA2, EPHA4, EPHA7, SEMA6B, RELN, STMN1, SLITRK5
GOTERM_BP_FAT	GO:2000026~regulation of multicellular organismal development	66	14.316702819956618	3.6538471403817194E-5	1810011O10RIK, FGF7, LMO2, CLSTN2, RORC, IL15, CITED1, EDNRA, FOS, BDNF, PACSIN1, DAB1, WNT3, MYOCD, MAPT, SEMA3D, MGLL, ROBO2, TMEM100, WNT10A, EGR3, GJD4, AHR, BTG1, HTR7, SCIN, CNTN1, NRK, RELN, SLITRK5, CD101, ACHE, NKD1, CYSLTR1, ERBB4, SLC39A12, PF4, CDH4, EPHB1, INPP5J, PTK2B, RASGRP1, CYP26B1, TEK, VWC2, HRG, MYO5B, AATK, FLRT3, BMP2, IKZF1, PTPRZ1, TBX2, SPHK1, LRRN3, FZD1, HGF, TPBG, FO…
GOTERM_BP_FAT	GO:0007166~cell surface receptor signaling pathway	76	16.48590021691974	4.005975405997123E-5	1810011O10RIK, MCHR1, FGF7, BTC, SNCA, FOXO1, TSPAN8, DLK2, CITED1, FOS, BDNF, WNT3, MYOCD, RSPO3, SEMA3D, ROBO2, TMEM100, CALCRL, IL13RA1, ZCCHC12, WNT10A, ARC, BCL2L11, TNFRSF9, CARD14, IL20RB, GIPR, ZFYVE28, GRIP2, RYR2, CNTN1, RELN, EDA, CD101, NKD1, RTN4RL1, CYSLTR1, ERBB4, PTCHD1, NDP, ONECUT2, PF4, EPHB1, SHISA2, PTK2B, RASGRP1, DNER, KRT8, UPK1B, TEK, VWC2, FCER1G, HRG, MDFI, TXNIP, FLRT3…
GOTERM_BP_FAT	GO:0003018~vascular process in circulatory system	15	3.2537960954446854	4.615149796150562E-5	CASR, CYSLTR1, MYLK3, ITGA1, KCNMB1, AHR, GCH1, EDNRA, CHRM3, RGS2, HTR7, GRIP2, GUCY1A3, HTR2B, ADRA1D
GOTERM_BP_FAT	GO:0050880~regulation of blood vessel size	14	3.036876355748373	4.895502472683673E-5	CASR, CYSLTR1, ITGA1, KCNMB1, AHR, GCH1, EDNRA, CHRM3, RGS2, HTR7, GUCY1A3, GRIP2, HTR2B, ADRA1D
GOTERM_BP_FAT	GO:0035150~regulation of tube size	14	3.036876355748373	5.207997893969945E-5	CASR, CYSLTR1, ITGA1, KCNMB1, AHR, GCH1, EDNRA, CHRM3, RGS2, HTR7, GUCY1A3, GRIP2, HTR2B, ADRA1D
GOTERM_BP_FAT	GO:0007416~synapse assembly	12	2.6030368763557483	5.296413820246586E-5	FLRT3, EPHA7, BDNF, ACHE, MYO6, CLSTN2, SDK2, LRRN3, RELN, TPBG, SLITRK5, EPHB1
GOTERM_BP_FAT	GO:0070887~cellular response to chemical stimulus	84	18.22125813449024	5.6634533551641806E-5	KCNH1, ADCY1, CASR, FGF7, BACH2, LMO2, TRPV1, SNCA, FOXO1, RORC, IL15, CITED1, EDNRA, SYP, FOS, BDNF, MAP3K5, SLC2A5, MYOCD, MAPT, UGT1A6A, MT2, ROBO2, TMEM100, CALCRL, IL13RA1, ZFP366, ZCCHC12, WNT10A, EGR3, KCND3, EGR2, MYLK3, MIR351, CST3, SLC34A1, AHR, CARD14, IL20RB, CHRM3, PLA2G7, RYR2, RTN4RL1, ONECUT2, PF4, ABCA1, EPHB1, KCNMB1, GCH1, AHRR, SHISA2, PTK2B, PACRG, CYP26B1, TEK, KRT8, TRP53I…
GOTERM_BP_FAT	GO:0009887~organ morphogenesis	42	9.11062906724512	6.701541932519265E-5	FRAS1, NKD1, FGF7, FOXO1, DSCAML1, EPHB1, CITED1, EDNRA, COL9A1, BDNF, WNT3, CRB1, CYP26B1, TEK, TMEM100, COL10A1, HCN1, MDFI, WNT10A, BMP2, MYO6, IKZF1, TBX2, SDK2, SLC34A1, FZD1, HGF, TNNI3, CNGA3, BCL2L11, AHR, CTNNA2, FOXP2, PROM1, DHRS3, ITGA8, FREM1, RYR2, ID4, PBX1, HTR2B, EDA
GOTERM_BP_FAT	GO:0022603~regulation of anatomical structure morphogenesis	42	9.11062906724512	6.933160920072116E-5	NKD1, ACHE, FGF7, CYSLTR1, PF4, PALMD, CDH4, CITED1, EDNRA, BDNF, DAB1, WNT3, PTK2B, TTBK1, MAPT, TEK, SEMA3D, MGLL, ROBO2, HRG, TMEM100, TBC1D30, MYO5B, AATK, WNT10A, ARC, BMP2, PTPRZ1, TBX2, MYLK3, SPHK1, FZD1, TNFRSF13C, MYH4, HGF, FOXP2, EPHA4, SEMA6B, EPHA7, BTG1, SH3KBP1, RELN
GOTERM_BP_FAT	GO:0009719~response to endogenous stimulus	58	12.58134490238612	8.761271156621016E-5	CASR, FGF7, LMO2, TRPV1, SNCA, FOXO1, RORC, CITED1, EDNRA, FOS, SLC1A2, BDNF, MYOCD, ROBO2, TMEM100, ZFP366, ZCCHC12, WNT10A, EGR3, KCND3, EGR2, MIR351, SLC34A1, CNGA3, AHR, THBD, BTG1, HTR7, RYR2, ONECUT2, ABCA1, ACSBG1, SHISA2, HNMT, PTK2B, TEK, FCER1G, VWC2, HCN1, FLRT3, TXNIP, BMP2, GABRA1, KLF9, ESRRB, SPHK1, MAOB, FZD1, CIDEA, HOMER2, ABCG1, CISH, PENK, UCP2, ITGA8, MC4R, HTR2B, HPGD
GOTERM_BP_FAT	GO:0048699~generation of neurons	55	11.930585683297181	9.393752429787814E-5	ADCY1, KCNIP2, BDNF, PACSIN1, DAB1, WNT3, MAPT, SEMA3D, MGLL, ROBO2, WNT10A, MYO6, EGR2, SDK2, CNGA3, CTNNA2, HTR7, C1QL1, CNTN1, RELN, STMN1, SLITRK5, ACHE, RTN4RL1, ERBB4, ONECUT2, SLC39A12, DSCAML1, CDH4, EPHB1, CCDC64, CRB1, INPP5J, PTK2B, ETV1, VWC2, MYO5B, AATK, PHLDA1, HCN1, FLRT3, BMP2, IKZF1, PTPRZ1, SPHK1, ITGA1, TEAD3, HGF, PROM1, EPHA4, PLK5, EPHA7, SEMA6B, ID4, PBX1
GOTERM_BP_FAT	GO:0022008~neurogenesis	58	12.58134490238612	9.42520855184596E-5	ADCY1, KCNIP2, BDNF, PACSIN1, DAB1, WNT3, MAPT, SEMA3D, MGLL, ROBO2, WNT10A, MYO6, EGR2, SDK2, CNGA3, CTNNA2, HTR7, C1QL1, CNTN1, RELN, STMN1, SLITRK5, ACHE, RTN4RL1, ERBB4, ONECUT2, SLC39A12, DSCAML1, CDH4, EPHB1, CCDC64, CRB1, INPP5J, PTK2B, DNER, ETV1, VWC2, MYO5B, AATK, PHLDA1, HCN1, FLRT3, BMP2, IKZF1, PTPRZ1, SPHK1, ITGA1, TEAD3, HGF, PROM1, EPHA4, PLK5, EPHA7, SEMA6B, PENK, ID4, PBX1, FABP7
GOTERM_BP_FAT	GO:0048666~neuron development	43	9.327548806941431	9.473445369875488E-5	ACHE, ADCY1, RTN4RL1, ONECUT2, DSCAML1, KCNIP2, CDH4, EPHB1, CCDC64, BDNF, PACSIN1, DAB1, WNT3, CRB1, PTK2B, INPP5J, MAPT, SEMA3D, ETV1, MGLL, ROBO2, MYO5B, AATK, HCN1, FLRT3, EGR2, MYO6, PTPRZ1, SPHK1, ITGA1, HGF, CNGA3, CTNNA2, EPHA4, PLK5, EPHA7, SEMA6B, HTR7, C1QL1, CNTN1, RELN, STMN1, SLITRK5
GOTERM_BP_FAT	GO:0034767~positive regulation of ion transmembrane transport	12	2.6030368763557483	1.0071572023071907E-4	HCN1, EDNRA, ARC, HSPA2, ATP1B2, SNCA, SLC34A1, RYR2, RELN, KCNE3, KCNMB1, EHD3
GOTERM_BP_FAT	GO:0050770~regulation of axonogenesis	14	3.036876355748373	1.1788636042034268E-4	ACHE, CDH4, EPHA4, EPHA7, SEMA6B, BDNF, DAB1, WNT3, MAPT, SEMA3D, MGLL, ROBO2, MYO5B, AATK
GOTERM_BP_FAT	GO:0023051~regulation of signaling	89	19.305856832971802	1.2742366247044546E-4	1810011O10RIK, CASR, CLSTN2, SNCA, FOXO1, RASGEF1A, DLK2, IL15, SYP, EDNRA, MAP3K5, BDNF, WNT3, DAB1, MYOCD, RSPO3, MAPT, MGLL, TMEM100, ROS1, ZFP366, ARC, EGR2, MYO6, PIK3IP1, BCL2L11, DHRS3, PLCE1, CHRM3, HTR7, GIPR, ZFYVE28, RYR2, CTSC, RELN, NRK, EDA, ACHE, NKD1, RTN4RL1, ERBB4, NNAT, ONECUT2, RSAD2, PF4, ABCA1, EPHB1, TRIB2, PLEKHG1, SHISA2, PTK2B, RASGRP1, CYP26B1, TEK, VWC2, TRP53INP1, HRG…
GOTERM_BP_FAT	GO:0007167~enzyme linked receptor protein signaling pathway	35	7.592190889370933	1.3820345139985808E-4	FGF7, ERBB4, SNCA, BTC, ONECUT2, FOXO1, CITED1, EPHB1, FOS, BDNF, SHISA2, MYOCD, PTK2B, TEK, VWC2, HRG, TMEM100, ZCCHC12, TXNIP, FLRT3, BMP2, FZD1, ITGA1, CIDEA, HGF, CISH, EPHA4, EPHA7, EPHA6, ITGA8, ZFYVE28, RYR2, HPGD, GFRA2, IGFBP4
GOTERM_BP_FAT	GO:0009605~response to external stimulus	75	16.268980477223426	1.4791709841937092E-4	KCNH1, CASR, FGF7, TRPV1, SNCA, FOXO1, TSPAN8, IL15, CITED1, EDNRA, FOS, BDNF, SLC1A2, WNT3, MYOCD, MAPT, CFH, SEMA3D, MGLL, GUCY1A3, ROBO2, CALCRL, BATF3, EGR3, GJD4, EGR2, CST3, SLC34A1, BCL2L11, CTNNA2, TNFRSF9, THBD, IL20RB, HTR7, TNFAIP8, PLA2G7, RYR2, RELN, STMN1, CYSLTR1, RSAD2, PF4, ABCA1, FAM46A, CDH4, EPHB1, GCH1, PTK2B, KRT8, FCER1G, ETV1, HRG, ANGPTL4, TXNIP, MRC1, FLRT3, IRGM2, PM20D…
GOTERM_BP_FAT	GO:0071363~cellular response to growth factor stimulus	28	6.073752711496746	1.655533886571037E-4	CASR, FGF7, TRPV1, ONECUT2, SNCA, CITED1, FOS, MYOCD, SHISA2, TEK, VWC2, HRG, TMEM100, FLRT3, ZCCHC12, WNT10A, BMP2, KCND3, EGR3, SPHK1, FZD1, CIDEA, HGF, PLK5, PENK, ITGA8, RYR2, HPGD
GOTERM_BP_FAT	GO:0034764~positive regulation of transmembrane transport	12	2.6030368763557483	1.7019340832912742E-4	HCN1, EDNRA, ARC, HSPA2, ATP1B2, SNCA, SLC34A1, RYR2, RELN, KCNE3, KCNMB1, EHD3
GOTERM_BP_FAT	GO:0007417~central nervous system development	39	8.459869848156181	1.7021672319722492E-4	ERBB4, KIF27, PTCHD1, NNAT, DSCAML1, CITED1, EPHB1, SLC1A2, DAB1, WNT3, HNMT, TTBK1, MAPT, DNER, ROBO2, AATK, PHLDA1, BMP2, EGR2, GABRA4, IKZF1, PTPRZ1, SPHK1, MAOB, CST3, PCDH9, BCL2L11, CTNNA2, AK8, FOXP2, EPHA4, EPHA7, ITGA8, CNTN1, ID4, RELN, STMN1, FABP7, SLITRK5
GOTERM_BP_FAT	GO:0006935~chemotaxis	26	5.639913232104121	1.716649149101725E-4	CASR, FGF7, CYSLTR1, PF4, CDH4, EPHB1, EDNRA, BDNF, WNT3, PTK2B, SEMA3D, ETV1, FCER1G, HRG, ROBO2, FLRT3, EGR3, EGR2, ITGA1, HGF, SLAMF1, EPHA4, EPHA7, SEMA6B, PLA2G7, RELN
GOTERM_BP_FAT	GO:0014070~response to organic cyclic compound	41	8.893709327548807	1.774315511389238E-4	CASR, ADCY1, TRPV1, SNCA, FOXO1, RORC, ABCA1, IL15, KCNMB1, CITED1, ACSBG1, EDNRA, FOS, BDNF, HNMT, PTK2B, TEK, GUCY1A3, HRG, HCN1, ZFP366, TXNIP, BMP2, GABRA1, KLF9, ESRRB, SPHK1, MAOB, SLC34A1, CST3, FZD1, CIDEA, CNGA3, HOMER2, AHR, THBD, PENK, HTR7, RYR2, DPYD, HTR2B
GOTERM_BP_FAT	GO:0042330~taxis	26	5.639913232104121	1.8320776720785541E-4	CASR, FGF7, CYSLTR1, PF4, CDH4, EPHB1, EDNRA, BDNF, WNT3, PTK2B, SEMA3D, ETV1, FCER1G, HRG, ROBO2, FLRT3, EGR3, EGR2, ITGA1, HGF, SLAMF1, EPHA4, EPHA7, SEMA6B, PLA2G7, RELN
GOTERM_BP_FAT	GO:0010975~regulation of neuron projection development	25	5.42299349240781	1.9819054732186364E-4	ACHE, SLC39A12, CDH4, BDNF, PACSIN1, DAB1, WNT3, INPP5J, PTK2B, MAPT, SEMA3D, MGLL, ROBO2, MYO5B, AATK, PTPRZ1, SPHK1, HGF, PLK5, EPHA4, EPHA7, SEMA6B, HTR7, CNTN1, RELN
GOTERM_BP_FAT	GO:0051960~regulation of nervous system development	37	8.026030368763557	2.076274903248063E-4	ACHE, CLSTN2, ERBB4, SLC39A12, CDH4, EPHB1, BDNF, PACSIN1, DAB1, WNT3, PTK2B, INPP5J, MAPT, SEMA3D, MGLL, VWC2, ROBO2, MYO5B, AATK, FLRT3, BMP2, PTPRZ1, SPHK1, LRRN3, FZD1, HGF, TPBG, PLK5, EPHA4, EPHA7, SEMA6B, HTR7, CNTN1, ID4, PBX1, RELN, SLITRK5
GOTERM_BP_FAT	GO:0007155~cell adhesion	55	11.930585683297181	2.323835907466866E-4	CLSTN2, ATP1B2, CADM2, RORC, IL15, CDH20, ARHGAP6, DAB1, ROBO2, SLC4A1, RAB27A, CRTAM, EGR3, MYO6, SDK2, PCDH9, BCL2L11, CTNNA2, IL20RB, LSAMP, CLDN1, CNTN1, RELN, EDA, PLA2G2D, ACHE, ONECUT2, RSAD2, DSCAML1, CDH4, EPHB1, COL6A6, PTK2B, RASGRP1, CYP26B1, TEK, COL6A2, FCER1G, VWC2, HRG, FLRT3, BMP2, IKZF1, PTPRZ1, PCDH10, CCDC80, ITGA1, TNFRSF13C, PCDH17, SLAMF1, EPHA4, VWF, EPHA7, ITGA8, FREM1
GOTERM_BP_FAT	GO:0010646~regulation of cell communication	87	18.872017353579178	2.600160424752208E-4	1810011O10RIK, CASR, CLSTN2, SNCA, FOXO1, RASGEF1A, DLK2, IL15, SYP, EDNRA, MAP3K5, BDNF, WNT3, DAB1, MYOCD, RSPO3, MAPT, MGLL, TMEM100, ROS1, ZFP366, ARC, EGR2, MYO6, PIK3IP1, BCL2L11, DHRS3, PLCE1, CHRM3, HTR7, GIPR, ZFYVE28, RYR2, CTSC, RELN, NRK, EDA, NKD1, RTN4RL1, ERBB4, NNAT, ONECUT2, RSAD2, PF4, ABCA1, EPHB1, TRIB2, PLEKHG1, SHISA2, PTK2B, RASGRP1, CYP26B1, TEK, VWC2, TRP53INP1, HRG, DDIT…
GOTERM_BP_FAT	GO:0051962~positive regulation of nervous system development	26	5.639913232104121	2.672861851809124E-4	ACHE, CLSTN2, CDH4, EPHB1, PACSIN1, BDNF, WNT3, DAB1, PTK2B, MAPT, VWC2, ROBO2, MYO5B, FLRT3, BMP2, PTPRZ1, LRRN3, SPHK1, HGF, TPBG, EPHA4, PLK5, HTR7, CNTN1, RELN, SLITRK5
GOTERM_BP_FAT	GO:0022610~biological adhesion	55	11.930585683297181	2.880767042190265E-4	CLSTN2, ATP1B2, CADM2, RORC, IL15, CDH20, ARHGAP6, DAB1, ROBO2, SLC4A1, RAB27A, CRTAM, EGR3, MYO6, SDK2, PCDH9, BCL2L11, CTNNA2, IL20RB, LSAMP, CLDN1, CNTN1, RELN, EDA, PLA2G2D, ACHE, ONECUT2, RSAD2, DSCAML1, CDH4, EPHB1, COL6A6, PTK2B, RASGRP1, CYP26B1, TEK, COL6A2, FCER1G, VWC2, HRG, FLRT3, BMP2, IKZF1, PTPRZ1, PCDH10, CCDC80, ITGA1, TNFRSF13C, PCDH17, SLAMF1, EPHA4, VWF, EPHA7, ITGA8, FREM1
GOTERM_BP_FAT	GO:0043270~positive regulation of ion transport	16	3.470715835140998	3.001047312538332E-4	HCN1, MCHR1, ARC, CASR, ATP1B2, SNCA, SLC34A1, FAM132B, KCNMB1, EDNRA, HSPA2, CNTN1, RYR2, RELN, EHD3, KCNE3
GOTERM_BP_FAT	GO:0048468~cell development	72	15.61822125813449	3.0331211341223796E-4	ADCY1, TRPV1, MOV10L1, IL15, KCNIP2, CITED1, EDNRA, BDNF, PACSIN1, WNT3, DAB1, MYOCD, MAPT, SEMA3D, MGLL, ROBO2, TMEM100, ROS1, OSBP2, EGR2, MYO6, MYLK3, CST3, MYH4, CNGA3, CTNNA2, REC8, HTR7, C1QL1, CLDN1, CNTN1, RELN, STMN1, SLITRK5, SMARCA2, ACHE, RTN4RL1, ERBB4, ONECUT2, SLC39A12, DSCAML1, CDH4, EPHB1, CCDC64, CRB1, HSPA2, INPP5J, PTK2B, DNER, PACRG, KRT8, TEK, VWC2, ETV1, MYO5B, AATK, HCN1, …
GOTERM_BP_FAT	GO:0032940~secretion by cell	37	8.026030368763557	3.175592824144326E-4	CASR, FGF7, TRPV1, NNAT, SNCA, RSAD2, RORC, ILDR2, SYT6, ABCA1, BDNF, RASGRP1, TEK, FCER1G, PRSS12, MYO5B, RAB27A, CRTAM, MYO6, SPHK1, CACNA1I, MAOB, CIDEA, SLAMF1, LIN7A, CADPS, TNFRSF9, CBLN4, CHRM3, UCP2, HTR7, GIPR, MC4R, SLC18A1, SYTL3, HTR2B, SYTL1
GOTERM_BP_FAT	GO:0006940~regulation of smooth muscle contraction	8	1.735357917570499	3.2609907862367815E-4	MYOCD, CHRM3, RGS2, SPHK1, GUCY1A3, CALCRL, TNNI3, ADRA1D
GOTERM_BP_FAT	GO:0070848~response to growth factor	28	6.073752711496746	3.322909790276138E-4	CASR, FGF7, TRPV1, ONECUT2, SNCA, CITED1, FOS, MYOCD, SHISA2, TEK, VWC2, HRG, TMEM100, FLRT3, ZCCHC12, WNT10A, BMP2, KCND3, EGR3, SPHK1, FZD1, CIDEA, HGF, PLK5, PENK, ITGA8, RYR2, HPGD
GOTERM_BP_FAT	GO:0010035~response to inorganic substance	27	5.856832971800434	3.4116788052846765E-4	KCNH1, CASR, ADCY1, SNCA, FOXO1, KCNMB1, FOS, MAP3K5, PTK2B, KRT8, MT2, HRG, SLC4A1, TXNIP, HCN1, MAOB, SPHK1, MIR351, SLC34A1, CST3, HGF, CNGA3, PENK, UCP2, GIPR, RYR2, SLC18A1
GOTERM_BP_FAT	GO:0051050~positive regulation of transport	39	8.459869848156181	3.4246486325222036E-4	1810011O10RIK, MCHR1, CASR, ERBB4, TRPV1, ATP1B2, NNAT, SNCA, ABCA1, FAM132B, KCNMB1, EDNRA, SLC1A2, HSPA2, HNMT, RASGRP1, TEK, FCER1G, MYO5B, EHD3, KCNE3, RAB27A, HCN1, CRTAM, ARC, SPHK1, CACNA1I, SLC34A1, SLAMF1, ABCG1, CADPS, GIPR, RYR2, CNTN1, RELN, SLC18A1, HTR2B, EDA, NAT8L
[truncated: 568 more rows]
