# Supplementary material for: TEAD transcription factors are required for normal primary myoblast differentiation in vitro and muscle regeneration in vivo
Source: PLoS Genet. 2017 Feb 8;13(2):e1006600. doi: 10.1371/journal.pgen.1006600 (PMC5323021; doi:10.1371/journal.pgen.1006600)
Supplement: S6 Dataset — (XLSX) [file pgen.1006600.s021.xlsx]

## Sheet: Antibodies
List of antibodies
Name	reference	application
Tead1	BD#610923	WB,IF,ChIP
Tead4	Abnova	WB,IF
Tead4	Aviva	ChIP
MHC	Sigma, MY-32	IF
Dystrophin	Sigma,ab15277	IF
MyoG	Santa Cruz, 576	IF
Pol II	Santa Cruz	ChIP

## Sheet: primers_RT
Gene	Forward	Reverse
Myog	CTGCCTAAAGTGGAGATCCT	GTTTTCTGGACATCAGGACA
Tead1	TTGAGTTGCAAAGGATGCAG	GCTGGGTTACCAGCAACAAT
Tead2	AGCTTGGGGTAGGGTGAAGT	TAAGAAGTCCCACCCCACTG
Tead3	ATCCAGCTGTGATGGGCTAC	GGTTGCATATGGCACAACTG
Tead4	TGATGCAGAGGGTGTATGGA	GATCAGCTCATTCCGACCAT
Ctgf	CACTCTGCCAGTGGAGTTCA	TTACGCCATGTCTCCGTACA
Ccnd1	GCAAGCATGCACAGACCTT	GCAGGAGAGGAAGTTGTTGG
Myh1	GCCTGGGCTTACCTCTCTATCAC	CTTCTCAGACTTCCGCAGGAA
Myh2	CAGCTGCACCTTCTCGTTTG	CCCGAAAACGGCCATCT
Myh4	CAATCAGGAACCTTCGGAACAC	GTCCTGGCCTCTGAGAGCAT
Myh8	GCTGCCTTAGAGGAAGCAGA	GATGCAGCTGGGTGTCCT
Myh7	AGTCCCAGGTCAACAAGCTG	TTCCACCTAAAGGGCTGTTG
Cav3	GCTCGGATCATCAAGGACAT	ACACCGTCGAAGCTGTAGGT
Tnni1	CTGCAGGTTGTGCTAGATGGGATGG	GCCTGGGGTCTTTGGTAAGTAGGC
Mef2c	TCCATCAGCCATTTCAACAA	GTTACAGAGCCGAGGTGGAG
Casq1	CAGACAAGCCCAACAGTGAA	AAAGGCGACAATGTGGATTC
Ankrd2	CGTGAGACTCAACCGCTACA	GCAGGCAGCTCATAGTAGGG
Myl2	CGTGTTCCTCACGATGTTTG	CCTCTCTGCTTGTGTGGTCA

## Sheet: sheet 3
Loci	Forward	Reverse
Ifrd1
